# Supplementary material for: CD24-associated ceRNA network reveals prognostic biomarkers in breast carcinoma
Source: Sci Rep. 2023 Mar 7;13:3826. doi: 10.1038/s41598-022-25072-x (PMC9992383; doi:10.1038/s41598-022-25072-x)
Supplement: Supplementary file 1 — Supplementary Information. [file 41598_2022_25072_MOESM1_ESM.zip]

Archive with 8 entries (8 files):
- Editorial 1.xlsx
- Editorial 2.xlsx
- Editorial 3.xlsx
- Editorial 4.xlsx
- Editorial 5.xlsx
- Editorial 6.xlsx
- Editorial 7.xlsx
- Editorial 8.xlsx
