# Supplementary material for: CD24-associated ceRNA network reveals prognostic biomarkers in breast carcinoma
Source: Sci Rep. 2023 Mar 7;13:3826. doi: 10.1038/s41598-022-25072-x (PMC9992383; doi:10.1038/s41598-022-25072-x)
Supplement: Supplementary file 1 — Supplementary Information. [file 41598_2022_25072_MOESM1_ESM.zip › Editorial 1.xlsx]

## Sheet: Sheet1
Gene	Type	change	baseMean	log2FoldChange	lfcSE	stat	pvalue	padj
CHGB	mRNA	down	1222.57	-4.23638	0.212576	-19.9288	2.29064e-88	8.87548e-85
TPH1	mRNA	down	156.491	-2.04918	0.120023	-17.0732	2.34772e-65	4.9618e-62
TRH	mRNA	down	454.914	-2.8851	0.187767	-15.3653	2.79605e-53	3.09536e-50
GRM7	mRNA	down	20.5267	-1.73861	0.130517	-13.3209	1.74875e-40	9.91583e-38
ADRB1	mRNA	down	93.2787	-1.78929	0.136527	-13.1058	3.05052e-39	1.50891e-36
TCN1	mRNA	down	1253.75	-2.25871	0.172697	-13.0791	4.33607e-39	2.07724e-36
CYP2A7	mRNA	down	191.012	-2.69467	0.207335	-12.9967	1.27784e-38	5.71294e-36
NTS	mRNA	down	179.529	-3.10791	0.240297	-12.9337	2.90668e-38	1.25138e-35
TUBA3D	mRNA	down	402.222	-1.6806	0.132198	-12.7128	5.0202e-37	1.97813e-34
KRT1	mRNA	down	54.0996	-2.0034	0.160204	-12.5053	6.98161e-36	2.42252e-33
CYP24A1	mRNA	down	94.8156	-1.97652	0.15902	-12.4294	1.80987e-35	6.01083e-33
TMC3	mRNA	down	142.193	-1.7492	0.142359	-12.2872	1.0613e-34	3.20429e-32
ZNF385D	mRNA	down	444.475	-1.17436	0.0960101	-12.2317	2.10549e-34	6.27545e-32
PCP2	mRNA	down	226.791	-1.20417	0.10063	-11.9663	5.33678e-33	1.42609e-30
IGFBP6	mRNA	down	624.811	-0.857769	0.0723596	-11.8543	2.0451e-32	5.22466e-30
PZP	mRNA	down	23.8494	-1.15784	0.10023	-11.5518	7.22615e-31	1.63101e-28
SCN1B	mRNA	down	531.817	-0.704104	0.061064	-11.5306	9.2497e-31	2.04797e-28
NTF3	mRNA	down	66.5476	-1.41491	0.123071	-11.4967	1.37067e-30	3.00617e-28
TPRG1	mRNA	down	3799.03	-1.4335	0.124968	-11.4709	1.84632e-30	4.01153e-28
DCDC2B	mRNA	down	17.4186	-1.01289	0.0911316	-11.1146	1.06541e-28	2.1538e-26
TMEM156	mRNA	down	166.16	-1.09252	0.100325	-10.8897	1.29057e-27	2.40025e-25
CLDN5	mRNA	down	653.179	-0.923611	0.0856791	-10.7799	4.28434e-27	7.54562e-25
PLAC9	mRNA	down	301.881	-0.900653	0.0841236	-10.7063	9.50881e-27	1.64971e-24
BMPER	mRNA	down	94.9102	-1.14785	0.107347	-10.6929	1.09919e-26	1.89289e-24
IZUMO4	mRNA	down	112.337	-0.708965	0.067295	-10.5352	5.94716e-26	9.46984e-24
RTN1	mRNA	down	1239.64	-0.994263	0.0946067	-10.5094	7.81556e-26	1.21131e-23
MCHR1	mRNA	down	78.514	-1.07906	0.104342	-10.3416	4.56873e-25	6.55641e-23
SERPINA6	mRNA	down	1936.18	-2.41705	0.234271	-10.3173	5.88323e-25	8.28266e-23
ATOH8	mRNA	down	155.794	-0.919866	0.0894142	-10.2877	8.0068e-25	1.08222e-22
NPAS1	mRNA	down	105.445	-0.780939	0.0782616	-9.97857	1.89179e-23	2.24389e-21
RDH5	mRNA	down	56.5246	-0.782537	0.0786622	-9.94806	2.57143e-23	2.98903e-21
MMP28	mRNA	down	260.77	-0.713548	0.0720754	-9.90003	4.16154e-23	4.69648e-21
LRP1B	mRNA	down	510.284	-1.62708	0.164628	-9.88331	4.9179e-23	5.44435e-21
CITED1	mRNA	down	297.484	-1.32863	0.134632	-9.8686	5.69532e-23	6.21619e-21
SLC14A1	mRNA	down	169.819	-0.956953	0.0971234	-9.85295	6.65593e-23	7.19707e-21
RHBDL1	mRNA	down	282.66	-0.867697	0.0885135	-9.80299	1.09304e-22	1.14464e-20
PCDH19	mRNA	down	509.568	-1.04893	0.107675	-9.74164	2.00289e-22	1.99842e-20
CACNA2D3	mRNA	down	101.002	-0.942772	0.0971675	-9.70255	2.9407e-22	2.88461e-20
NPY5R	mRNA	down	173.432	-1.76894	0.1827	-9.68223	3.58805e-22	3.4612e-20
FAXDC2	mRNA	down	1519.43	-0.811188	0.0839015	-9.66834	4.10998e-22	3.91593e-20
SPATA6L	mRNA	down	148.538	-0.759323	0.0785698	-9.66432	4.2746e-22	4.05616e-20
CDH7	mRNA	down	114.601	-1.65767	0.171797	-9.64899	4.96407e-22	4.67226e-20
CA11	mRNA	down	561.217	-0.830239	0.0861386	-9.63842	5.503e-22	5.15862e-20
GIPR	mRNA	down	194.133	-0.835946	0.0870728	-9.60054	7.95304e-22	7.337e-20
FGF10	mRNA	down	930.975	-1.49304	0.156323	-9.55101	1.2844e-21	1.12255e-19
TRIM7	mRNA	down	104.085	-0.86115	0.0904182	-9.52407	1.66521e-21	1.44992e-19
MYOM2	mRNA	down	92.1346	-0.775571	0.0818148	-9.47959	2.55281e-21	2.13481e-19
PIEZO2	mRNA	down	1729.64	-0.947828	0.10029	-9.45087	3.36039e-21	2.74114e-19
CA2	mRNA	down	3764.26	-1.1104	0.117664	-9.43702	3.83533e-21	3.10675e-19
AC006116.20	mRNA	down	26.8841	-0.764831	0.0811148	-9.429	4.14035e-21	3.33061e-19
TIMP4	mRNA	down	267.874	-1.11241	0.11835	-9.39931	5.49209e-21	4.32814e-19
SERPINI1	mRNA	down	1421.07	-0.923537	0.0983935	-9.38616	6.22283e-21	4.8384e-19
GAD1	mRNA	down	138.118	-1.30995	0.139689	-9.37757	6.75087e-21	5.17968e-19
TUBA3E	mRNA	down	100.639	-1.37183	0.146739	-9.34883	8.86257e-21	6.62499e-19
HSD17B13	mRNA	down	17.1173	-1.00569	0.108234	-9.29182	1.51666e-20	1.09842e-18
GPIHBP1	mRNA	down	210.829	-0.861423	0.0934539	-9.21763	3.0374e-20	2.1398e-18
AMPH	mRNA	down	598.71	-0.912399	0.0991826	-9.19919	3.60659e-20	2.5179e-18
DCDC1	mRNA	down	256.299	-1.03053	0.112197	-9.18501	4.11492e-20	2.83868e-18
FAM181B	mRNA	down	56.4865	-1.25189	0.136447	-9.17494	4.51829e-20	3.09856e-18
PM20D1	mRNA	down	16.4341	-0.879158	0.096002	-9.1577	5.30143e-20	3.59323e-18
CPLX1	mRNA	down	499.386	-0.725092	0.0795125	-9.11922	7.56672e-20	5.01171e-18
BEGAIN	mRNA	down	109.703	-0.784905	0.0865883	-9.06479	1.24847e-19	7.9957e-18
PLAT	mRNA	down	10339.7	-0.859423	0.0948565	-9.06023	1.30171e-19	8.31376e-18
ANKRD29	mRNA	down	307.648	-0.778039	0.086003	-9.04665	1.47425e-19	9.31342e-18
IGSF1	mRNA	down	581.025	-1.39384	0.155412	-8.96869	3.0005e-19	1.81655e-17
ASPA	mRNA	down	75.9673	-0.718099	0.080445	-8.92659	4.39361e-19	2.59245e-17
C19orf80	mRNA	down	11.2707	-0.969542	0.108664	-8.92235	4.56497e-19	2.67996e-17
EVA1B	mRNA	down	1611.44	-0.738378	0.0836131	-8.83089	1.03844e-18	5.77551e-17
ADRA2A	mRNA	down	1342.35	-0.715326	0.0812221	-8.80703	1.28506e-18	7.11312e-17
PCSK1	mRNA	down	534.305	-1.44168	0.163722	-8.80565	1.30095e-18	7.18395e-17
GPR162	mRNA	down	257.956	-0.803431	0.0918724	-8.74508	2.2286e-18	1.17751e-16
GNG3	mRNA	down	24.7467	-0.778072	0.0892567	-8.71724	2.85072e-18	1.46623e-16
KIAA1377	mRNA	down	793.112	-0.719575	0.0827101	-8.69997	3.31968e-18	1.68139e-16
DOK7	mRNA	down	619.679	-1.01097	0.116646	-8.66698	4.43728e-18	2.18093e-16
ERVFRD-1	mRNA	down	12.9941	-0.957615	0.110745	-8.64705	5.28487e-18	2.56498e-16
GDAP1L1	mRNA	down	12.5194	-0.984381	0.113874	-8.64446	5.40585e-18	2.60737e-16
TCTEX1D4	mRNA	down	12.3459	-0.768596	0.0889376	-8.64197	5.52526e-18	2.65945e-16
EGR3	mRNA	down	1808.69	-0.835494	0.0977481	-8.54743	1.25864e-17	5.58415e-16
CACNB2	mRNA	down	208.01	-0.79064	0.0926314	-8.53533	1.39752e-17	6.13012e-16
CALY	mRNA	down	15.7021	-1.23107	0.144246	-8.53449	1.40777e-17	6.16344e-16
TRIM72	mRNA	down	87.6152	-1.14939	0.134772	-8.52846	1.48313e-17	6.46901e-16
LCN12	mRNA	down	175.028	-0.871893	0.10224	-8.52788	1.49052e-17	6.48905e-16
PLIN4	mRNA	down	3521.46	-1.10272	0.129409	-8.52121	1.579e-17	6.82318e-16
AC092881.1	mRNA	down	19.8842	-0.953064	0.112196	-8.49465	1.98528e-17	8.4686e-16
KCNIP2	mRNA	down	241.251	-0.809941	0.0953836	-8.49141	2.04136e-17	8.66015e-16
LIPE	mRNA	down	1210.09	-0.779621	0.0920614	-8.46849	2.48594e-17	1.02835e-15
GRIA1	mRNA	down	94.1992	-1.51746	0.179283	-8.46402	2.58313e-17	1.06665e-15
SLC9C1	mRNA	down	37.7698	-0.833339	0.0985066	-8.45972	2.68012e-17	1.10084e-15
RAMP3	mRNA	down	1898.43	-0.815483	0.0966571	-8.43687	3.25959e-17	1.32713e-15
DAB1	mRNA	down	83.8447	-0.994714	0.118093	-8.42317	3.66447e-17	1.48159e-15
NPY1R	mRNA	down	15217.3	-1.38858	0.166049	-8.3625	6.14009e-17	2.38704e-15
BAI3	mRNA	down	19.7706	-0.821723	0.0983707	-8.35333	6.63624e-17	2.56278e-15
ARHGAP36	mRNA	down	126.579	-1.86801	0.224191	-8.33226	7.93116e-17	3.03263e-15
FAM65C	mRNA	down	417.701	-0.757166	0.0910792	-8.31327	9.31004e-17	3.51363e-15
SEMA3B	mRNA	down	2281.69	-0.81575	0.0983113	-8.29762	1.06215e-16	3.9699e-15
MYH8	mRNA	down	14.6723	-0.814304	0.0985984	-8.2588	1.47147e-16	5.38719e-15
TFPI2	mRNA	down	963.091	-1.18433	0.14356	-8.24974	1.58745e-16	5.7845e-15
CHAD	mRNA	down	2456.93	-1.11928	0.135768	-8.2441	1.66411e-16	6.04315e-15
MYH2	mRNA	down	10.6994	-0.968239	0.117449	-8.24395	1.66623e-16	6.04315e-15
CASQ1	mRNA	down	103.579	-0.882654	0.107267	-8.22857	1.89462e-16	6.80773e-15
HSPB7	mRNA	down	233.814	-0.737908	0.0897896	-8.21819	2.06604e-16	7.37941e-15
PCDH9	mRNA	down	126.997	-0.82752	0.101021	-8.19157	2.57835e-16	9.09582e-15
NEK10	mRNA	down	973.64	-0.979206	0.120049	-8.15671	3.44281e-16	1.18928e-14
ABCA10	mRNA	down	123.436	-0.745902	0.0915238	-8.14982	3.64463e-16	1.24971e-14
AQP7	mRNA	down	236.501	-1.04255	0.128074	-8.14021	3.94591e-16	1.34115e-14
C1orf167	mRNA	down	25.0164	-1.21327	0.149468	-8.11726	4.76808e-16	1.60417e-14
RP11-426L16.10	mRNA	down	6.95724	-0.76425	0.0946342	-8.07584	6.70158e-16	2.21935e-14
LRRTM2	mRNA	down	36.8068	-0.704387	0.0873933	-8.05997	7.63141e-16	2.48829e-14
TNNI3	mRNA	down	107.454	-1.26516	0.157194	-8.04842	8.38676e-16	2.69303e-14
RP11-347C12.1	mRNA	down	14.525	-0.810619	0.100868	-8.03646	9.24706e-16	2.95296e-14
B3GALT2	mRNA	down	21.0195	-0.743376	0.0926336	-8.0249	1.01607e-15	3.22261e-14
SLC4A4	mRNA	down	193.305	-0.97333	0.122037	-7.97569	1.51536e-15	4.65378e-14
VIPR2	mRNA	down	224.469	-1.08432	0.136693	-7.93249	2.14788e-15	6.41823e-14
CYP4F8	mRNA	down	751.556	-1.54172	0.194457	-7.92834	2.22099e-15	6.6112e-14
FXYD1	mRNA	down	34.6662	-0.703404	0.0890195	-7.90169	2.75149e-15	8.04612e-14
CAPN8	mRNA	down	2416.85	-0.951546	0.120759	-7.87968	3.28227e-15	9.50265e-14
SCGB3A1	mRNA	down	446.248	-1.27234	0.161666	-7.87016	3.54176e-15	1.01778e-13
PHGR1	mRNA	down	136.383	-1.49927	0.19058	-7.86692	3.63483e-15	1.04196e-13
APOB	mRNA	down	21.7016	-1.06551	0.135645	-7.85514	3.99335e-15	1.13078e-13
GCK	mRNA	down	13.924	-0.711118	0.0905337	-7.85473	4.00629e-15	1.13307e-13
PTGER1	mRNA	down	9.72582	-0.804599	0.10246	-7.85279	4.06893e-15	1.14939e-13
NNAT	mRNA	down	109.723	-0.786873	0.100402	-7.83725	4.60531e-15	1.28993e-13
LEP	mRNA	down	313.929	-1.28707	0.164381	-7.82978	4.88735e-15	1.35748e-13
CD300LG	mRNA	down	162.979	-1.05716	0.13571	-7.78985	6.70887e-15	1.80937e-13
TNNT3	mRNA	down	73.1676	-0.90594	0.116503	-7.77613	7.47742e-15	1.99352e-13
MLXIPL	mRNA	down	172.023	-0.775721	0.100323	-7.73226	1.05657e-14	2.72318e-13
NLGN1	mRNA	down	55.6413	-1.00135	0.129588	-7.72716	1.09976e-14	2.82299e-13
GRIN2C	mRNA	down	137.194	-0.809266	0.104879	-7.71616	1.19889e-14	3.04943e-13
LRRN3	mRNA	down	141.022	-0.777593	0.101073	-7.69335	1.4333e-14	3.6023e-13
DOC2A	mRNA	down	282.792	-0.743047	0.0973245	-7.63474	2.26276e-14	5.44616e-13
SEZ6L	mRNA	down	296.693	-1.14857	0.150449	-7.63426	2.27119e-14	5.44899e-13
CCDC151	mRNA	down	119.083	-0.750217	0.0986176	-7.60734	2.79794e-14	6.60679e-13
ADAM33	mRNA	down	291.342	-0.700211	0.092117	-7.60132	2.93126e-14	6.89737e-13
HIST2H2BF	mRNA	down	198.733	-0.758349	0.0997687	-7.60107	2.93699e-14	6.90386e-13
HIST1H1D	mRNA	down	59.8426	-0.983491	0.129451	-7.59742	3.02093e-14	7.094e-13
SDPR	mRNA	down	572.398	-0.71599	0.094298	-7.59284	3.12971e-14	7.32725e-13
GDF9	mRNA	down	146.465	-0.743374	0.0983559	-7.55801	4.09288e-14	9.38374e-13
C1orf168	mRNA	down	247.317	-0.875669	0.116033	-7.54669	4.4646e-14	1.0136e-12
ALDH3A1	mRNA	down	50.6232	-0.988276	0.131012	-7.54343	4.57776e-14	1.03828e-12
C1orf111	mRNA	down	40.5999	-0.913574	0.121215	-7.53679	4.81673e-14	1.08507e-12
KLK2	mRNA	down	24.7958	-1.06555	0.141624	-7.52378	5.32132e-14	1.1861e-12
MAOA	mRNA	down	1538.15	-0.781731	0.103919	-7.52247	5.37527e-14	1.19698e-12
HIST1H4D	mRNA	down	22.4348	-0.845923	0.112582	-7.51387	5.74066e-14	1.27104e-12
GPD1	mRNA	down	1144.97	-0.988631	0.131891	-7.49583	6.58784e-14	1.44213e-12
CACNA1F	mRNA	down	121.277	-0.707655	0.0947006	-7.47255	7.86546e-14	1.70099e-12
MGC50722	mRNA	down	25.1935	-1.29584	0.173426	-7.47201	7.89799e-14	1.70327e-12
GSC	mRNA	down	132.439	-0.706034	0.0950993	-7.42418	1.13482e-13	2.36824e-12
FCRLB	mRNA	down	297.839	-0.90305	0.122033	-7.40003	1.36149e-13	2.7985e-12
PLIN1	mRNA	down	1795.93	-0.97579	0.131879	-7.39912	1.37087e-13	2.81288e-12
HAPLN2	mRNA	down	10.7638	-0.811515	0.110227	-7.3622	1.80902e-13	3.64438e-12
LRRC71	mRNA	down	17.0547	-0.786582	0.106934	-7.35576	1.89843e-13	3.80144e-12
CCDC74A	mRNA	down	2547.62	-0.782067	0.106567	-7.33873	2.15637e-13	4.26287e-12
HBA2	mRNA	down	107.204	-0.837444	0.114144	-7.33673	2.18872e-13	4.31946e-12
G0S2	mRNA	down	796.759	-0.780626	0.106548	-7.32655	2.36159e-13	4.6214e-12
FIGF	mRNA	down	67.333	-0.82848	0.11345	-7.3026	2.82269e-13	5.43227e-12
ITPKA	mRNA	down	92.4691	-0.736805	0.101128	-7.28585	3.19651e-13	6.07129e-12
BRINP2	mRNA	down	359.441	-1.16248	0.160165	-7.25803	3.92779e-13	7.35212e-12
PDZRN4	mRNA	down	105.393	-0.886471	0.123067	-7.20318	5.88228e-13	1.06173e-11
C1orf194	mRNA	down	40.3643	-0.735898	0.102166	-7.20296	5.89182e-13	1.06263e-11
C1QTNF9	mRNA	down	9.87796	-0.71114	0.0991845	-7.16986	7.50722e-13	1.3262e-11
TGFBR3L	mRNA	down	40.1081	-0.830541	0.115892	-7.16652	7.69263e-13	1.35689e-11
HIST1H4E	mRNA	down	46.5785	-0.80131	0.112339	-7.13293	9.8251e-13	1.69572e-11
CA4	mRNA	down	31.6287	-1.0978	0.154052	-7.12613	1.03232e-12	1.77379e-11
CIDEC	mRNA	down	489.676	-1.09688	0.154067	-7.11951	1.0831e-12	1.8542e-11
MUC5AC	mRNA	down	53.6944	-1.40366	0.198044	-7.08762	1.36435e-12	2.27536e-11
C14orf180	mRNA	down	45.7391	-1.20078	0.170027	-7.06225	1.63823e-12	2.69537e-11
FOSB	mRNA	down	3707.87	-0.839474	0.11889	-7.06092	1.65405e-12	2.71756e-11
DNAH9	mRNA	down	50.4013	-0.786201	0.112046	-7.01678	2.27036e-12	3.60774e-11
CFD	mRNA	down	1955.09	-0.7622	0.108647	-7.01541	2.29282e-12	3.64095e-11
ATP1A2	mRNA	down	229.754	-0.839369	0.119875	-7.00202	2.5229e-12	3.98454e-11
MRAP	mRNA	down	21.8072	-0.939257	0.134284	-6.99456	2.66087e-12	4.17599e-11
PDZK1	mRNA	down	1231.38	-0.999283	0.143245	-6.97604	3.03614e-12	4.7119e-11
ART4	mRNA	down	30.9197	-0.809321	0.116726	-6.93353	4.10461e-12	6.20442e-11
LTK	mRNA	down	41.7089	-0.716658	0.103598	-6.91766	4.59163e-12	6.90021e-11
CLPSL2	mRNA	down	95.2785	-0.745164	0.107947	-6.90305	5.08991e-12	7.60477e-11
PEX5L	mRNA	down	223.427	-0.960145	0.139992	-6.85855	6.95614e-12	1.00884e-10
TUSC5	mRNA	down	504.456	-1.13313	0.165628	-6.84142	7.84109e-12	1.11834e-10
C5orf38	mRNA	down	1181.31	-0.73137	0.106935	-6.8394	7.95278e-12	1.13288e-10
CPA6	mRNA	down	168.904	-1.12521	0.164643	-6.83426	8.2429e-12	1.17062e-10
VWA3A	mRNA	down	54.9048	-0.814259	0.119547	-6.81123	9.6769e-12	1.3618e-10
ADAM29	mRNA	down	18.2417	-1.21998	0.181342	-6.72752	1.72576e-11	2.29523e-10
ACKR1	mRNA	down	1438.02	-0.810657	0.120511	-6.72681	1.73424e-11	2.30386e-10
AC009336.19	mRNA	down	8.68548	-0.70138	0.104404	-6.71792	1.84338e-11	2.42942e-10
ERVW-1	mRNA	down	11.903	-0.707835	0.105412	-6.71492	1.88168e-11	2.47009e-10
ESPNL	mRNA	down	50.8942	-0.733267	0.109511	-6.69581	2.1448e-11	2.77322e-10
PLK5	mRNA	down	8.40411	-0.774897	0.1158	-6.69169	2.20607e-11	2.84609e-10
ADAMTS8	mRNA	down	129.045	-0.742468	0.111185	-6.6778	2.42557e-11	3.09493e-10
44630	mRNA	down	43.9331	-0.735841	0.110236	-6.67513	2.47008e-11	3.14654e-10
CORO6	mRNA	down	553.128	-0.874585	0.131268	-6.66259	2.69045e-11	3.40673e-10
GLYAT	mRNA	down	26.0969	-1.01464	0.152785	-6.64097	3.11618e-11	3.90328e-10
MYH4	mRNA	down	13.1266	-0.709167	0.106841	-6.6376	3.18838e-11	3.98514e-10
COL17A1	mRNA	down	2433.23	-0.854196	0.128866	-6.62854	3.39025e-11	4.21253e-10
TCF23	mRNA	down	17.5656	-0.714779	0.107965	-6.62045	3.58114e-11	4.4355e-10
SHROOM1	mRNA	down	3629.6	-0.765607	0.11589	-6.6063	3.94041e-11	4.8214e-10
RBP4	mRNA	down	493.364	-0.848218	0.128496	-6.60112	4.0806e-11	4.98069e-10
CCL14	mRNA	down	107.263	-0.708982	0.107406	-6.60097	4.08477e-11	4.98231e-10
CYP4F12	mRNA	down	124.968	-0.8177	0.124113	-6.58837	4.44693e-11	5.36771e-10
CAPN9	mRNA	down	537.206	-0.701511	0.107062	-6.5524	5.66182e-11	6.68152e-10
FAM135B	mRNA	down	133.19	-0.953584	0.14579	-6.5408	6.11895e-11	7.17444e-10
LKAAEAR1	mRNA	down	9.13217	-0.791536	0.121491	-6.51521	7.25883e-11	8.33761e-10
TNMD	mRNA	down	38.839	-0.856782	0.131552	-6.51288	7.37249e-11	8.45563e-10
MPPED1	mRNA	down	27.7354	-1.06709	0.163953	-6.50849	7.59119e-11	8.68077e-10
FLG	mRNA	down	33.8663	-0.72072	0.111542	-6.46141	1.03733e-10	1.14968e-09
TDRD9	mRNA	down	158.269	-0.841325	0.130977	-6.42347	1.33203e-10	1.44301e-09
DIRAS3	mRNA	down	206.801	-0.707063	0.110211	-6.41553	1.40331e-10	1.51348e-09
CYP4A11	mRNA	down	16.481	-0.893139	0.139588	-6.39839	1.57024e-10	1.67453e-09
GRIA2	mRNA	down	1456.33	-1.29847	0.203116	-6.39271	1.62968e-10	1.73078e-09
TFF1	mRNA	down	12907.2	-1.10052	0.172405	-6.38334	1.73268e-10	1.83207e-09
SERPINA10	mRNA	down	17.6088	-1.08984	0.170733	-6.38332	1.73293e-10	1.83207e-09
LCNL1	mRNA	down	9.64924	-0.833681	0.131722	-6.32909	2.46612e-10	2.53012e-09
MT1A	mRNA	down	92.2779	-0.815732	0.130023	-6.27374	3.52488e-10	3.53674e-09
SPAG6	mRNA	down	383.09	-1.17347	0.187318	-6.26458	3.73833e-10	3.72838e-09
LCN6	mRNA	down	11.9419	-0.773337	0.123731	-6.25013	4.1011e-10	4.05539e-09
ADRA1A	mRNA	down	15.3289	-0.738123	0.118503	-6.22871	4.70292e-10	4.57846e-09
COX6B2	mRNA	down	58.4048	-0.765283	0.123845	-6.17934	6.43717e-10	6.06859e-09
EIF4E1B	mRNA	down	18.8039	-1.34685	0.218398	-6.16695	6.96206e-10	6.508e-09
SERPINA1	mRNA	down	14925	-0.73194	0.118926	-6.15456	7.52866e-10	6.97593e-09
UGT2B4	mRNA	down	92.216	-1.38174	0.2257	-6.12201	9.24002e-10	8.41081e-09
GPR144	mRNA	down	18.192	-1.05037	0.171856	-6.11188	9.84622e-10	8.90681e-09
ROBO2	mRNA	down	793.281	-0.929921	0.152647	-6.09197	1.11532e-09	9.96502e-09
FABP4	mRNA	down	3395.37	-0.855687	0.140535	-6.08878	1.13772e-09	1.0134e-08
LGALS9C	mRNA	down	29.4446	-0.799639	0.131572	-6.07757	1.22014e-09	1.07936e-08
TMEM132C	mRNA	down	130.592	-0.848908	0.139685	-6.07728	1.22235e-09	1.08009e-08
TAT	mRNA	down	2846.47	-1.13731	0.188225	-6.04229	1.51942e-09	1.32298e-08
HPSE2	mRNA	down	52.9267	-0.747066	0.124772	-5.98745	2.13151e-09	1.79897e-08
GPM6A	mRNA	down	106.511	-0.848787	0.143634	-5.90937	3.43412e-09	2.77306e-08
PIP	mRNA	down	16057.8	-1.04599	0.177544	-5.89141	3.82919e-09	3.0539e-08
IGFN1	mRNA	down	43.086	-0.776856	0.132061	-5.88254	4.04026e-09	3.20245e-08
ARC	mRNA	down	182.563	-0.754402	0.128343	-5.87803	4.15178e-09	3.28078e-08
TMPRSS6	mRNA	down	559.107	-0.757516	0.129017	-5.87144	4.32015e-09	3.39078e-08
SLC1A1	mRNA	down	2877.2	-0.743284	0.126825	-5.86071	4.60892e-09	3.58835e-08
ASIC2	mRNA	down	61.8056	-0.942965	0.161598	-5.83526	5.37058e-09	4.11928e-08
44896	mRNA	down	17.5463	-0.776933	0.134256	-5.78696	7.16727e-09	5.37673e-08
RP11-392E22.9	mRNA	down	8.80896	-0.730397	0.126378	-5.77948	7.49324e-09	5.58522e-08
C2orf40	mRNA	down	215.424	-0.77255	0.133903	-5.76948	7.95185e-09	5.90057e-08
SLC7A4	mRNA	down	213.562	-0.915265	0.158682	-5.7679	8.02654e-09	5.95408e-08
SGCG	mRNA	down	48.0482	-0.761986	0.132329	-5.75829	8.49715e-09	6.25528e-08
SCUBE2	mRNA	down	22018.7	-0.725573	0.128013	-5.66795	1.44518e-08	1.01046e-07
SOWAHA	mRNA	down	572.418	-0.747159	0.131944	-5.66269	1.4902e-08	1.03912e-07
NWD2	mRNA	down	13.3595	-0.836909	0.148528	-5.63467	1.7539e-08	1.20813e-07
HEPACAM	mRNA	down	14.977	-0.835849	0.148355	-5.63411	1.75968e-08	1.21176e-07
CYP4F22	mRNA	down	704.757	-0.804533	0.143271	-5.61545	1.9605e-08	1.33362e-07
NELL2	mRNA	down	2873.79	-0.71616	0.128238	-5.58459	2.34247e-08	1.56803e-07
CPB1	mRNA	down	42700.5	-1.2805	0.229452	-5.58069	2.39567e-08	1.59812e-07
GRIA4	mRNA	down	75.3219	-0.786746	0.141728	-5.55109	2.83901e-08	1.86814e-07
SERPINA12	mRNA	down	54.5961	-0.773353	0.13939	-5.54813	2.88738e-08	1.89728e-07
FAM81B	mRNA	down	48.7162	-0.742851	0.134193	-5.5357	3.09987e-08	2.02375e-07
TRPA1	mRNA	down	331.792	-0.863683	0.156715	-5.51118	3.56429e-08	2.30046e-07
LY6G6C	mRNA	down	132.511	-0.736098	0.134867	-5.45795	4.81662e-08	3.02476e-07
PGLYRP2	mRNA	down	501.282	-0.824687	0.15258	-5.40495	6.48273e-08	3.95358e-07
MT3	mRNA	down	12.8418	-0.842748	0.157221	-5.36029	8.3088e-08	4.94276e-07
SLIT1	mRNA	down	174.635	-0.728988	0.13752	-5.30097	1.15191e-07	6.64672e-07
MYL7	mRNA	down	34.8496	-0.894935	0.169559	-5.278	1.30601e-07	7.4376e-07
C7orf57	mRNA	down	12.2558	-0.763041	0.144655	-5.2749	1.3283e-07	7.541e-07
CYP2A6	mRNA	down	759.502	-1.04587	0.198904	-5.25815	1.45511e-07	8.1929e-07
SPINK4	mRNA	down	35.5821	-0.865169	0.164885	-5.24709	1.54518e-07	8.65809e-07
NKX2-8	mRNA	down	10.0316	-0.751721	0.146017	-5.14817	2.63043e-07	1.40548e-06
SEZ6	mRNA	down	46.3776	-0.846478	0.167349	-5.05816	4.23318e-07	2.15771e-06
NPY2R	mRNA	down	29.9339	-1.20994	0.240324	-5.03462	4.78788e-07	2.41032e-06
SYT9	mRNA	down	605.403	-0.710831	0.141515	-5.023	5.08709e-07	2.54661e-06
CHGA	mRNA	down	324.264	-1.12157	0.223295	-5.02284	5.0912e-07	2.54798e-06
TPSG1	mRNA	down	228.17	-0.768131	0.155632	-4.93557	7.99173e-07	3.84094e-06
MALRD1	mRNA	down	271.17	-0.818692	0.165877	-4.93553	7.99315e-07	3.84094e-06
KCNC2	mRNA	down	552.746	-1.28115	0.25998	-4.92788	8.31255e-07	3.98044e-06
CXCL13	mRNA	down	2165.6	-0.725946	0.147816	-4.91114	9.05491e-07	4.30224e-06
ADH1B	mRNA	down	2371.15	-0.775901	0.158075	-4.90845	9.17971e-07	4.35442e-06
PPP4R4	mRNA	down	231.351	-0.734048	0.14973	-4.90249	9.4631e-07	4.47423e-06
ADIPOQ	mRNA	down	1701.96	-0.811702	0.165955	-4.89109	1.00277e-06	4.71721e-06
CDHR4	mRNA	down	36.6072	-0.778571	0.159321	-4.88681	1.02485e-06	4.80746e-06
SYT5	mRNA	down	85.8354	-0.724506	0.151437	-4.78422	1.71653e-06	7.70086e-06
CHRNA9	mRNA	down	60.5775	-0.818389	0.17177	-4.76444	1.89379e-06	8.42778e-06
PCK1	mRNA	down	141.995	-0.74713	0.157007	-4.75858	1.94959e-06	8.65956e-06
CST5	mRNA	down	202.36	-1.13846	0.23972	-4.74914	2.04279e-06	9.03209e-06
MAGEA1	mRNA	down	60.4227	-1.33352	0.280943	-4.7466	2.06867e-06	9.12051e-06
ZFR2	mRNA	down	30.9114	-0.746967	0.159714	-4.67692	2.91217e-06	1.23951e-05
PTPRQ	mRNA	down	46.0539	-0.725932	0.157086	-4.62124	3.81448e-06	1.58497e-05
ERICH3	mRNA	down	226.29	-0.702881	0.152496	-4.60918	4.04259e-06	1.67109e-05
RTBDN	mRNA	down	72.5272	-0.733051	0.159443	-4.59757	4.27448e-06	1.75224e-05
AGTR1	mRNA	down	1951.75	-0.708891	0.155259	-4.56586	4.97451e-06	2.00603e-05
FCER2	mRNA	down	44.4254	-0.700102	0.155312	-4.50772	6.55284e-06	2.57104e-05
NLRP8	mRNA	down	13.747	-0.786275	0.175256	-4.48643	7.24278e-06	2.81149e-05
PROL1	mRNA	down	121.086	-1.10247	0.250865	-4.39468	1.10937e-05	4.12793e-05
MUC13	mRNA	down	46.4612	-0.7383	0.17566	-4.20301	2.63388e-05	9.05672e-05
KLK3	mRNA	down	36.2257	-0.859648	0.211319	-4.06801	4.74159e-05	0.000154301
GHRH	mRNA	down	22.9109	-0.837657	0.209329	-4.00164	6.29059e-05	0.000199052
MUC7	mRNA	down	31.3754	-0.981556	0.245984	-3.99033	6.59807e-05	0.000207905
KCNJ3	mRNA	down	3595.72	-0.794775	0.200205	-3.96981	7.19285e-05	0.000224788
MYBPC1	mRNA	down	1357.15	-0.706329	0.178698	-3.95264	7.72935e-05	0.000239334
CST9L	mRNA	down	21.0529	-0.892753	0.232643	-3.83744	0.000124324	0.000366788
CGA	mRNA	down	380.306	-0.710785	0.227059	-3.13041	0.00174565	0.00397366
CD24	mRNA	up	68679.2	2.33478	0.0701499	33.2827	6.8637e-243	1.59567e-238
QRSL1	mRNA	up	1623.22	0.810199	0.0418638	19.3532	1.91449e-83	6.35829e-80
RTN4IP1	mRNA	up	533.738	0.900153	0.0474959	18.9522	4.23433e-80	1.2305e-76
ATG5	mRNA	up	2588.42	0.722598	0.0391804	18.4428	5.95493e-76	1.53822e-72
ART3	mRNA	up	358.756	3.09867	0.18564	16.6919	1.50231e-62	2.6866e-59
RNF182	mRNA	up	95.9338	1.98957	0.119692	16.6225	4.79025e-62	7.95455e-59
C1orf186	mRNA	up	235.019	1.90792	0.120946	15.7749	4.63101e-56	6.72886e-53
KRT86	mRNA	up	382.649	1.87524	0.119068	15.7494	6.93802e-56	9.48795e-53
BEND3	mRNA	up	592.36	0.827648	0.053824	15.377	2.33696e-53	2.71648e-50
C6orf203	mRNA	up	935.513	0.742049	0.0488343	15.1953	3.8018e-52	4.01746e-49
C8orf46	mRNA	up	255.064	1.78044	0.117194	15.1922	3.98118e-52	4.02411e-49
TRPM8	mRNA	up	38.4342	2.16114	0.144396	14.9668	1.21033e-50	1.00492e-47
AIM1	mRNA	up	6352.97	1.01341	0.0699112	14.4957	1.28929e-47	9.99112e-45
SLC15A1	mRNA	up	138.478	2.40146	0.170004	14.1259	2.63134e-45	1.97334e-42
RASGEF1C	mRNA	up	43.6859	2.00161	0.144714	13.8314	1.64673e-43	1.09381e-40
RASD2	mRNA	up	1194.22	1.2376	0.0895999	13.8125	2.14336e-43	1.38414e-40
SLC26A9	mRNA	up	48.6485	2.14313	0.157917	13.5712	5.9341e-42	3.53733e-39
GLYATL2	mRNA	up	1779.82	2.0446	0.150942	13.5455	8.4184e-42	4.89278e-39
SOX8	mRNA	up	308.289	1.85435	0.139722	13.2717	3.37828e-40	1.86996e-37
ABCA13	mRNA	up	103.653	2.2144	0.168672	13.1284	2.26385e-39	1.16955e-36
SLC2A12	mRNA	up	155.58	1.35459	0.104109	13.0113	1.0548e-38	4.80824e-36
KRT81	mRNA	up	4977.3	2.26967	0.175081	12.9636	1.96907e-38	8.63714e-36
S100A8	mRNA	up	2710	2.04309	0.159307	12.8249	1.18966e-37	4.9388e-35
OCA2	mRNA	up	51.2008	2.22608	0.178317	12.4839	9.14548e-36	3.12668e-33
SOX11	mRNA	up	1026.63	1.64723	0.133458	12.3427	5.33196e-35	1.69805e-32
VASH2	mRNA	up	652.148	1.00341	0.0814522	12.319	7.15407e-35	2.24754e-32
MEX3A	mRNA	up	3133.95	1.0061	0.0829451	12.1297	7.34953e-34	2.03407e-31
DSG1	mRNA	up	149.73	2.03976	0.16995	12.0021	3.46298e-33	9.36133e-31
MYCN	mRNA	up	178.127	1.30527	0.109434	11.9275	8.51144e-33	2.24857e-30
SLC12A1	mRNA	up	122.492	1.75515	0.147736	11.8803	1.49909e-32	3.87232e-30
VGLL1	mRNA	up	616.928	2.27106	0.193195	11.7553	6.63424e-32	1.6235e-29
VNN3	mRNA	up	29.4223	1.87749	0.16551	11.3436	7.97778e-30	1.70154e-27
RDH10	mRNA	up	3469.73	1.11465	0.098432	11.324	9.97797e-30	2.1088e-27
PAX7	mRNA	up	188.06	2.74534	0.242636	11.3146	1.11065e-29	2.32616e-27
BPI	mRNA	up	102.722	1.617	0.143085	11.301	1.29778e-29	2.69383e-27
A2ML1	mRNA	up	685.684	1.83456	0.165843	11.062	1.91668e-28	3.82873e-26
PGBD5	mRNA	up	594.002	1.25809	0.113735	11.0616	1.92688e-28	3.82873e-26
TTK	mRNA	up	1000.73	0.791044	0.0718735	11.0061	3.57296e-28	6.8648e-26
ACTL8	mRNA	up	193.43	2.14209	0.194648	11.005	3.61578e-28	6.89014e-26
PADI2	mRNA	up	5885.52	1.17399	0.106855	10.9867	4.42628e-28	8.36604e-26
NANOS1	mRNA	up	473.343	0.970376	0.08917	10.8823	1.39954e-27	2.58227e-25
GRB7	mRNA	up	4025.57	1.01252	0.0940814	10.7622	5.19328e-27	9.07769e-25
IGF2BP3	mRNA	up	52.5868	1.54503	0.144685	10.6786	1.28225e-26	2.1919e-24
SLC28A1	mRNA	up	31.3581	1.35873	0.128004	10.6147	2.54567e-26	4.22728e-24
DSC2	mRNA	up	5603.05	0.936089	0.0883929	10.5901	3.31293e-26	5.42387e-24
RASGRF1	mRNA	up	253.031	1.12354	0.106135	10.5859	3.46449e-26	5.63234e-24
TMCC2	mRNA	up	285.3	1.04517	0.0989917	10.5582	4.65482e-26	7.46313e-24
GABRQ	mRNA	up	83.174	1.7092	0.167113	10.2278	1.48875e-24	1.95539e-22
S100A9	mRNA	up	9187.56	1.58022	0.155584	10.1567	3.09247e-24	3.92862e-22
GPR12	mRNA	up	60.726	1.8644	0.183856	10.1405	3.65166e-24	4.56418e-22
NCCRP1	mRNA	up	1033.58	1.54476	0.152701	10.1163	4.67892e-24	5.72503e-22
NKX1-2	mRNA	up	80.6872	2.14903	0.215605	9.96743	2.11625e-23	2.49739e-21
GPR126	mRNA	up	1064.28	0.956654	0.0959939	9.96578	2.15183e-23	2.52655e-21
CAPN6	mRNA	up	662.168	1.48351	0.150751	9.84078	7.51275e-23	8.04868e-21
KRT83	mRNA	up	31.5135	1.5517	0.158804	9.77114	1.49765e-22	1.51379e-20
UMODL1	mRNA	up	102.66	1.11737	0.114677	9.74364	1.96382e-22	1.96788e-20
MLIP	mRNA	up	23.811	1.08936	0.112163	9.71232	2.67194e-22	2.64329e-20
EN1	mRNA	up	934.558	1.37509	0.141743	9.7013	2.97692e-22	2.90788e-20
SLC6A15	mRNA	up	99.3646	1.89518	0.195637	9.68721	3.41736e-22	3.31028e-20
CHST4	mRNA	up	41.8404	1.47183	0.153481	9.58967	8.83662e-22	8.05623e-20
GPR156	mRNA	up	95.4624	1.03863	0.108424	9.57934	9.76695e-22	8.69969e-20
ROPN1B	mRNA	up	323.601	1.55662	0.162575	9.57473	1.02124e-21	9.06173e-20
DEFB1	mRNA	up	242.016	1.38268	0.144594	9.56247	1.14982e-21	1.01254e-19
WNT6	mRNA	up	114.064	1.35971	0.142887	9.51599	1.79985e-21	1.5555e-19
NLRP7	mRNA	up	23.1049	1.27227	0.133769	9.51098	1.88872e-21	1.62626e-19
ATP8A2	mRNA	up	517.746	1.13486	0.119371	9.50693	1.96373e-21	1.68461e-19
ACE2	mRNA	up	100.918	1.44519	0.152187	9.49618	2.17736e-21	1.85419e-19
KLRG2	mRNA	up	394.619	1.01557	0.107326	9.4625	3.0067e-21	2.48754e-19
HRASLS	mRNA	up	166.371	1.04126	0.110164	9.45191	3.32707e-21	2.72351e-19
CCL20	mRNA	up	79.4825	1.12516	0.119501	9.41551	4.70783e-21	3.76108e-19
PRSS3	mRNA	up	27.1508	1.37869	0.14685	9.38842	6.09083e-21	4.75166e-19
ELF5	mRNA	up	2196.76	1.45769	0.155433	9.37828	6.70567e-21	5.16203e-19
SIX3	mRNA	up	158.401	1.52387	0.163732	9.30714	1.31317e-20	9.60015e-19
ZNF695	mRNA	up	150.738	0.843814	0.0909617	9.27659	1.74983e-20	1.25736e-18
S100A7A	mRNA	up	201.054	2.59441	0.281269	9.22396	2.8633e-20	2.02328e-18
KLK6	mRNA	up	934.177	1.64922	0.178954	9.2159	3.08687e-20	2.16809e-18
PLCH1	mRNA	up	727.888	1.07946	0.117922	9.15405	5.48386e-20	3.70607e-18
PPP1R1B	mRNA	up	8250.53	1.33608	0.14608	9.14622	5.89621e-20	3.97319e-18
C2orf54	mRNA	up	1115.64	1.36848	0.149881	9.13047	6.82055e-20	4.54338e-18
KCNQ4	mRNA	up	191.039	0.975262	0.107076	9.1081	8.38355e-20	5.50567e-18
PPP1R14C	mRNA	up	594.448	1.3182	0.145649	9.05049	1.42329e-19	9.016e-18
RARRES1	mRNA	up	3487.15	1.1206	0.124627	8.99161	2.43638e-19	1.49844e-17
CEL	mRNA	up	115.795	0.999054	0.111861	8.93118	4.21491e-19	2.49334e-17
KLK5	mRNA	up	1400.35	1.56406	0.175341	8.92012	4.65783e-19	2.72759e-17
IL12RB2	mRNA	up	166.061	1.17567	0.132313	8.88554	6.3612e-19	3.66052e-17
GABRP	mRNA	up	9503.22	1.47816	0.167102	8.84586	9.08278e-19	5.07588e-17
SCRG1	mRNA	up	151.027	1.26945	0.143707	8.83357	1.01389e-18	5.65249e-17
DLK1	mRNA	up	214.881	2.2542	0.25548	8.82338	1.11058e-18	6.16202e-17
KBTBD12	mRNA	up	28.4445	1.40821	0.160336	8.78291	1.59296e-18	8.63243e-17
DCHS2	mRNA	up	133.069	1.06038	0.12093	8.7685	1.81065e-18	9.74396e-17
SCEL	mRNA	up	74.8348	1.78775	0.204277	8.75163	2.10286e-18	1.11615e-16
CBX2	mRNA	up	1587.83	0.853673	0.0978117	8.72772	2.59869e-18	1.35155e-16
TMSB15A	mRNA	up	180.164	1.04511	0.120184	8.69595	3.43931e-18	1.7382e-16
44807	mRNA	up	1197.36	0.841669	0.0971409	8.66441	4.53841e-18	2.22593e-16
FAM3D	mRNA	up	109.072	1.17381	0.135611	8.65573	4.89767e-18	2.39204e-16
UPK2	mRNA	up	34.8834	0.896781	0.104107	8.61399	7.05588e-18	3.33677e-16
SERPINB7	mRNA	up	85.8615	1.3108	0.152185	8.6132	7.10465e-18	3.35028e-16
PSORS1C2	mRNA	up	22.9027	1.33899	0.15547	8.61251	7.14754e-18	3.35689e-16
INA	mRNA	up	39.6381	1.43583	0.166725	8.61193	7.18409e-18	3.36725e-16
CDCA7	mRNA	up	663.512	0.910562	0.105776	8.60839	7.40936e-18	3.45493e-16
PROM1	mRNA	up	4585.48	1.22146	0.142596	8.5659	1.07233e-17	4.83129e-16
FAM19A3	mRNA	up	56.4865	1.09953	0.128859	8.53281	1.42829e-17	6.24153e-16
PGLYRP4	mRNA	up	30.3256	1.64953	0.193777	8.51256	1.7013e-17	7.31086e-16
GRHL3	mRNA	up	280.261	0.723724	0.0852219	8.49223	2.02705e-17	8.61513e-16
PCP4L1	mRNA	up	138.219	1.12174	0.132134	8.4894	2.07714e-17	8.74808e-16
DDN	mRNA	up	34.4153	1.00406	0.11835	8.4838	2.1796e-17	9.12997e-16
NPR3	mRNA	up	913.216	0.868352	0.102478	8.47354	2.38053e-17	9.91803e-16
C1orf106	mRNA	up	695.743	1.00225	0.118622	8.44908	2.9361e-17	1.19962e-15
CHI3L1	mRNA	up	6844.01	1.06906	0.127011	8.41705	3.86084e-17	1.54487e-15
LPO	mRNA	up	27.7099	1.12066	0.133438	8.39837	4.52721e-17	1.79605e-15
ARL9	mRNA	up	120.987	0.888571	0.105835	8.39581	4.627e-17	1.82939e-15
HRCT1	mRNA	up	253.106	1.12515	0.134287	8.37873	5.35008e-17	2.0904e-15
B3GNT5	mRNA	up	629.017	0.783626	0.0936098	8.37119	5.70404e-17	2.22496e-15
ERBB2	mRNA	up	53626.9	0.840239	0.10094	8.32416	8.49316e-17	3.23157e-15
MSLN	mRNA	up	969.018	1.44381	0.174138	8.29116	1.12153e-16	4.17174e-15
RP11-1220K2.2	mRNA	up	128.825	1.2412	0.149924	8.27886	1.24364e-16	4.6112e-15
DNAH11	mRNA	up	155.72	1.07748	0.130387	8.26366	1.41273e-16	5.19682e-15
APOBEC3B	mRNA	up	685.131	0.790217	0.0956322	8.26309	1.41954e-16	5.20529e-15
CLDN10	mRNA	up	40.966	1.20159	0.1455	8.25839	1.47645e-16	5.39693e-15
CHODL	mRNA	up	135.254	1.09537	0.13264	8.25819	1.47896e-16	5.39763e-15
CRLF1	mRNA	up	430.483	0.829573	0.100753	8.23373	1.81468e-16	6.54072e-15
C6orf15	mRNA	up	62.3833	1.39713	0.170648	8.18719	2.6739e-16	9.36188e-15
CHI3L2	mRNA	up	2298.9	1.02176	0.124951	8.17728	2.90334e-16	1.01195e-14
LCT	mRNA	up	49.1146	1.31078	0.16078	8.15263	3.56092e-16	1.22643e-14
CXCL5	mRNA	up	61.0014	1.28092	0.157411	8.13744	4.03739e-16	1.37024e-14
KANK4	mRNA	up	866.701	0.853533	0.105351	8.10183	5.414e-16	1.8084e-14
FABP7	mRNA	up	775.162	1.69978	0.210788	8.06394	7.38722e-16	2.42226e-14
KCNE5	mRNA	up	17.7463	1.02371	0.127056	8.05717	7.80833e-16	2.53885e-14
KLHDC7B	mRNA	up	1069.81	1.02083	0.127187	8.02624	1.00506e-15	3.19638e-14
POU5F1	mRNA	up	55.4139	0.727957	0.0907818	8.01875	1.06828e-15	3.3758e-14
LRRC14B	mRNA	up	50.4305	0.996139	0.124298	8.01415	1.10904e-15	3.49363e-14
CCNE1	mRNA	up	552.547	0.793094	0.0991616	7.998	1.26461e-15	3.9357e-14
CALB2	mRNA	up	830.707	0.982273	0.12345	7.95686	1.76458e-15	5.33459e-14
CNGA1	mRNA	up	101.804	0.927863	0.116616	7.95654	1.76918e-15	5.34155e-14
TMEM158	mRNA	up	666.54	0.823146	0.10364	7.94234	1.98398e-15	5.94377e-14
SLCO5A1	mRNA	up	99.1731	0.839594	0.105814	7.93459	2.11187e-15	6.31877e-14
EPHX3	mRNA	up	64.2027	0.82466	0.104212	7.91329	2.50682e-15	7.36772e-14
LEMD1	mRNA	up	67.4824	1.39199	0.177009	7.86395	3.72203e-15	1.06302e-13
UGT2B7	mRNA	up	32.4644	1.44278	0.183592	7.85865	3.88304e-15	1.10358e-13
RGMA	mRNA	up	1060.35	0.767931	0.0979122	7.84306	4.39695e-15	1.23306e-13
AKR1B10	mRNA	up	154.967	1.28535	0.164674	7.80545	5.92901e-15	1.61971e-13
ROPN1	mRNA	up	221.277	1.66809	0.213734	7.8045	5.9737e-15	1.63001e-13
SIM2	mRNA	up	586.148	0.792901	0.101718	7.79511	6.43542e-15	1.74371e-13
IYD	mRNA	up	209.218	1.18677	0.152582	7.77792	7.37279e-15	1.97014e-13
TPRXL	mRNA	up	82.6594	1.02948	0.132425	7.77408	7.5997e-15	2.02148e-13
MMP7	mRNA	up	5452.87	1.0247	0.131944	7.76615	8.0907e-15	2.13559e-13
SLC39A2	mRNA	up	57.1213	0.92414	0.118996	7.76612	8.09297e-15	2.13559e-13
GAL	mRNA	up	192.894	1.04275	0.13485	7.73263	1.05345e-14	2.71816e-13
LCN2	mRNA	up	1392.52	1.17249	0.152328	7.6971	1.39189e-14	3.50768e-13
BAMBI	mRNA	up	5358.64	0.727118	0.0947331	7.67544	1.64852e-14	4.1121e-13
KIAA1045	mRNA	up	52.1673	0.923593	0.120353	7.67402	1.6669e-14	4.1446e-13
FZD9	mRNA	up	99.1083	1.12209	0.146906	7.63815	2.20359e-14	5.32526e-13
KLK8	mRNA	up	155.027	1.37697	0.180939	7.61012	2.73834e-14	6.48939e-13
HORMAD1	mRNA	up	223.159	1.51322	0.199783	7.5743	3.61064e-14	8.35226e-13
PSAT1	mRNA	up	1006.97	0.968847	0.128452	7.54249	4.61095e-14	1.04377e-12
CRABP1	mRNA	up	1915.11	1.37316	0.182412	7.52782	5.15958e-14	1.15337e-12
MUC15	mRNA	up	480.333	1.21493	0.161711	7.51296	5.78062e-14	1.27867e-12
SLC38A3	mRNA	up	329.912	0.89222	0.119069	7.49328	6.71725e-14	1.46907e-12
GSDMC	mRNA	up	233.579	0.921715	0.12304	7.4912	6.82464e-14	1.48836e-12
GSTA1	mRNA	up	130.659	1.32238	0.17758	7.44671	9.5695e-14	2.02985e-12
C1QL2	mRNA	up	28.3128	1.4167	0.191028	7.41618	1.20544e-13	2.51111e-12
S100A7	mRNA	up	1903.26	1.74754	0.237006	7.37341	1.66319e-13	3.37105e-12
GFRA3	mRNA	up	72.2247	1.07798	0.147314	7.3176	2.52436e-13	4.89869e-12
SLC6A2	mRNA	up	35.5332	1.29802	0.177403	7.31675	2.54055e-13	4.92601e-12
ABCC2	mRNA	up	115.224	0.739407	0.101348	7.29569	2.97128e-13	5.69937e-12
ZNF488	mRNA	up	59.808	0.818727	0.112693	7.26511	3.72735e-13	7.01556e-12
BARX1	mRNA	up	53.1714	1.00336	0.138889	7.2242	5.04067e-13	9.20546e-12
ULBP1	mRNA	up	101.824	0.801227	0.11131	7.19818	6.10216e-13	1.09716e-11
SIM1	mRNA	up	122.471	0.93497	0.130254	7.17804	7.07195e-13	1.26177e-11
ATP2B2	mRNA	up	79.8204	0.933649	0.130253	7.16798	7.61099e-13	1.34351e-11
MARCO	mRNA	up	392.307	1.01395	0.142757	7.10266	1.2238e-12	2.06614e-11
STAC	mRNA	up	197.361	0.803872	0.114039	7.0491	1.80083e-12	2.92972e-11
TNIP3	mRNA	up	45.9682	0.814389	0.115625	7.04339	1.87619e-12	3.0438e-11
SRSF12	mRNA	up	90.8402	0.781894	0.111297	7.02532	2.13583e-12	3.41029e-11
OXGR1	mRNA	up	82.3639	1.03162	0.148446	6.94946	3.66698e-12	5.59383e-11
DCX	mRNA	up	156.082	1.19854	0.172517	6.94735	3.72214e-12	5.66312e-11
SNPH	mRNA	up	938.042	0.725524	0.105035	6.90749	4.9332e-12	7.38963e-11
PTCHD1	mRNA	up	253.877	1.01582	0.147085	6.90632	4.97375e-12	7.44078e-11
ULBP3	mRNA	up	32.404	0.748733	0.108528	6.89897	5.23822e-12	7.81117e-11
FBXW10	mRNA	up	9.08803	0.751544	0.109187	6.8831	5.85648e-12	8.61718e-11
OPRK1	mRNA	up	36.4195	1.36061	0.198169	6.86592	6.60628e-12	9.61093e-11
SLURP1	mRNA	up	36.1583	1.26883	0.186784	6.79303	1.09801e-11	1.5258e-10
LBP	mRNA	up	687.384	1.12044	0.16518	6.78314	1.1759e-11	1.61951e-10
SLC22A16	mRNA	up	15.2576	0.886077	0.131059	6.76091	1.37127e-11	1.86646e-10
LAMP3	mRNA	up	892.695	0.725294	0.107349	6.75644	1.41425e-11	1.9216e-10
FOXC1	mRNA	up	1665.34	0.791791	0.117238	6.75368	1.44139e-11	1.95505e-10
ACSL6	mRNA	up	168.8	0.71434	0.106009	6.73848	1.60048e-11	2.14331e-10
SLC26A7	mRNA	up	60.1426	0.73904	0.110022	6.71719	1.8526e-11	2.43604e-10
FBN3	mRNA	up	208.717	1.02853	0.153266	6.71076	1.93609e-11	2.5307e-10
KRT40	mRNA	up	16.4636	0.82259	0.122831	6.69692	2.12858e-11	2.75377e-10
CLDN1	mRNA	up	2229.15	0.722608	0.107932	6.69505	2.15596e-11	2.78454e-10
DNER	mRNA	up	105.321	1.07924	0.161317	6.69016	2.22928e-11	2.87286e-10
CLCA2	mRNA	up	1643.1	1.18779	0.17784	6.67896	2.40645e-11	3.0756e-10
KIF1A	mRNA	up	1095.45	1.18515	0.177538	6.67548	2.46425e-11	3.14084e-10
SYT16	mRNA	up	26.2613	0.933419	0.14077	6.63081	3.33839e-11	4.15253e-10
CWH43	mRNA	up	84.7171	1.1577	0.175007	6.61514	3.71212e-11	4.57336e-10
RAPSN	mRNA	up	15.4943	0.715007	0.108104	6.61409	3.73844e-11	4.60091e-10
GPRIN2	mRNA	up	169.652	0.828466	0.125382	6.60756	3.90709e-11	4.78568e-10
C1QL4	mRNA	up	46.0013	1.00234	0.152215	6.58503	4.54801e-11	5.46702e-10
TFCP2L1	mRNA	up	2516.31	0.711028	0.108066	6.57958	4.71767e-11	5.6476e-10
ANTXRL	mRNA	up	15.5667	1.07884	0.164033	6.57695	4.80207e-11	5.73682e-10
HRK	mRNA	up	111.842	0.87475	0.133383	6.5582	5.4461e-11	6.44658e-10
CXCL17	mRNA	up	1525.53	1.02406	0.15627	6.55318	5.63264e-11	6.65046e-10
SMC1B	mRNA	up	130.99	0.789905	0.120666	6.54619	5.90218e-11	6.94753e-10
PCP4	mRNA	up	58.0004	0.964981	0.147773	6.53014	6.57064e-11	7.63415e-10
ZIC4	mRNA	up	66.2487	1.03778	0.159362	6.51211	7.41002e-11	8.4903e-10
CHRM1	mRNA	up	239.899	0.863786	0.133401	6.47511	9.47448e-11	1.05946e-09
WISP3	mRNA	up	86.7585	0.809257	0.125141	6.46675	1.00134e-10	1.11384e-09
LY6D	mRNA	up	235.803	1.26795	0.196921	6.43886	1.20375e-10	1.31817e-09
ACTN2	mRNA	up	124.243	0.939915	0.145984	6.43849	1.20668e-10	1.32014e-09
ATP13A5	mRNA	up	298.944	0.977863	0.152027	6.43218	1.25791e-10	1.36845e-09
GABRA3	mRNA	up	66.6674	1.41862	0.221236	6.41223	1.4341e-10	1.5428e-09
KRT79	mRNA	up	34.2546	1.04387	0.163015	6.40349	1.51865e-10	1.62699e-09
UGT8	mRNA	up	446.36	0.922136	0.14449	6.38201	1.74775e-10	1.84522e-09
PRR18	mRNA	up	16.6652	0.987255	0.15516	6.36284	1.9806e-10	2.06758e-09
AC104809.3	mRNA	up	25.6996	1.01377	0.159672	6.34908	2.1661e-10	2.24509e-09
HTR3A	mRNA	up	21.5254	1.02097	0.160881	6.34617	2.20746e-10	2.28186e-09
PNLDC1	mRNA	up	52.1776	0.806048	0.127084	6.34262	2.25888e-10	2.33397e-09
TMEM171	mRNA	up	33.4291	0.742431	0.117224	6.33346	2.39727e-10	2.46491e-09
FUT3	mRNA	up	353.958	0.893746	0.1414	6.32071	2.60361e-10	2.66295e-09
NRG3	mRNA	up	47.2434	0.776299	0.122847	6.31922	2.62886e-10	2.68523e-09
ZNF492	mRNA	up	56.6386	0.711153	0.113317	6.27577	3.47912e-10	3.49536e-09
KCNK5	mRNA	up	1038.5	0.718222	0.114696	6.26194	3.80221e-10	3.78457e-09
GABRE	mRNA	up	601.263	0.757841	0.12111	6.25744	3.91349e-10	3.88309e-09
FGFR4	mRNA	up	1240	0.727076	0.116688	6.23095	4.63615e-10	4.52482e-09
DPYSL5	mRNA	up	60.1044	1.32163	0.212612	6.21617	5.09434e-10	4.93472e-09
AQP5	mRNA	up	961.163	1.10684	0.178646	6.19572	5.80194e-10	5.54848e-09
TRPV6	mRNA	up	954.766	0.771832	0.12466	6.19147	5.96038e-10	5.66505e-09
COL11A2	mRNA	up	154.192	0.707065	0.114575	6.17121	6.77682e-10	6.37328e-09
FOLR1	mRNA	up	561.103	0.960009	0.155575	6.17071	6.79856e-10	6.38856e-09
TRIM55	mRNA	up	24.3139	0.856131	0.139284	6.14665	7.91368e-10	7.29779e-09
S100A1	mRNA	up	4484.84	0.798206	0.130208	6.13026	8.77361e-10	8.02395e-09
CA9	mRNA	up	390.699	1.08478	0.178064	6.09207	1.11463e-09	9.96264e-09
NWD1	mRNA	up	133.859	0.725199	0.119252	6.08121	1.19279e-09	1.05759e-08
ACTG2	mRNA	up	3242.24	0.791624	0.130256	6.07744	1.22117e-09	1.07946e-08
RHCG	mRNA	up	112.888	0.970686	0.161071	6.02646	1.67586e-09	1.44727e-08
CLDN16	mRNA	up	16.8194	0.764635	0.127883	5.97917	2.24274e-09	1.885e-08
SLC2A14	mRNA	up	53.1508	0.863517	0.144993	5.95558	2.59144e-09	2.14857e-08
CASP14	mRNA	up	1074.27	1.27896	0.215716	5.92892	3.04928e-09	2.49102e-08
KCNB2	mRNA	up	15.2579	0.787705	0.13346	5.90218	3.58729e-09	2.88372e-08
TLX1	mRNA	up	122.354	1.17104	0.198914	5.88717	3.92862e-09	3.12248e-08
MATN4	mRNA	up	27.6565	0.810187	0.138041	5.86916	4.3802e-09	3.42865e-08
KLK7	mRNA	up	646.905	1.03264	0.176037	5.86603	4.46356e-09	3.48941e-08
MT1H	mRNA	up	17.7564	0.796382	0.13577	5.86569	4.47274e-09	3.4952e-08
CRHR1	mRNA	up	105.17	0.779018	0.133693	5.8269	5.64659e-09	4.31488e-08
EPO	mRNA	up	38.5492	0.849419	0.146573	5.79519	6.82438e-09	5.14273e-08
IL1RAPL2	mRNA	up	30.6978	0.747368	0.129203	5.78447	7.2743e-09	5.44647e-08
DSG3	mRNA	up	1424.73	0.958158	0.16626	5.76302	8.26216e-09	6.10355e-08
RAET1L	mRNA	up	37.3084	0.990858	0.172326	5.74991	8.92932e-09	6.54855e-08
ONECUT2	mRNA	up	247.464	0.875211	0.152626	5.73436	9.78809e-09	7.09332e-08
HSD17B2	mRNA	up	207.456	0.829024	0.14506	5.71505	1.09674e-08	7.84765e-08
GABBR2	mRNA	up	120.127	1.10886	0.194536	5.70004	1.19778e-08	8.51823e-08
UPK1A	mRNA	up	83.0625	0.872603	0.153129	5.6985	1.20867e-08	8.5878e-08
DKK1	mRNA	up	405.675	0.872848	0.153507	5.68606	1.30005e-08	9.17536e-08
SLC6A14	mRNA	up	651.939	0.958431	0.168644	5.68316	1.32226e-08	9.32076e-08
SPIB	mRNA	up	235.226	0.760049	0.133855	5.67815	1.36156e-08	9.56299e-08
ORM2	mRNA	up	120.604	0.972232	0.171441	5.67094	1.42018e-08	9.9417e-08
EPGN	mRNA	up	20.9948	0.802982	0.142764	5.62455	1.85989e-08	1.27061e-07
LHX1	mRNA	up	28.0032	1.39145	0.248102	5.60838	2.04226e-08	1.38542e-07
IL22RA2	mRNA	up	44.4649	0.863111	0.154627	5.58191	2.37892e-08	1.58877e-07
ANKRD34B	mRNA	up	16.743	0.869844	0.157032	5.53927	3.03728e-08	1.98791e-07
CYP27C1	mRNA	up	81.5143	0.707451	0.129584	5.45938	4.77802e-08	3.00458e-07
TUBB4A	mRNA	up	88.8824	0.751045	0.138405	5.42645	5.74869e-08	3.55157e-07
PLP1	mRNA	up	169.782	0.70683	0.1304	5.42046	5.94444e-08	3.66083e-07
FGG	mRNA	up	92.0242	1.33587	0.246995	5.40849	6.3557e-08	3.88631e-07
ZIC1	mRNA	up	255.763	0.950346	0.175819	5.40526	6.47161e-08	3.94784e-07
B4GALNT2	mRNA	up	154.58	0.805209	0.149288	5.39366	6.90382e-08	4.17534e-07
CXCL1	mRNA	up	121.357	0.735343	0.136528	5.38603	7.20294e-08	4.33482e-07
CEACAM7	mRNA	up	55.0223	0.736205	0.137203	5.36581	8.05887e-08	4.80391e-07
CCL7	mRNA	up	34.801	0.878369	0.164337	5.34492	9.04574e-08	5.33609e-07
DUSP9	mRNA	up	100.595	0.77736	0.146466	5.30744	1.11174e-07	6.43409e-07
AKR1B15	mRNA	up	143.012	0.751349	0.141986	5.29172	1.21173e-07	6.96938e-07
KLK10	mRNA	up	944.408	0.882117	0.166754	5.28993	1.22363e-07	7.02569e-07
SLC34A2	mRNA	up	2656.81	0.839565	0.1596	5.26043	1.43722e-07	8.1059e-07
TTYH1	mRNA	up	681.36	0.757493	0.145139	5.21908	1.79814e-07	9.93718e-07
SHC4	mRNA	up	519.209	0.733438	0.140732	5.21161	1.8721e-07	1.0311e-06
PAX1	mRNA	up	52.1209	0.750698	0.144755	5.186	2.1486e-07	1.16899e-06
KRT4	mRNA	up	135.917	1.11033	0.214599	5.174	2.2914e-07	1.23942e-06
SERPINB2	mRNA	up	84.2882	0.842829	0.16293	5.17294	2.30437e-07	1.24557e-06
GJB6	mRNA	up	61.8025	0.921994	0.178237	5.17284	2.30565e-07	1.24597e-06
ANXA8L1	mRNA	up	171.851	0.708259	0.139644	5.07187	3.93917e-07	2.02399e-06
PNMT	mRNA	up	261.1	0.785026	0.155472	5.04931	4.43406e-07	2.24778e-06
ORM1	mRNA	up	171.422	0.947987	0.188694	5.02395	5.06202e-07	2.5357e-06
SLC1A6	mRNA	up	35.0085	0.995272	0.198562	5.01241	5.37532e-07	2.66906e-06
COL6A5	mRNA	up	15.7999	0.722781	0.144899	4.98819	6.09486e-07	2.9969e-06
TDRD1	mRNA	up	266.342	0.819287	0.165378	4.95404	7.26901e-07	3.51476e-06
CCDC129	mRNA	up	55.6807	0.834463	0.169937	4.91044	9.08715e-07	4.31403e-06
SLC6A11	mRNA	up	221.061	0.725746	0.148909	4.87377	1.0949e-06	5.10514e-06
SH3GL3	mRNA	up	18.034	0.823262	0.170764	4.82106	1.428e-06	6.52884e-06
KCNG1	mRNA	up	305.117	0.711648	0.148282	4.79929	1.5923e-06	7.19629e-06
PCDH8	mRNA	up	25.0181	0.809262	0.170316	4.75154	2.01877e-06	8.9412e-06
HOXC12	mRNA	up	361.487	0.812886	0.172731	4.70607	2.52539e-06	1.09127e-05
EREG	mRNA	up	96.7737	0.75447	0.160436	4.70263	2.56829e-06	1.10816e-05
STAC2	mRNA	up	2539.34	0.773153	0.164948	4.68725	2.76899e-06	1.18508e-05
CDSN	mRNA	up	31.5014	0.716998	0.154159	4.65103	3.30282e-06	1.39051e-05
TYRP1	mRNA	up	90.1956	0.707739	0.153532	4.60972	4.03221e-06	1.66739e-05
C4BPA	mRNA	up	52.3463	0.720835	0.156408	4.60869	4.05222e-06	1.67418e-05
FGB	mRNA	up	194.929	1.16793	0.260949	4.4757	7.61606e-06	2.9441e-05
NOL4	mRNA	up	34.7008	0.706078	0.158545	4.45349	8.44848e-06	3.22937e-05
TFF2	mRNA	up	17.4089	0.801256	0.180538	4.43817	9.07276e-06	3.43972e-05
KRT16	mRNA	up	2694.18	0.749084	0.170154	4.40239	1.07067e-05	3.99982e-05
CALML5	mRNA	up	5080.95	0.776469	0.177363	4.37786	1.1985e-05	4.4311e-05
MAPK4	mRNA	up	178.963	0.727508	0.168722	4.31187	1.6188e-05	5.83924e-05
DMRTC2	mRNA	up	16.2702	0.847337	0.197117	4.29865	1.71845e-05	6.16901e-05
PRAC2	mRNA	up	23.6451	0.960387	0.226193	4.24587	2.17749e-05	7.63649e-05
SBSN	mRNA	up	90.663	0.756782	0.183578	4.1224	3.74944e-05	0.000124964
ODAM	mRNA	up	32.8553	0.736613	0.192856	3.81949	0.000133727	0.000391696
PCSK2	mRNA	up	42.3036	0.779336	0.216732	3.59585	0.000323337	0.000866706
AMTN	mRNA	up	17.1441	0.718431	0.201474	3.56587	0.000362645	0.00096132
HOXB13	mRNA	up	339.892	0.710864	0.214287	3.31735	0.000908766	0.00220371
SPDYC	mRNA	up	172.867	0.710079	0.215084	3.30141	0.000962001	0.00231878
NXPH1	mRNA	up	339.461	0.766071	0.232393	3.29644	0.000979187	0.00235776
RP11-519C12.1	lncRNA	down	9.4314	-0.972088	0.0925246	-10.5063	8.08237e-26	1.24436e-23
CTD-3247F14.2	lncRNA	down	39.2998	-1.06172	0.121278	-8.75446	2.05087e-18	1.09105e-16
RP3-405J10.3	lncRNA	down	29.7372	-0.750516	0.0894509	-8.39025	4.85105e-17	1.91148e-15
RP13-122B23.8	lncRNA	down	18.9556	-0.544106	0.0674875	-8.06231	7.4864e-16	2.45132e-14
AD000684.2	lncRNA	down	43.3247	-0.546681	0.0679159	-8.04939	8.32093e-16	2.68301e-14
RP11-4C20.4	lncRNA	down	9.38311	-0.619512	0.0798753	-7.75599	8.76549e-15	2.29559e-13
RP11-549J18.1	lncRNA	down	36.0146	-0.455552	0.0600388	-7.58763	3.25818e-14	7.58219e-13
RP11-349H17.2	lncRNA	down	15.6113	-0.869427	0.11582	-7.5067	6.06354e-14	1.33364e-12
KLF7-IT1	lncRNA	down	10.6938	-0.737542	0.0996539	-7.40104	1.35126e-13	2.78247e-12
RP11-339B21.10	lncRNA	down	18.0518	-0.508472	0.0701609	-7.24723	4.25373e-13	7.88601e-12
N4BP2L2-IT2	lncRNA	down	117.673	-0.453309	0.0627092	-7.22875	4.87475e-13	8.94461e-12
RP11-373D23.2	lncRNA	down	12.043	-0.74373	0.103644	-7.17581	7.18785e-13	1.2795e-11
RP4-671O14.6	lncRNA	down	29.0375	-0.534603	0.0750978	-7.11876	1.08902e-12	1.86158e-11
RP11-103B5.4	lncRNA	down	9.08746	-0.623708	0.0885039	-7.04723	1.82513e-12	2.96718e-11
RP11-972P1.11	lncRNA	down	12.0414	-0.487534	0.0692048	-7.0448	1.85726e-12	3.01519e-11
AC000120.7	lncRNA	down	12.7553	-0.57564	0.0821501	-7.00718	2.43174e-12	3.84579e-11
RP11-545P7.9	lncRNA	down	8.67373	-0.635488	0.091147	-6.97212	3.12194e-12	4.83214e-11
RP11-282K24.3	lncRNA	down	8.98311	-0.604841	0.0868662	-6.96291	3.33326e-12	5.1285e-11
RP11-214K3.19	lncRNA	down	8.58815	-0.58741	0.0844868	-6.95269	3.58389e-12	5.47786e-11
RP11-326I11.5	lncRNA	down	21.8288	-0.475578	0.0691334	-6.87912	6.0222e-12	8.83864e-11
PCBP2-OT1	lncRNA	down	8.88827	-0.562074	0.082144	-6.84255	7.77944e-12	1.11023e-10
RP11-214K3.23	lncRNA	down	9.71511	-0.570809	0.0836454	-6.82415	8.84476e-12	1.25227e-10
RP3-368A4.6	lncRNA	down	255.435	-0.397412	0.0583213	-6.81419	9.47981e-12	1.33568e-10
RP3-453C12.14	lncRNA	down	19.9617	-0.563014	0.0827266	-6.80572	1.00548e-11	1.41241e-10
RP11-789C17.1	lncRNA	down	13.3534	-0.567228	0.0835998	-6.78504	1.16056e-11	1.60123e-10
CTB-31N19.3	lncRNA	down	18.2329	-0.421177	0.0622671	-6.76404	1.342e-11	1.83091e-10
RP11-762I7.4	lncRNA	down	14.1297	-0.489729	0.0725287	-6.75221	1.45609e-11	1.96924e-10
RP4-713A8.1	lncRNA	down	6.95154	-0.702206	0.105032	-6.68563	2.29937e-11	2.95356e-10
RP4-539M6.20	lncRNA	down	30.2096	-0.622824	0.0932333	-6.68027	2.38501e-11	3.05283e-10
RP11-73M18.6	lncRNA	down	19.3437	-0.451229	0.0678923	-6.64625	3.00656e-11	3.77614e-10
RP11-395N3.1	lncRNA	down	20.4684	-0.741462	0.111716	-6.63703	3.20059e-11	3.99825e-10
CTD-2033D15.2	lncRNA	down	143.482	-0.638162	0.096887	-6.58667	4.49804e-11	5.41865e-10
RP11-390K5.6	lncRNA	down	39.0502	-0.34013	0.0519668	-6.54513	5.94429e-11	6.99003e-10
DLEU2L	lncRNA	down	29.5507	-0.489278	0.0755131	-6.47938	9.2103e-11	1.0344e-09
RP11-493E12.2	lncRNA	down	14.808	-0.503862	0.080149	-6.28657	3.2456e-10	3.27348e-09
RP11-427L15.2	lncRNA	down	30.6115	-0.434359	0.0697748	-6.22515	4.81102e-10	4.67586e-09
RP4-740C4.7	lncRNA	down	25.5273	-0.398099	0.0641829	-6.20258	5.55451e-10	5.34041e-09
AC068580.5	lncRNA	down	18.8585	-0.561034	0.0904743	-6.20104	5.60928e-10	5.38639e-09
RP11-139H15.6	lncRNA	down	11.7287	-0.380911	0.06187	-6.15664	7.43051e-10	6.89491e-09
RP11-166B2.3	lncRNA	down	22.3978	-0.427676	0.0704146	-6.07368	1.25009e-09	1.10292e-08
ASAP1-IT2	lncRNA	down	13.6051	-0.561552	0.092804	-6.05095	1.43995e-09	1.25697e-08
RP11-977G19.5	lncRNA	down	196.58	-0.318477	0.0529367	-6.01618	1.78585e-09	1.53201e-08
RP4-539M6.21	lncRNA	down	12.2518	-0.602623	0.100214	-6.01338	1.81692e-09	1.55579e-08
CTC-425O23.2	lncRNA	down	16.7232	-0.51702	0.0860193	-6.01051	1.8494e-09	1.58186e-08
RP11-473M20.11	lncRNA	down	35.7577	-0.460111	0.0767435	-5.99545	2.02926e-09	1.71749e-08
RP11-180M15.7	lncRNA	down	63.0056	-0.446042	0.0746979	-5.97128	2.354e-09	1.96856e-08
CTC-435M10.12	lncRNA	down	27.0082	-0.387694	0.0652954	-5.93754	2.89338e-09	2.37603e-08
RP11-585P4.6	lncRNA	down	23.7704	-0.393495	0.0665252	-5.91498	3.3191e-09	2.69046e-08
RP11-400F19.18	lncRNA	down	28.2302	-0.466149	0.0796805	-5.85023	4.90891e-09	3.80154e-08
NPTN-IT1	lncRNA	down	63.0891	-0.482934	0.083018	-5.81722	5.98358e-09	4.54744e-08
RP11-74J13.9	lncRNA	down	17.4086	-0.326305	0.0561122	-5.81522	6.05541e-09	4.60053e-08
RP1-5O6.6	lncRNA	down	11.6677	-0.470466	0.0809489	-5.81189	6.17729e-09	4.68394e-08
RP11-529E10.6	lncRNA	down	45.5123	-0.336773	0.0580993	-5.7965	6.77146e-09	5.1045e-08
RP11-507K2.6	lncRNA	down	19.9249	-0.4048	0.0698613	-5.79434	6.85896e-09	5.16376e-08
RP11-159N11.4	lncRNA	down	80.6182	-0.341427	0.0605715	-5.63676	1.73282e-08	1.19539e-07
AC002059.10	lncRNA	down	10.0223	-0.421505	0.0757724	-5.56278	2.65516e-08	1.75461e-07
ARHGEF38-IT1	lncRNA	down	7.9992	-0.655908	0.118803	-5.52099	3.37086e-08	2.18411e-07
ZNF346-IT1	lncRNA	down	11.5577	-0.394662	0.0716789	-5.50597	3.67145e-08	2.3598e-07
RP11-28F1.2	lncRNA	down	57.3376	-0.531621	0.0968427	-5.48953	4.03014e-08	2.56904e-07
AC092071.1	lncRNA	down	51.749	-1.0419	0.191477	-5.44138	5.28686e-08	3.29691e-07
RP11-266L9.8	lncRNA	down	102.887	-0.393421	0.0723401	-5.43849	5.37343e-08	3.34372e-07
HEXDC-IT1	lncRNA	down	12.4993	-0.387939	0.0718258	-5.4011	6.62331e-08	4.02138e-07
MAGI1-IT1	lncRNA	down	10.8773	-0.463136	0.0864066	-5.35995	8.32428e-08	4.94943e-07
RP11-830F9.7	lncRNA	down	13.973	-0.690341	0.128931	-5.35433	8.58752e-08	5.09422e-07
CTD-3220F14.2	lncRNA	down	13.2601	-0.478632	0.0899712	-5.31984	1.0386e-07	6.04389e-07
RP11-116O18.1	lncRNA	down	33.3234	-0.721867	0.13642	-5.29151	1.21308e-07	6.97373e-07
RP11-214K3.21	lncRNA	down	11.1764	-0.449758	0.0861087	-5.22314	1.75914e-07	9.74655e-07
RP11-97O12.6	lncRNA	down	75.3078	-0.309082	0.0592335	-5.21802	1.80845e-07	9.98977e-07
KB-318B8.7	lncRNA	down	23.3318	-0.482739	0.0925147	-5.21797	1.80895e-07	9.98977e-07
AC005519.4	lncRNA	down	26.066	-0.339746	0.0657559	-5.16678	2.38162e-07	1.28404e-06
RP11-1020A11.1	lncRNA	down	18.7494	-0.337913	0.065448	-5.16308	2.42914e-07	1.30694e-06
RP11-510N19.5	lncRNA	down	81.2578	-0.535365	0.103808	-5.15728	2.50561e-07	1.34621e-06
CTD-2622I13.3	lncRNA	down	17.7808	-0.410939	0.0800201	-5.13544	2.81478e-07	1.49368e-06
RP11-106D4.2	lncRNA	down	17.891	-0.453743	0.0886774	-5.11678	3.10795e-07	1.63322e-06
RHOA-IT1	lncRNA	down	9.20148	-0.362154	0.0713028	-5.07909	3.79238e-07	1.95488e-06
RP11-554A11.4	lncRNA	down	14.6204	-0.421841	0.083149	-5.07331	3.90949e-07	2.01035e-06
RP11-699C17.1	lncRNA	down	19.3436	-0.332179	0.0657664	-5.0509	4.39738e-07	2.2321e-06
AGAP1-IT1	lncRNA	down	39.5784	-0.455113	0.0903413	-5.0377	4.71149e-07	2.3765e-06
AF131215.9	lncRNA	down	74.1912	-0.437254	0.0877891	-4.98073	6.33453e-07	3.10359e-06
RP11-399C16.3	lncRNA	down	32.5795	-0.453664	0.0913757	-4.96482	6.87664e-07	3.34172e-06
RP11-797A18.6	lncRNA	down	11.4357	-0.403232	0.081283	-4.96084	7.019e-07	3.40308e-06
RP11-568J23.8	lncRNA	down	18.8223	-0.445559	0.0902384	-4.93758	7.90993e-07	3.80567e-06
CTD-2562G15.3	lncRNA	down	14.0647	-0.340337	0.0691438	-4.92216	8.55951e-07	4.08859e-06
RERG-IT1	lncRNA	down	26.1709	-0.544011	0.110581	-4.91958	8.67296e-07	4.13938e-06
RP11-151N17.1	lncRNA	down	10.7695	-0.354068	0.0720494	-4.91423	8.91307e-07	4.24091e-06
RP11-552M11.4	lncRNA	down	10.5983	-0.31714	0.0649003	-4.88658	1.02602e-06	4.81196e-06
HELLPAR	lncRNA	down	70.5916	-0.316287	0.0659541	-4.79556	1.62217e-06	7.3185e-06
RP11-174G6.5	lncRNA	down	560.178	-0.410322	0.0855805	-4.79458	1.63019e-06	7.35182e-06
RP11-425M5.7	lncRNA	down	11.7781	-0.398976	0.0838241	-4.75968	1.93902e-06	8.61588e-06
KCNH1-IT1	lncRNA	down	16.45	-0.7321	0.153881	-4.75757	1.95942e-06	8.69822e-06
AP001429.1	lncRNA	down	8.53626	-0.421044	0.0886708	-4.7484	2.05033e-06	9.06373e-06
RP11-74C1.4	lncRNA	down	7.96929	-0.383457	0.0811381	-4.72598	2.29005e-06	1.00092e-05
RP11-384C4.2	lncRNA	down	7.05116	-0.405163	0.085929	-4.71509	2.41608e-06	1.04989e-05
AC139100.4	lncRNA	down	31.4692	-0.307091	0.0666808	-4.60539	4.11695e-06	1.697e-05
RP11-153F5.7	lncRNA	down	15.3794	-0.331363	0.0728795	-4.54672	5.44875e-06	2.17426e-05
RP11-503N18.4	lncRNA	down	9.35968	-0.491597	0.109107	-4.50563	6.61749e-06	2.59257e-05
RP11-972P1.10	lncRNA	down	8.89228	-0.353376	0.0786532	-4.49284	7.02807e-06	2.73454e-05
CTD-2047H16.2	lncRNA	down	24.8023	-0.388265	0.0883183	-4.3962	1.10161e-05	4.10224e-05
RP11-304L19.3	lncRNA	down	15.7529	-0.333865	0.0777121	-4.29617	1.73771e-05	6.2295e-05
MAPT-IT1	lncRNA	down	63.8728	-0.666756	0.155592	-4.28529	1.82497e-05	6.50819e-05
AC008982.2	lncRNA	down	18.0433	-0.30692	0.0725615	-4.2298	2.33904e-05	8.14775e-05
RP1-309I22.2	lncRNA	down	287.236	-0.417671	0.0989977	-4.219	2.45385e-05	8.50442e-05
LLNLR-470E3.1	lncRNA	down	20.289	-0.355123	0.0878213	-4.0437	5.26135e-05	0.000169178
AF131215.2	lncRNA	down	90.1056	-0.361841	0.0914016	-3.95881	7.53252e-05	0.000233941
RP11-319G9.3	lncRNA	down	22.8779	-0.412279	0.10482	-3.93322	8.38166e-05	0.000257509
RP11-701H24.7	lncRNA	down	15.2634	-0.366992	0.094442	-3.8859	0.000101952	0.000306702
RP11-139H15.5	lncRNA	down	9.97868	-0.309562	0.0804164	-3.84948	0.000118367	0.000350548
SOX2-OT	lncRNA	down	34.8998	-0.338287	0.0917345	-3.68767	0.000226317	0.000631471
RP11-566K19.6	lncRNA	down	10.2195	-0.471518	0.130683	-3.6081	0.000308443	0.000831576
RP4-676L2.1	lncRNA	down	9.9798	-0.343475	0.121691	-2.82252	0.00476482	0.00979681
CTD-2595P9.4	lncRNA	down	8.8507	-0.312589	0.115705	-2.70161	0.00690045	0.0136274
RP3-333A15.2	lncRNA	down	37.0708	-0.301324	0.117045	-2.57443	0.0100407	0.0190071
RP11-956J14.1	lncRNA	down	13.8757	-0.416316	0.165796	-2.51101	0.0120385	0.0223753
RP1-228H13.5	lncRNA	up	268.28	0.394516	0.0460077	8.575	9.90845e-18	4.5167e-16
CTD-3128G10.7	lncRNA	up	78.5566	0.738278	0.100521	7.34452	2.06494e-13	4.11009e-12
CTD-2083E4.7	lncRNA	up	38.215	0.928606	0.130708	7.10446	1.20795e-12	2.04385e-11
AC108676.1	lncRNA	up	25.7681	0.663475	0.102304	6.48536	8.85197e-11	9.98015e-10
RP11-119F7.5	lncRNA	up	106.403	0.346983	0.0569457	6.09323	1.10657e-09	9.90588e-09
AP000688.14	lncRNA	up	15.3342	0.534545	0.0991969	5.38873	7.09587e-08	4.27591e-07
CTD-3094K11.1	lncRNA	up	12.8099	0.66533	0.129494	5.13791	2.77817e-07	1.47627e-06
RP11-800A3.4	lncRNA	up	653.073	0.445257	0.0908723	4.89981	9.59289e-07	4.53376e-06
UMODL1-AS1	lncRNA	up	11.1554	0.714095	0.146051	4.88936	1.01162e-06	4.75402e-06
RP11-161M6.6	lncRNA	up	16.4358	0.355054	0.0751003	4.72773	2.2704e-06	9.92706e-06
TSSC1-IT1	lncRNA	up	13.2144	0.424555	0.0949128	4.4731	7.70939e-06	2.97523e-05
RP11-594N15.3	lncRNA	up	12.3241	0.513583	0.121938	4.21185	2.5329e-05	8.74702e-05
RP11-384L8.1	lncRNA	up	146.357	0.300407	0.0757499	3.96577	7.3159e-05	0.000228173
RP13-514E23.1	lncRNA	up	7.99376	0.355033	0.102143	3.47584	0.00050926	0.00130691
RP5-1054A22.4	lncRNA	up	18.9559	0.326823	0.0963739	3.3912	0.000695865	0.00173559
RP5-1039K5.19	lncRNA	up	506.89	0.308859	0.0937759	3.29359	0.000989181	0.00237936
RP3-523K23.2	lncRNA	up	393.459	0.357454	0.109826	3.25474	0.00113495	0.0026932
RP11-713C5.1	lncRNA	up	24.6127	0.379273	0.130038	2.91662	0.00353846	0.00749745
RP11-223I10.1	lncRNA	up	16.2596	0.302277	0.120571	2.50705	0.0121744	0.0226063
hsa-miR-34c-5p	miRNA	down	31.7883	-0.655374	0.0908085	-7.2171	5.31086e-13	2.18276e-11
hsa-miR-451a	miRNA	down	630.145	-0.624032	0.0936115	-6.66619	2.62524e-11	6.34691e-10
hsa-miR-10a-5p	miRNA	down	113294	-0.615684	0.0933433	-6.59591	4.22668e-11	9.14299e-10
hsa-miR-486-5p	miRNA	down	178.399	-0.594125	0.0983095	-6.04341	1.50889e-09	2.48061e-08
hsa-miR-139-3p	miRNA	down	24.2757	-0.508563	0.0898578	-5.65964	1.51688e-08	1.78125e-07
hsa-miR-135a-5p	miRNA	down	12.9918	-0.623563	0.168428	-3.70226	0.000213688	0.000928462
hsa-miR-449a	miRNA	down	23.1881	-0.526618	0.212016	-2.48386	0.0129966	0.0290304
hsa-miR-9-5p	miRNA	up	8669.03	1.22551	0.126212	9.70996	2.73444e-22	1.12385e-19
hsa-miR-505-3p	miRNA	up	102.287	0.56611	0.0600364	9.42946	4.12222e-21	8.47116e-19
hsa-miR-4728-3p	miRNA	up	12.7557	1.09613	0.119073	9.20556	3.3989e-20	4.6565e-18
hsa-miR-577	miRNA	up	27.0509	1.53033	0.180288	8.48824	2.09789e-17	2.15558e-15
hsa-miR-224-5p	miRNA	up	127.757	0.985305	0.122759	8.0263	1.00453e-15	8.2572e-14
hsa-miR-452-3p	miRNA	up	10.4714	0.969559	0.121564	7.97571	1.51505e-15	1.03781e-13
hsa-miR-18a-5p	miRNA	up	31.6011	0.614528	0.0845889	7.26488	3.73378e-13	1.70509e-11
hsa-miR-3200-3p	miRNA	up	14.0032	0.667407	0.0973723	6.85418	7.17225e-12	2.4565e-10
hsa-miR-20a-3p	miRNA	up	27.7966	0.516916	0.0762516	6.77908	1.20942e-11	3.55594e-10
hsa-miR-1468-5p	miRNA	up	18.6575	0.535064	0.0789312	6.77886	1.21127e-11	3.55594e-10
hsa-miR-210-3p	miRNA	up	2038.53	0.648967	0.0962001	6.74601	1.5197e-11	3.98202e-10
hsa-miR-203a-3p	miRNA	up	21427.9	0.611889	0.0960527	6.37035	1.88603e-10	3.52344e-09
hsa-miR-452-5p	miRNA	up	140.185	0.599496	0.100262	5.97928	2.24125e-09	3.47867e-08
hsa-miR-9-3p	miRNA	up	10.5928	0.855563	0.143164	5.97611	2.28526e-09	3.47867e-08
hsa-miR-203b-3p	miRNA	up	199.439	0.694346	0.119149	5.82757	5.62408e-09	7.97068e-08
hsa-miR-1269a	miRNA	up	158.998	1.47708	0.256307	5.76295	8.26583e-09	1.09589e-07
hsa-miR-105-5p	miRNA	up	55.0246	1.38585	0.241234	5.74485	9.20019e-09	1.18165e-07
hsa-miR-135b-5p	miRNA	up	64.3276	0.759492	0.145143	5.23271	1.67045e-07	1.49251e-06
hsa-miR-187-3p	miRNA	up	141.784	0.761471	0.146668	5.1918	2.08267e-07	1.78329e-06
