# Supplementary material for: CD24-associated ceRNA network reveals prognostic biomarkers in breast carcinoma
Source: Sci Rep. 2023 Mar 7;13:3826. doi: 10.1038/s41598-022-25072-x (PMC9992383; doi:10.1038/s41598-022-25072-x)
Supplement: Supplementary file 1 — Supplementary Information. [file 41598_2022_25072_MOESM1_ESM.zip › Editorial 2.xlsx]

## Sheet: Sheet1
ONTOLOGY	ID	Description	GeneRatio	BgRatio	pvalue	p.adjust	qvalue	geneID	Count
BP	GO:0043270	positive regulation of ion transport	28/499	275/18723	1.39909e-09	5.35712e-06	4.67738e-06	TRH/SCN1B/MCHR1/ACE2/ADRA2A/CACNB2/KCNIP2/RAMP3/CASQ1/KCNE5/FXYD1/LEP/GAL/LCN2/SLC38A3/STAC/PDZK1/OPRK1/CHRM1/ACTN2/CYP4A11/HTR3A/S100A1/ARC/PLP1/NPY2R/KCNC2/STAC2	28
BP	GO:0007586	digestion	18/499	137/18723	2.55121e-08	4.88429e-05	4.26455e-05	FGF10/PRSS3/CEL/ADRA2A/NPR3/CAPN8/PTGER1/LEP/CLPSL2/OPRK1/SLC26A7/RBP4/CAPN9/CHRM1/TFF1/AQP5/TFF2/MUC13	18
BP	GO:0034765	regulation of ion transmembrane transport	36/499	491/18723	4.58673e-08	5.20636e-05	4.54575e-05	ATG5/SCN1B/RASGRF1/CACNA2D3/ACE2/PM20D1/KCNQ4/ADRA2A/CACNB2/KCNIP2/RAMP3/CASQ1/KCNE5/FXYD1/GAL/NLGN1/LCN2/CACNA1F/STAC/ATP1A2/PDZK1/OPRK1/ACTN2/HTR3A/KCNK5/S100A1/KCNB2/ARC/ASIC2/CRHR1/EPO/PLP1/KCNC2/KCNG1/STAC2/KCNJ3	36
BP	GO:0015837	amine transport	15/499	99/18723	5.43887e-08	5.20636e-05	4.54575e-05	TRH/GRM7/NPY5R/ACE2/ADRA2A/LEP/SLC38A3/ATP1A2/OPRK1/SLC22A16/RHCG/NPY2R/SYT9/CHGA/SYT5	15
BP	GO:0034767	positive regulation of ion transmembrane transport	19/499	167/18723	1.10249e-07	7.44592e-05	6.50115e-05	ACE2/CACNB2/KCNIP2/RAMP3/CASQ1/KCNE5/FXYD1/GAL/LCN2/STAC/PDZK1/OPRK1/ACTN2/HTR3A/S100A1/ARC/PLP1/KCNC2/STAC2	19
BP	GO:1904064	positive regulation of cation transmembrane transport	18/499	151/18723	1.16677e-07	7.44592e-05	6.50115e-05	ACE2/CACNB2/KCNIP2/RAMP3/CASQ1/KCNE5/FXYD1/GAL/LCN2/STAC/PDZK1/OPRK1/ACTN2/S100A1/ARC/PLP1/KCNC2/STAC2	18
BP	GO:0072503	cellular divalent inorganic cation homeostasis	34/499	486/18723	3.30095e-07	0.000164939	0.000144011	ATG5/TRPM8/S100A8/MCHR1/S100A9/GPR12/GIPR/GNG3/CACNB2/GRIA1/RAMP3/CASQ1/TNNI3/CALB2/PTGER1/GRIN2C/FZD9/ATP2B2/ATP1A2/CCL14/ATP13A5/MT1A/ADRA1A/TRPV6/MT1H/SLC1A1/EPO/TRPA1/MT3/CCL7/NPY2R/CXCL13/CHRNA9/AGTR1	34
BP	GO:1904062	regulation of cation transmembrane transport	28/499	357/18723	3.84452e-07	0.000164939	0.000144011	ATG5/SCN1B/RASGRF1/ACE2/PM20D1/ADRA2A/CACNB2/KCNIP2/RAMP3/CASQ1/KCNE5/FXYD1/GAL/NLGN1/LCN2/STAC/ATP1A2/PDZK1/OPRK1/ACTN2/S100A1/ARC/CRHR1/EPO/PLP1/KCNC2/KCNG1/STAC2	28
BP	GO:1903522	regulation of blood circulation	23/499	256/18723	4.07064e-07	0.000164939	0.000144011	ADRB1/SCN1B/DSC2/ACE2/ADRA2A/CACNB2/KCNIP2/HSPB7/KCNE5/TNNI3/FXYD1/LEP/ATP2B2/ATP1A2/ADRA1A/S100A1/SLC1A1/ASIC2/FGG/CHGA/AGTR1/FGB/KCNJ3	23
BP	GO:0034764	positive regulation of transmembrane transport	21/499	219/18723	4.45372e-07	0.000164939	0.000144011	ACE2/CA2/CACNB2/KCNIP2/RAMP3/CASQ1/KCNE5/FXYD1/GAL/LCN2/STAC/PDZK1/OPRK1/ACTN2/HTR3A/S100A1/ARC/PLP1/KCNC2/ADIPOQ/STAC2	21
BP	GO:0022898	regulation of transmembrane transporter activity	24/499	278/18723	4.7384e-07	0.000164939	0.000144011	SCN1B/RASGRF1/ACE2/PM20D1/ADRA2A/CACNB2/KCNIP2/CASQ1/KCNE5/FXYD1/GAL/NLGN1/STAC/ATP1A2/PDZK1/ACTN2/HTR3A/S100A1/ARC/CRHR1/EPO/KCNC2/KCNG1/STAC2	24
BP	GO:0022600	digestive system process	14/499	104/18723	6.73788e-07	0.000214995	0.000187715	FGF10/CEL/ADRA2A/NPR3/PTGER1/LEP/OPRK1/SLC26A7/RBP4/CHRM1/TFF1/AQP5/TFF2/MUC13	14
BP	GO:0051952	regulation of amine transport	13/499	91/18723	8.43737e-07	0.000248513	0.000216981	TRH/GRM7/NPY5R/ACE2/ADRA2A/LEP/SLC38A3/ATP1A2/OPRK1/NPY2R/SYT9/CHGA/SYT5	13
BP	GO:0032409	regulation of transporter activity	25/499	310/18723	9.74949e-07	0.000266648	0.000232815	SCN1B/RASGRF1/ACE2/PM20D1/ADRA2A/CACNB2/KCNIP2/CASQ1/KCNE5/FXYD1/GAL/NLGN1/STAC/ATP1A2/PDZK1/ACTN2/HTR3A/S100A1/ARC/CRHR1/EPO/KCNC2/ADIPOQ/KCNG1/STAC2	25
BP	GO:0042445	hormone metabolic process	20/499	218/18723	1.6747e-06	0.000427494	0.000373252	RDH10/RDH5/ACE2/KLK6/PCSK1/LIPE/UGT2B7/LEP/AKR1B10/IYD/GAL/CRABP1/RBP4/UGT2B4/HSD17B2/CYP27C1/AKR1B15/ADH1B/PCSK2/CGA	20
BP	GO:0042886	amide transport	24/499	301/18723	1.96125e-06	0.000469352	0.000409799	TRH/SLC15A1/ABCA13/S100A8/SLC14A1/GIPR/CA2/CPLX1/ADRA2A/FAM3D/AQP7/GCK/NNAT/LEP/GAL/RBP4/FOLR1/CRHR1/FGG/NPY2R/SYT9/CHGA/FGB/GHRH	24
BP	GO:0006936	muscle contraction	26/499	347/18723	2.35099e-06	0.000529526	0.000462337	SCN1B/DSC2/ATP8A2/ACE2/MYOM2/ADRA2A/CACNB2/KCNIP2/MYH8/MYH2/CASQ1/KCNE5/TNNI3/FXYD1/TNNT3/STAC/ATP1A2/MYH4/ACTN2/ADRA1A/KCNB2/NPY2R/CHGA/STAC2/KCNJ3/MYBPC1	26
BP	GO:0009914	hormone transport	24/499	306/18723	2.61548e-06	0.00055637	0.000485775	TRH/SOX11/GIPR/CPLX1/ADRA2A/FAM3D/GCK/NNAT/LEP/GAL/GDF9/ABCC2/OPRK1/RBP4/TRPV6/CRHR1/FGG/SYT9/CHGA/ADIPOQ/AGTR1/FGB/GHRH/CGA	24
BP	GO:0032412	regulation of ion transmembrane transporter activity	22/499	267/18723	3.0712e-06	0.000618928	0.000540395	SCN1B/RASGRF1/ADRA2A/CACNB2/KCNIP2/CASQ1/KCNE5/FXYD1/GAL/NLGN1/STAC/ATP1A2/PDZK1/ACTN2/HTR3A/S100A1/ARC/CRHR1/EPO/KCNC2/KCNG1/STAC2	22
BP	GO:0044070	regulation of anion transport	12/499	87/18723	3.25352e-06	0.000622887	0.000543852	TRH/GRM7/NPY5R/ACE2/CA2/LEP/SLC38A3/ABCC2/ATP1A2/PDZK1/CYP4A11/GABRE	12
BP	GO:0007188	adenylate cyclase-modulating G protein-coupled receptor signaling pathway	20/499	233/18723	4.6524e-06	0.000778929	0.000680095	GRM7/ADRB1/MCHR1/GPR12/GIPR/ADRA2A/NPR3/RAMP3/NPY1R/VIPR2/PTGER1/MARCO/MRAP/OPRK1/CHRM1/ADRA1A/CRHR1/NPY2R/CHGA/GHRH	20
BP	GO:0046879	hormone secretion	23/499	295/18723	4.66127e-06	0.000778929	0.000680095	TRH/SOX11/GIPR/CPLX1/ADRA2A/FAM3D/GCK/NNAT/LEP/GAL/GDF9/OPRK1/RBP4/TRPV6/CRHR1/FGG/SYT9/CHGA/ADIPOQ/AGTR1/FGB/GHRH/CGA	23
BP	GO:0019730	antimicrobial humoral response	14/499	122/18723	4.67887e-06	0.000778929	0.000680095	S100A9/DEFB1/PRSS3/KLK5/PGLYRP4/CXCL5/S100A7/KLK7/CXCL1/CXCL13/FGB/KLK3/MUC7/CST9L	14
BP	GO:0042391	regulation of membrane potential	29/499	434/18723	6.00634e-06	0.000958262	0.000836673	ADRB1/SCN1B/DSC2/GABRQ/PIEZO2/GABRP/CACNB2/KCNIP2/GRIA1/KCNE5/SLC4A4/FXYD1/NLGN1/GRIN2C/FZD9/ATP1A2/CHRM1/ACTN2/GABRA3/HTR3A/KCNK5/GABRE/ADRA1A/ASIC2/SEZ6/NPY2R/KCNC2/CHRNA9/KCNJ3	29
BP	GO:0061844	antimicrobial humoral immune response mediated by antimicrobial peptide	11/499	79/18723	7.5995e-06	0.00112203	0.000979661	S100A9/DEFB1/KLK5/PGLYRP4/CXCL5/S100A7/KLK7/CXCL1/CXCL13/KLK3/MUC7	11
BP	GO:0023061	signal release	30/499	463/18723	7.6189e-06	0.00112203	0.000979661	TRH/SOX11/GIPR/CPLX1/ADRA2A/FAM3D/CACNB2/GCK/NNAT/LEP/GAL/NLGN1/DOC2A/GDF9/SNPH/OPRK1/RBP4/ADRA1A/TRPV6/CRHR1/FGG/NPY2R/SYT9/CHGA/ADIPOQ/SYT5/AGTR1/FGB/GHRH/CGA	30
BP	GO:0007422	peripheral nervous system development	11/499	80/18723	8.60244e-06	0.00121995	0.00106516	SOX8/NTF3/SERPINI1/EGR3/ERBB2/HAPLN2/GFRA3/CLDN1/UGT8/ASIC2/ONECUT2	11
BP	GO:2001257	regulation of cation channel activity	17/499	184/18723	9.11273e-06	0.00124617	0.00108805	SCN1B/RASGRF1/CACNB2/KCNIP2/CASQ1/KCNE5/GAL/NLGN1/STAC/ACTN2/S100A1/ARC/CRHR1/EPO/KCNC2/KCNG1/STAC2	17
BP	GO:0070372	regulation of ERK1 and ERK2 cascade	23/499	309/18723	9.99099e-06	0.00131916	0.00115177	BMPER/NPY5R/FGF10/CCL20/RAMP3/CHI3L1/ERBB2/NEK10/S100A7/MARCO/CCL14/C1QL4/CXCL17/FGFR4/ADRA1A/EPO/FGG/MT3/CCL7/DUSP9/ADIPOQ/CHRNA9/FGB	23
BP	GO:0046883	regulation of hormone secretion	20/499	249/18723	1.25296e-05	0.0015992	0.00139628	TRH/SOX11/GIPR/ADRA2A/FAM3D/GCK/NNAT/LEP/GAL/GDF9/OPRK1/RBP4/CRHR1/FGG/SYT9/CHGA/ADIPOQ/AGTR1/FGB/GHRH	20
BP	GO:0003012	muscle system process	29/499	452/18723	1.30066e-05	0.00160653	0.00140268	SCN1B/DSC2/MLIP/ATP8A2/ACE2/MYOM2/ADRA2A/CACNB2/TRIM72/KCNIP2/MYH8/MYH2/CASQ1/KCNE5/TNNI3/FXYD1/LEP/TNNT3/STAC/ATP1A2/MYH4/ACTN2/ADRA1A/KCNB2/NPY2R/CHGA/STAC2/KCNJ3/MYBPC1	29
BP	GO:0003015	heart process	20/499	251/18723	1.40892e-05	0.00168586	0.00147195	ATG5/ADRB1/SCN1B/DSC2/ACE2/CACNB2/KCNIP2/RAMP3/HSPB7/KCNE5/TNNI3/FXYD1/ATP2B2/ATP1A2/ADRA1A/S100A1/SLC1A1/SGCG/CHGA/KCNJ3	20
BP	GO:0032411	positive regulation of transporter activity	13/499	120/18723	1.91091e-05	0.00221724	0.0019359	CACNB2/KCNIP2/CASQ1/GAL/STAC/PDZK1/ACTN2/HTR3A/S100A1/ARC/KCNC2/ADIPOQ/STAC2	13
BP	GO:0006941	striated muscle contraction	16/499	179/18723	2.51004e-05	0.00280868	0.0024523	SCN1B/DSC2/ATP8A2/ACE2/CACNB2/MYH8/CASQ1/KCNE5/TNNI3/TNNT3/STAC/ATP1A2/ADRA1A/CHGA/STAC2/KCNJ3	16
BP	GO:0060047	heart contraction	19/499	241/18723	2.66606e-05	0.00280868	0.0024523	ATG5/ADRB1/SCN1B/DSC2/ACE2/CACNB2/KCNIP2/HSPB7/KCNE5/TNNI3/FXYD1/ATP2B2/ATP1A2/ADRA1A/S100A1/SLC1A1/SGCG/CHGA/KCNJ3	19
BP	GO:0070371	ERK1 and ERK2 cascade	23/499	330/18723	2.85474e-05	0.00280868	0.0024523	BMPER/NPY5R/FGF10/CCL20/RAMP3/CHI3L1/ERBB2/NEK10/S100A7/MARCO/CCL14/C1QL4/CXCL17/FGFR4/ADRA1A/EPO/FGG/MT3/CCL7/DUSP9/ADIPOQ/CHRNA9/FGB	23
BP	GO:2001259	positive regulation of cation channel activity	10/499	75/18723	2.90026e-05	0.00280868	0.0024523	CACNB2/KCNIP2/CASQ1/GAL/STAC/ACTN2/S100A1/ARC/KCNC2/STAC2	10
BP	GO:0006865	amino acid transport	14/499	143/18723	2.92239e-05	0.00280868	0.0024523	TRH/GRM7/OCA2/SLC6A15/NPY5R/ACE2/LEP/SLC38A3/ATP1A2/SLC1A1/SLC7A4/SLC6A14/SLC1A6/SLC6A11	14
BP	GO:0015833	peptide transport	20/499	264/18723	2.92407e-05	0.00280868	0.0024523	TRH/SLC15A1/S100A8/GIPR/CA2/CPLX1/ADRA2A/FAM3D/GCK/NNAT/LEP/GAL/RBP4/CRHR1/FGG/NPY2R/SYT9/CHGA/FGB/GHRH	20
BP	GO:0006874	cellular calcium ion homeostasis	28/499	448/18723	2.93411e-05	0.00280868	0.0024523	ATG5/TRPM8/MCHR1/GPR12/GIPR/GNG3/CACNB2/GRIA1/RAMP3/CASQ1/TNNI3/CALB2/PTGER1/GRIN2C/FZD9/ATP2B2/ATP1A2/CCL14/ATP13A5/ADRA1A/TRPV6/EPO/TRPA1/CCL7/NPY2R/CXCL13/CHRNA9/AGTR1	28
BP	GO:0032414	positive regulation of ion transmembrane transporter activity	12/499	109/18723	3.38518e-05	0.00316143	0.00276029	CACNB2/KCNIP2/CASQ1/GAL/STAC/PDZK1/ACTN2/HTR3A/S100A1/ARC/KCNC2/STAC2	12
BP	GO:0051955	regulation of amino acid transport	7/499	36/18723	3.90938e-05	0.00351652	0.00307032	TRH/GRM7/NPY5R/ACE2/LEP/SLC38A3/ATP1A2	7
BP	GO:0008016	regulation of heart contraction	17/499	206/18723	3.94908e-05	0.00351652	0.00307032	ADRB1/SCN1B/DSC2/ACE2/CACNB2/KCNIP2/HSPB7/KCNE5/TNNI3/FXYD1/ATP2B2/ATP1A2/ADRA1A/S100A1/SLC1A1/CHGA/KCNJ3	17
BP	GO:0060986	endocrine hormone secretion	8/499	49/18723	4.15161e-05	0.00361284	0.00315443	LEP/GAL/GDF9/OPRK1/TRPV6/CRHR1/AGTR1/CGA	8
BP	GO:0055074	calcium ion homeostasis	28/499	460/18723	4.67958e-05	0.0039818	0.00347657	ATG5/TRPM8/MCHR1/GPR12/GIPR/GNG3/CACNB2/GRIA1/RAMP3/CASQ1/TNNI3/CALB2/PTGER1/GRIN2C/FZD9/ATP2B2/ATP1A2/CCL14/ATP13A5/ADRA1A/TRPV6/EPO/TRPA1/CCL7/NPY2R/CXCL13/CHRNA9/AGTR1	28
BP	GO:0042572	retinol metabolic process	8/499	50/18723	4.82843e-05	0.00400225	0.00349442	RDH10/RDH5/LIPE/AKR1B10/RBP4/CYP27C1/AKR1B15/ADH1B	8
BP	GO:0010951	negative regulation of endopeptidase activity	19/499	252/18723	4.91266e-05	0.00400225	0.00349442	PZP/A2ML1/SERPINA6/NLRP7/TIMP4/SERPINI1/RARRES1/SERPINB7/TFPI2/LAMP3/SERPINA10/SERPINA1/SERPINA12/MT3/SPINK4/SERPINB2/ANXA8L1/CST5/CST9L	19
BP	GO:0032496	response to lipopolysaccharide	23/499	343/18723	5.19742e-05	0.00414603	0.00361996	S100A8/BPI/S100A9/CITED1/FGF10/NLRP7/TIMP4/IL12RB2/CXCL5/APOB/PTGER1/LCN2/S100A7/ABCC2/TNIP3/OPRK1/LBP/CLDN1/EPO/CXCL1/GJB6/CXCL13/PCK1	23
BP	GO:0032941	secretion by tissue	7/499	38/18723	5.64429e-05	0.00441061	0.00385097	ATG5/FGF10/CEL/NPR3/OPRK1/CHRM1/AQP5	7
BP	GO:0019229	regulation of vasoconstriction	9/499	66/18723	6.0597e-05	0.00464052	0.00405171	ACE2/ADRA2A/LEP/ATP1A2/ADRA1A/ASIC2/FGG/AGTR1/FGB	9
BP	GO:0051953	negative regulation of amine transport	6/499	27/18723	6.39119e-05	0.0047984	0.00418956	TRH/GRM7/NPY5R/ADRA2A/LEP/CHGA	6
BP	GO:0070374	positive regulation of ERK1 and ERK2 cascade	17/499	217/18723	7.57506e-05	0.00557786	0.00487012	BMPER/NPY5R/FGF10/CCL20/RAMP3/CHI3L1/S100A7/MARCO/CCL14/CXCL17/FGFR4/ADRA1A/EPO/FGG/MT3/CCL7/FGB	17
BP	GO:0006835	dicarboxylic acid transport	10/499	84/18723	7.80199e-05	0.00563657	0.00492137	TRH/SLC26A9/GRM7/NPY5R/ABCC2/ATP1A2/SLC26A7/FOLR1/SLC1A1/SLC1A6	10
BP	GO:0010466	negative regulation of peptidase activity	19/499	262/18723	8.27853e-05	0.00587009	0.00512527	PZP/A2ML1/SERPINA6/NLRP7/TIMP4/SERPINI1/RARRES1/SERPINB7/TFPI2/LAMP3/SERPINA10/SERPINA1/SERPINA12/MT3/SPINK4/SERPINB2/ANXA8L1/CST5/CST9L	19
BP	GO:0002790	peptide secretion	18/499	242/18723	9.17624e-05	0.00638833	0.00557775	TRH/S100A8/GIPR/CPLX1/ADRA2A/FAM3D/GCK/NNAT/LEP/GAL/RBP4/CRHR1/FGG/NPY2R/SYT9/CHGA/FGB/GHRH	18
BP	GO:0015698	inorganic anion transport	15/499	180/18723	9.95796e-05	0.00680875	0.00594483	SLC26A9/SLC12A1/GABRQ/GABRP/SLC4A4/FXYD1/ABCC2/SLC26A7/CLCA2/ADAMTS8/GABRA3/GABRE/SLC1A1/SLC34A2/TTYH1	15
BP	GO:0035296	regulation of tube diameter	13/499	141/18723	0.000103931	0.00686125	0.00599066	ATG5/ADRB1/ACE2/ADRA2A/NPR3/LEP/ATP1A2/FOXC1/ADRA1A/ASIC2/FGG/AGTR1/FGB	13
BP	GO:0097746	blood vessel diameter maintenance	13/499	141/18723	0.000103931	0.00686125	0.00599066	ATG5/ADRB1/ACE2/ADRA2A/NPR3/LEP/ATP1A2/FOXC1/ADRA1A/ASIC2/FGG/AGTR1/FGB	13
BP	GO:0090087	regulation of peptide transport	16/499	202/18723	0.000107557	0.00698026	0.00609457	TRH/S100A8/GIPR/CA2/ADRA2A/FAM3D/GCK/NNAT/LEP/RBP4/FGG/NPY2R/SYT9/CHGA/FGB/GHRH	16
BP	GO:0035150	regulation of tube size	13/499	142/18723	0.000111683	0.00712723	0.0062229	ATG5/ADRB1/ACE2/ADRA2A/NPR3/LEP/ATP1A2/FOXC1/ADRA1A/ASIC2/FGG/AGTR1/FGB	13
BP	GO:0070098	chemokine-mediated signaling pathway	10/499	88/18723	0.000116007	0.00728185	0.00635789	PADI2/CCL20/CXCL5/FOXC1/ACKR1/CCL14/CXCL1/CCL7/CXCL13/TFF2	10
BP	GO:0002237	response to molecule of bacterial origin	23/499	363/18723	0.000122098	0.00754056	0.00658377	S100A8/BPI/S100A9/CITED1/FGF10/NLRP7/TIMP4/IL12RB2/CXCL5/APOB/PTGER1/LCN2/S100A7/ABCC2/TNIP3/OPRK1/LBP/CLDN1/EPO/CXCL1/GJB6/CXCL13/PCK1	23
BP	GO:0008217	regulation of blood pressure	15/499	186/18723	0.00014363	0.00872953	0.00762189	ADRB1/ACE2/NPR3/TNNI3/LEP/KLK2/ATP1A2/CYP4F12/CYP4A11/ADRA1A/ASIC2/CHGA/ADIPOQ/AGTR1/KLK3	15
BP	GO:0006836	neurotransmitter transport	16/499	208/18723	0.000151197	0.00904584	0.00789806	GABRQ/SLC6A15/CPLX1/ADRA2A/CACNB2/NLGN1/DOC2A/SLC6A2/ATP1A2/SNPH/ADRA1A/SLC1A1/SYT9/SLC1A6/SLC6A11/SYT5	16
BP	GO:0006821	chloride transport	11/499	109/18723	0.000157556	0.00928125	0.0081036	SLC26A9/SLC12A1/GABRQ/GABRP/FXYD1/SLC26A7/CLCA2/GABRA3/GABRE/SLC1A1/TTYH1	11
BP	GO:0003009	skeletal muscle contraction	7/499	45/18723	0.000172791	0.0100245	0.00875252	ATP8A2/MYH8/CASQ1/TNNI3/TNNT3/STAC/STAC2	7
BP	GO:0015849	organic acid transport	20/499	303/18723	0.000194933	0.0111403	0.00972675	TRH/SLC26A9/GRM7/OCA2/SLC6A15/NPY5R/ACE2/LEP/SLC38A3/ABCC2/ATP1A2/SLC26A7/CYP4A11/FOLR1/FABP4/SLC1A1/SLC7A4/SLC6A14/SLC1A6/SLC6A11	20
BP	GO:0050808	synapse organization	25/499	426/18723	0.000207993	0.0113851	0.0099405	CEL/DOK7/INA/CACNB2/ERBB2/LRRTM2/NLGN1/LRRN3/FZD9/KLK8/ITPKA/DNER/KIF1A/RAPSN/ROBO2/GPM6A/IGFN1/ARC/SLC1A1/ASIC2/IL1RAPL2/DKK1/SLIT1/SEZ6/PCDH8	25
BP	GO:0001976	nervous system process involved in regulation of systemic arterial blood pressure	4/499	12/18723	0.000208137	0.0113851	0.0099405	ACE2/TNNI3/ADRA1A/ASIC2	4
BP	GO:0046541	saliva secretion	4/499	12/18723	0.000208137	0.0113851	0.0099405	FGF10/OPRK1/CHRM1/AQP5	4
BP	GO:0051480	regulation of cytosolic calcium ion concentration	22/499	353/18723	0.000215234	0.0116075	0.0101346	ATG5/MCHR1/GIPR/GNG3/CACNB2/GRIA1/RAMP3/CASQ1/CALB2/PTGER1/GRIN2C/FZD9/ATP2B2/ATP1A2/ADRA1A/TRPV6/EPO/TRPA1/NPY2R/CXCL13/CHRNA9/AGTR1	22
BP	GO:0015711	organic anion transport	22/499	354/18723	0.000223933	0.011811	0.0103124	TRH/SLC26A9/GRM7/SLC6A15/NPY5R/ACE2/SLC4A4/SLCO5A1/LEP/SLC38A3/ABCC2/CA4/ATP1A2/SLC26A7/CYP4A11/FOLR1/SLC2A14/SLC1A1/SLC6A14/SLC1A6/SLC6A11/RTBDN	22
BP	GO:0007193	adenylate cyclase-inhibiting G protein-coupled receptor signaling pathway	9/499	78/18723	0.000225177	0.011811	0.0103124	GRM7/MCHR1/ADRA2A/NPR3/NPY1R/MARCO/OPRK1/CHRM1/NPY2R	9
BP	GO:0050878	regulation of body fluid levels	23/499	379/18723	0.000229156	0.0118573	0.0103528	ATG5/TPH1/KRT1/FGF10/PLAT/CEL/ADRA2A/GRHL3/NPR3/TFPI2/OPRK1/CLDN1/CYP4F12/CHRM1/FLG/CYP4A11/SERPINA10/AQP5/SERPINA1/FGG/SERPINB2/FGB/KRT16	23
BP	GO:0120254	olefinic compound metabolic process	13/499	153/18723	0.000235768	0.0120368	0.0105095	CYP2A7/RDH10/RDH5/LIPE/AKR1B10/GSTA1/RBP4/CYP4F12/CYP4A11/CYP27C1/AKR1B15/CYP2A6/ADH1B	13
BP	GO:0003073	regulation of systemic arterial blood pressure	10/499	96/18723	0.000239893	0.0120862	0.0105526	ADRB1/ACE2/TNNI3/KLK2/CYP4F12/CYP4A11/ADRA1A/ASIC2/AGTR1/KLK3	10
BP	GO:0010959	regulation of metal ion transport	24/499	406/18723	0.000249026	0.0123834	0.0108121	ATG5/SCN1B/MCHR1/ADRA2A/CACNB2/KCNIP2/RAMP3/CASQ1/KCNE5/FXYD1/GCK/GAL/LCN2/STAC/ATP1A2/OPRK1/ACTN2/S100A1/CRHR1/EPO/PLP1/KCNC2/KCNG1/STAC2	24
BP	GO:0003018	vascular process in circulatory system	18/499	263/18723	0.000259206	0.0125025	0.0109161	ATG5/ADRB1/CLDN5/ACE2/ADRA2A/NPR3/SLC4A4/LEP/SLC38A3/ABCC2/ATP1A2/FOXC1/ADRA1A/SLC1A1/ASIC2/FGG/AGTR1/FGB	18
BP	GO:1990868	response to chemokine	10/499	97/18723	0.000261217	0.0125025	0.0109161	PADI2/CCL20/CXCL5/FOXC1/ACKR1/CCL14/CXCL1/CCL7/CXCL13/TFF2	10
BP	GO:1990869	cellular response to chemokine	10/499	97/18723	0.000261217	0.0125025	0.0109161	PADI2/CCL20/CXCL5/FOXC1/ACKR1/CCL14/CXCL1/CCL7/CXCL13/TFF2	10
BP	GO:0006813	potassium ion transport	17/499	241/18723	0.00026823	0.0126797	0.0110708	SLC12A1/KCNQ4/ADRA2A/KCNIP2/SLC9C1/KCNE5/FXYD1/GCK/GAL/ATP1A2/OPRK1/ACTN2/KCNK5/KCNB2/KCNC2/KCNG1/KCNJ3	17
BP	GO:0070588	calcium ion transmembrane transport	20/499	312/18723	0.000286214	0.0132586	0.0115762	ATG5/TRPM8/CACNA2D3/ADRA2A/CACNB2/RAMP3/CASQ1/GRIN2C/CACNA1F/ATP2B2/STAC/ATP1A2/TRPV6/S100A1/GPM6A/CRHR1/TRPA1/PLP1/CHRNA9/STAC2	20
BP	GO:0019755	one-carbon compound transport	4/499	13/18723	0.000294327	0.0132586	0.0115762	SLC14A1/CA2/AQP7/AQP5	4
BP	GO:0051956	negative regulation of amino acid transport	4/499	13/18723	0.000294327	0.0132586	0.0115762	TRH/GRM7/NPY5R/LEP	4
BP	GO:1901387	positive regulation of voltage-gated calcium channel activity	4/499	13/18723	0.000294327	0.0132586	0.0115762	CACNB2/STAC/S100A1/STAC2	4
BP	GO:0001523	retinoid metabolic process	9/499	81/18723	0.000300245	0.0133679	0.0116717	RDH10/RDH5/LIPE/AKR1B10/CRABP1/RBP4/CYP27C1/AKR1B15/ADH1B	9
BP	GO:0034754	cellular hormone metabolic process	12/499	137/18723	0.000306907	0.0134295	0.0117255	RDH10/RDH5/LIPE/UGT2B7/AKR1B10/CRABP1/RBP4/UGT2B4/HSD17B2/CYP27C1/AKR1B15/ADH1B	12
BP	GO:0007631	feeding behavior	10/499	99/18723	0.000308643	0.0134295	0.0117255	TRH/MCHR1/EN1/NPY5R/ATP8A2/ACE2/LEP/GAL/OPRK1/NPY2R	10
BP	GO:0002791	regulation of peptide secretion	15/499	200/18723	0.000316861	0.0136321	0.0119024	TRH/S100A8/GIPR/ADRA2A/FAM3D/GCK/NNAT/LEP/RBP4/FGG/NPY2R/SYT9/CHGA/FGB/GHRH	15
BP	GO:0043268	positive regulation of potassium ion transport	7/499	50/18723	0.000339126	0.0144279	0.0125972	ADRA2A/KCNIP2/KCNE5/GAL/OPRK1/ACTN2/KCNC2	7
BP	GO:0044060	regulation of endocrine process	6/499	36/18723	0.000343244	0.0144427	0.0126101	LEP/GAL/GDF9/OPRK1/CRHR1/AGTR1	6
BP	GO:1902476	chloride transmembrane transport	8/499	66/18723	0.00035601	0.014817	0.0129369	SLC26A9/SLC12A1/GABRQ/GABRP/SLC26A7/GABRA3/GABRE/SLC1A1	8
BP	GO:0050886	endocrine process	9/499	83/18723	0.000360954	0.0148612	0.0129756	ACE2/LEP/GAL/GDF9/OPRK1/TRPV6/CRHR1/AGTR1/CGA	9
BP	GO:0042310	vasoconstriction	9/499	84/18723	0.000394907	0.0159211	0.0139009	ACE2/ADRA2A/LEP/ATP1A2/ADRA1A/ASIC2/FGG/AGTR1/FGB	9
BP	GO:0032890	regulation of organic acid transport	8/499	67/18723	0.000395012	0.0159211	0.0139009	TRH/GRM7/NPY5R/ACE2/LEP/SLC38A3/ATP1A2/CYP4A11	8
BP	GO:0098742	cell-cell adhesion via plasma-membrane adhesion molecules	18/499	273/18723	0.000406643	0.0162191	0.0141612	DSG1/CLDN5/DSC2/PCDH19/CDH7/DCHS2/DAB1/CLDN10/PCDH9/NLGN1/CLDN1/ROBO2/CLDN16/IGFN1/DSG3/ADIPOQ/CDHR4/PCDH8	18
BP	GO:0006816	calcium ion transport	24/499	422/18723	0.000436497	0.0168908	0.0147476	ATG5/TRPM8/MCHR1/CACNA2D3/ADRA2A/CACNB2/RAMP3/CASQ1/GCK/GRIN2C/CACNA1F/ATP2B2/STAC/ATP1A2/ADRA1A/TRPV6/S100A1/GPM6A/CRHR1/EPO/TRPA1/PLP1/CHRNA9/STAC2	24
BP	GO:0042698	ovulation cycle	8/499	68/18723	0.000437418	0.0168908	0.0147476	NPY5R/TIMP4/LEP/MMP7/GDF9/OPRK1/ROBO2/EREG	8
BP	GO:0010842	retina layer formation	5/499	25/18723	0.000450244	0.0168908	0.0147476	ATP8A2/PROM1/IGFN1/SLC1A1/LHX1	5
BP	GO:0042730	fibrinolysis	5/499	25/18723	0.000450244	0.0168908	0.0147476	KRT1/PLAT/FGG/SERPINB2/FGB	5
BP	GO:0061436	establishment of skin barrier	5/499	25/18723	0.000450244	0.0168908	0.0147476	KRT1/GRHL3/CLDN1/FLG/KRT16	5
BP	GO:1903792	negative regulation of anion transport	5/499	25/18723	0.000450244	0.0168908	0.0147476	TRH/GRM7/NPY5R/LEP/GABRE	5
BP	GO:0070555	response to interleukin-1	12/499	143/18723	0.000454361	0.0168908	0.0147476	CITED1/NLRP7/CCL20/CHI3L1/LCN2/ABCC2/CCL14/EPO/FGG/CCL7/PCK1/FGB	12
BP	GO:0010038	response to metal ion	22/499	373/18723	0.000459531	0.0169187	0.014772	S100A8/GIPR/CA2/KCNIP2/NLGN1/LCN2/ABCC2/FOSB/CLDN1/TFF1/MT1A/TRPV6/FABP4/TAT/MT1H/SLC1A1/FGG/MT3/SYT9/KCNC2/SYT5/FGB	22
BP	GO:0006882	cellular zinc ion homeostasis	6/499	38/18723	0.000465081	0.01696	0.014808	S100A8/S100A9/MT1A/MT1H/SLC1A1/MT3	6
BP	GO:0072001	renal system development	19/499	302/18723	0.000507237	0.0182379	0.0159238	SOX8/SOX11/RDH10/BMPER/CITED1/FGF10/WNT6/CA2/DCHS2/SERPINB7/PROM1/CRLF1/FOXC1/RBP4/CYP4A11/ROBO2/LHX1/ADIPOQ/AGTR1	19
BP	GO:0016101	diterpenoid metabolic process	9/499	87/18723	0.000512887	0.0182379	0.0159238	RDH10/RDH5/LIPE/AKR1B10/CRABP1/RBP4/CYP27C1/AKR1B15/ADH1B	9
BP	GO:0071621	granulocyte chemotaxis	11/499	125/18723	0.000520362	0.0182379	0.0159238	S100A8/S100A9/CCL20/CXCL5/S100A7/LBP/CCL14/CXCL17/CXCL1/CCL7/CXCL13	11
BP	GO:0003407	neural retina development	8/499	70/18723	0.000533322	0.0182379	0.0159238	SOX8/ATP8A2/SIX3/PROM1/GPM6A/IGFN1/SLC1A1/LHX1	8
BP	GO:0002793	positive regulation of peptide secretion	10/499	106/18723	0.000534911	0.0182379	0.0159238	TRH/S100A8/GIPR/GCK/NNAT/RBP4/FGG/NPY2R/FGB/GHRH	10
BP	GO:0043410	positive regulation of MAPK cascade	26/499	480/18723	0.00053522	0.0182379	0.0159238	IGFBP6/NTF3/BMPER/NPY5R/FGF10/CCL20/ADRA2A/RAMP3/CHI3L1/ERBB2/NEK10/LEP/S100A7/MARCO/OPRK1/CCL14/CXCL17/FGFR4/ADRA1A/EPO/DKK1/EPGN/FGG/MT3/CCL7/FGB	26
BP	GO:0045823	positive regulation of heart contraction	6/499	39/18723	0.000537419	0.0182379	0.0159238	ADRB1/ACE2/ATP1A2/ADRA1A/SLC1A1/CHGA	6
BP	GO:0090596	sensory organ morphogenesis	17/499	256/18723	0.000538231	0.0182379	0.0159238	SOX8/SOX11/FGF10/ATP8A2/SIX3/KCNQ4/PROM1/GRHL3/GSC/RBP4/AQP5/IGFN1/SLC1A1/LHX1/ZIC1/GJB6/CHRNA9	17
BP	GO:0007215	glutamate receptor signaling pathway	7/499	54/18723	0.00054868	0.0184289	0.0160906	GRM7/GRIA1/GRIN2C/GRIA2/SLC1A1/GRIA4/PLP1	7
BP	GO:0051346	negative regulation of hydrolase activity	22/499	379/18723	0.000569318	0.0189558	0.0165506	PZP/A2ML1/SERPINA6/NLRP7/TIMP4/SERPINI1/PPP1R1B/RARRES1/SERPINB7/TFPI2/TNNI3/LAMP3/SERPINA10/SERPINA1/SERPINA12/MT3/SPINK4/SERPINB2/ANXA8L1/PPP4R4/CST5/CST9L	22
BP	GO:0001505	regulation of neurotransmitter levels	15/499	213/18723	0.000615531	0.0199923	0.0174555	GAD1/CPLX1/ADRA2A/CACNB2/NLGN1/DOC2A/MAOA/SLC6A2/ATP1A2/SNPH/ADRA1A/SYT9/SLC1A6/SLC6A11/SYT5	15
BP	GO:0055069	zinc ion homeostasis	6/499	40/18723	0.000618205	0.0199923	0.0174555	S100A8/S100A9/MT1A/MT1H/SLC1A1/MT3	6
BP	GO:0097530	granulocyte migration	12/499	148/18723	0.000619172	0.0199923	0.0174555	S100A8/S100A9/UMODL1/CCL20/CXCL5/S100A7/LBP/CCL14/CXCL17/CXCL1/CCL7/CXCL13	12
BP	GO:0030072	peptide hormone secretion	16/499	236/18723	0.000621332	0.0199923	0.0174555	TRH/GIPR/CPLX1/ADRA2A/FAM3D/GCK/NNAT/LEP/GAL/RBP4/CRHR1/FGG/SYT9/CHGA/FGB/GHRH	16
BP	GO:0015850	organic hydroxy compound transport	18/499	284/18723	0.000647961	0.0205496	0.0179422	ABCA13/CEL/ADRA2A/AQP7/APOB/LEP/GAL/SLC6A2/ABCC2/OPRK1/RBP4/CRHR1/NPY2R/SYT9/CHGA/ADIPOQ/SYT5/AGTR1	18
BP	GO:0033561	regulation of water loss via skin	5/499	27/18723	0.000654754	0.0205496	0.0179422	KRT1/GRHL3/CLDN1/FLG/KRT16	5
BP	GO:0035235	ionotropic glutamate receptor signaling pathway	5/499	27/18723	0.000654754	0.0205496	0.0179422	GRIA1/GRIN2C/GRIA2/GRIA4/PLP1	5
BP	GO:0051047	positive regulation of secretion	19/499	310/18723	0.000696368	0.021678	0.0189274	ATG5/TRH/S100A8/SOX11/GIPR/CACNB2/GCK/NNAT/LEP/GAL/NLGN1/OPRK1/RBP4/CYP4A11/FGG/NPY2R/SYT9/FGB/GHRH	19
BP	GO:0051238	sequestering of metal ion	4/499	16/18723	0.000703045	0.0216889	0.0189369	S100A8/S100A9/LCN2/S100A7	4
BP	GO:1903524	positive regulation of blood circulation	6/499	41/18723	0.000708095	0.0216889	0.0189369	ADRB1/ACE2/ATP1A2/ADRA1A/SLC1A1/CHGA	6
BP	GO:0098661	inorganic anion transmembrane transport	9/499	91/18723	0.000713711	0.0216889	0.0189369	SLC26A9/SLC12A1/GABRQ/GABRP/SLC26A7/ADAMTS8/GABRA3/GABRE/SLC1A1	9
BP	GO:0050879	multicellular organismal movement	7/499	57/18723	0.000764818	0.0225268	0.0196685	ATP8A2/MYH8/CASQ1/TNNI3/TNNT3/STAC/STAC2	7
BP	GO:0050881	musculoskeletal movement	7/499	57/18723	0.000764818	0.0225268	0.0196685	ATP8A2/MYH8/CASQ1/TNNI3/TNNT3/STAC/STAC2	7
BP	GO:0050891	multicellular organismal water homeostasis	7/499	57/18723	0.000764818	0.0225268	0.0196685	KRT1/GRHL3/CLDN1/CYP4F12/FLG/CYP4A11/KRT16	7
BP	GO:0060042	retina morphogenesis in camera-type eye	7/499	57/18723	0.000764818	0.0225268	0.0196685	SOX8/ATP8A2/PROM1/RBP4/IGFN1/SLC1A1/LHX1	7
BP	GO:0003151	outflow tract morphogenesis	8/499	74/18723	0.000776128	0.0226854	0.019807	SOX11/CLDN5/NPY5R/NPY1R/FOXC1/FOLR1/ROBO2/NPY2R	8
BP	GO:0001655	urogenital system development	20/499	338/18723	0.000789195	0.0228926	0.0199879	SOX8/SOX11/RDH10/BMPER/CITED1/FGF10/WNT6/CA2/DCHS2/SERPINB7/PROM1/CRLF1/FOXC1/RBP4/CYP4A11/ROBO2/LHX1/ADIPOQ/AGTR1/HOXB13	20
BP	GO:0060249	anatomical structure homeostasis	19/499	314/18723	0.000811833	0.0233722	0.0204067	KRT1/NANOS1/CLDN5/CA2/PROM1/CACNB2/CALB2/SLC6A2/ATP2B2/FOXC1/CLDN1/RBP4/TFF1/PIP/SLC1A1/NELL2/GJB6/TFF2/MUC13	19
BP	GO:0097529	myeloid leukocyte migration	15/499	220/18723	0.000858303	0.0245257	0.0214137	S100A8/S100A9/MMP28/UMODL1/CCL20/CXCL5/S100A7/LBP/CCL14/CXCL17/TRIM55/CXCL1/CCL7/CHGA/CXCL13	15
BP	GO:0046887	positive regulation of hormone secretion	11/499	133/18723	0.000875745	0.0248387	0.0216871	TRH/SOX11/GIPR/GCK/NNAT/LEP/GAL/RBP4/FGG/FGB/GHRH	11
BP	GO:0071347	cellular response to interleukin-1	10/499	113/18723	0.000884044	0.0248897	0.0217316	NLRP7/CCL20/CHI3L1/LCN2/ABCC2/CCL14/FGG/CCL7/PCK1/FGB	10
BP	GO:1901381	positive regulation of potassium ion transmembrane transport	6/499	43/18723	0.000917926	0.0253988	0.022176	KCNIP2/KCNE5/GAL/OPRK1/ACTN2/KCNC2	6
BP	GO:0140115	export across plasma membrane	8/499	76/18723	0.000927115	0.0253988	0.022176	KCNIP2/KCNE5/SLC4A4/FXYD1/ABCC2/ATP1A2/PDZK1/KCNK5	8
BP	GO:0098656	anion transmembrane transport	16/499	245/18723	0.000927355	0.0253988	0.022176	SLC26A9/SLC12A1/GABRQ/ACE2/GABRP/SLC9C1/SLC4A4/SLC38A3/ATP1A2/SLC26A7/ADAMTS8/GABRA3/GABRE/FOLR1/SLC1A1/SLC1A6	16
BP	GO:0001822	kidney development	18/499	293/18723	0.000928656	0.0253988	0.022176	SOX8/SOX11/RDH10/BMPER/CITED1/FGF10/WNT6/CA2/DCHS2/SERPINB7/PROM1/CRLF1/FOXC1/CYP4A11/ROBO2/LHX1/ADIPOQ/AGTR1	18
BP	GO:0098739	import across plasma membrane	13/499	177/18723	0.000947799	0.0257385	0.0224726	SLC15A1/SLC12A1/ACE2/SLC9C1/RAMP3/LCN2/ATP1A2/TRPV6/FOLR1/SLC1A1/SLC6A14/SLC1A6/KCNJ3	13
BP	GO:0008202	steroid metabolic process	19/499	319/18723	0.00097899	0.0262473	0.0229169	CYP24A1/SERPINA6/RDH5/FAXDC2/CEL/LIPE/UGT2B7/APOB/LEP/GAL/FGFR4/UGT2B4/HSD17B2/MT3/AKR1B15/CYP2A6/MALRD1/AGTR1/CGA	19
BP	GO:0099003	vesicle-mediated transport in synapse	14/499	200/18723	0.000980247	0.0262473	0.0229169	ABCA13/AMPH/CPLX1/CEL/ADRA2A/CACNB2/CALY/NLGN1/DOC2A/SNPH/ADRA1A/ARC/SYT9/SYT5	14
BP	GO:0001823	mesonephros development	9/499	96/18723	0.00105048	0.0279326	0.0243884	SOX8/BMPER/CITED1/FGF10/WNT6/CRLF1/FOXC1/ROBO2/LHX1	9
BP	GO:0046942	carboxylic acid transport	17/499	273/18723	0.0011002	0.0290528	0.0253665	TRH/SLC26A9/GRM7/SLC6A15/NPY5R/ACE2/LEP/SLC38A3/ABCC2/ATP1A2/SLC26A7/CYP4A11/FOLR1/SLC1A1/SLC6A14/SLC1A6/SLC6A11	17
BP	GO:0045471	response to ethanol	11/499	137/18723	0.00111763	0.0291184	0.0254237	TRH/S100A8/CLDN5/LEP/OPRK1/CLDN1/RBP4/HTR3A/CCL7/KCNC2/ADIPOQ	11
BP	GO:0006721	terpenoid metabolic process	9/499	97/18723	0.0011312	0.0291184	0.0254237	RDH10/RDH5/LIPE/AKR1B10/CRABP1/RBP4/CYP27C1/AKR1B15/ADH1B	9
BP	GO:0070252	actin-mediated cell contraction	9/499	97/18723	0.0011312	0.0291184	0.0254237	SCN1B/DSC2/CACNB2/MYH8/MYH2/KCNE5/ATP1A2/MYH4/KCNJ3	9
BP	GO:0061687	detoxification of inorganic compound	4/499	18/18723	0.0011331	0.0291184	0.0254237	ABCC2/MT1A/MT1H/MT3	4
BP	GO:0019748	secondary metabolic process	7/499	61/18723	0.00115194	0.0294052	0.0256741	CYP2A7/OCA2/CITED1/AKR1B10/ABCC2/CYP2A6/TYRP1	7
BP	GO:0002920	regulation of humoral immune response	6/499	45/18723	0.0011726	0.0296683	0.0259039	KLK5/KLK7/CXCL13/C4BPA/FCER2/KLK3	6
BP	GO:0098657	import into cell	15/499	227/18723	0.00117775	0.0296683	0.0259039	SLC15A1/SLC12A1/ACE2/SLC9C1/RAMP3/LCN2/SLC6A2/ATP1A2/TRPV6/FOLR1/SLC1A1/SLC6A14/SLC1A6/SLC6A11/KCNJ3	15
BP	GO:0045861	negative regulation of proteolysis	20/499	351/18723	0.00124918	0.0312622	0.0272955	PZP/A2ML1/SERPINA6/NLRP7/TIMP4/SERPINI1/PLAT/RARRES1/SERPINB7/TFPI2/LAMP3/SERPINA10/SERPINA1/SERPINA12/MT3/SPINK4/SERPINB2/ANXA8L1/CST5/CST9L	20
BP	GO:0048593	camera-type eye morphogenesis	10/499	120/18723	0.00140166	0.0340556	0.0297345	SOX8/SOX11/ATP8A2/SIX3/PROM1/RBP4/AQP5/IGFN1/SLC1A1/LHX1	10
BP	GO:0002523	leukocyte migration involved in inflammatory response	4/499	19/18723	0.00140527	0.0340556	0.0297345	S100A8/S100A9/LBP/TRIM55	4
BP	GO:0019373	epoxygenase P450 pathway	4/499	19/18723	0.00140527	0.0340556	0.0297345	CYP2A7/CYP4F12/CYP4A11/CYP2A6	4
BP	GO:0044320	cellular response to leptin stimulus	4/499	19/18723	0.00140527	0.0340556	0.0297345	GCK/LEP/MT3/FGB	4
BP	GO:2000831	regulation of steroid hormone secretion	4/499	19/18723	0.00140527	0.0340556	0.0297345	GAL/GDF9/CRHR1/AGTR1	4
BP	GO:0006026	aminoglycan catabolic process	5/499	32/18723	0.00146387	0.0352525	0.0307795	PGLYRP4/CHI3L1/CHI3L2/HPSE2/PGLYRP2	5
BP	GO:0030104	water homeostasis	7/499	64/18723	0.00153189	0.03666	0.0320084	KRT1/GRHL3/CLDN1/CYP4F12/FLG/CYP4A11/KRT16	7
BP	GO:1990266	neutrophil migration	10/499	122/18723	0.00158793	0.0377651	0.0329733	S100A8/S100A9/UMODL1/CCL20/CXCL5/LBP/CCL14/CXCL1/CCL7/CXCL13	10
BP	GO:0034308	primary alcohol metabolic process	9/499	102/18723	0.00161339	0.0381337	0.0332951	RDH10/RDH5/LIPE/AKR1B10/GPD1/RBP4/CYP27C1/AKR1B15/ADH1B	9
BP	GO:0015804	neutral amino acid transport	6/499	48/18723	0.00165187	0.0388038	0.0338802	SLC6A15/ACE2/LEP/SLC38A3/SLC1A1/SLC6A14	6
BP	GO:0050804	modulation of chemical synaptic transmission	23/499	439/18723	0.00169918	0.0396717	0.0346379	GRM7/NTF3/RASGRF1/NPY5R/CPLX1/BEGAIN/CEL/ADRA2A/CACNB2/GRIA1/LRRTM2/CALB2/NLGN1/GRIN2C/ITPKA/ATP1A2/RAPSN/NRG3/ADRA1A/ARC/SLC1A1/NPY2R/ADIPOQ	23
BP	GO:0030593	neutrophil chemotaxis	9/499	103/18723	0.00172715	0.0400803	0.0349947	S100A8/S100A9/CCL20/CXCL5/LBP/CCL14/CXCL1/CCL7/CXCL13	9
BP	GO:0099177	regulation of trans-synaptic signaling	23/499	440/18723	0.00174954	0.0403554	0.035235	GRM7/NTF3/RASGRF1/NPY5R/CPLX1/BEGAIN/CEL/ADRA2A/CACNB2/GRIA1/LRRTM2/CALB2/NLGN1/GRIN2C/ITPKA/ATP1A2/RAPSN/NRG3/ADRA1A/ARC/SLC1A1/NPY2R/ADIPOQ	23
BP	GO:0006953	acute-phase response	6/499	49/18723	0.00184073	0.0419533	0.03663	LCN2/LBP/SERPINA1/EPO/ORM2/ORM1	6
BP	GO:0070741	response to interleukin-6	6/499	49/18723	0.00184073	0.0419533	0.03663	CITED1/CHI3L1/LCN2/ABCC2/FGG/PCK1	6
BP	GO:0009636	response to toxic substance	16/499	262/18723	0.00185933	0.0420446	0.0367098	SCN1B/S100A9/LPO/AKR1B10/LCN2/GSTA1/HBA2/ABCC2/PDZK1/CLDN1/GLYAT/MT1A/MT1H/SLC6A14/MT3/KCNC2	16
BP	GO:0007189	adenylate cyclase-activating G protein-coupled receptor signaling pathway	11/499	146/18723	0.0018667	0.0420446	0.0367098	ADRB1/GPR12/GIPR/ADRA2A/RAMP3/PTGER1/MRAP/ADRA1A/CRHR1/CHGA/GHRH	11
BP	GO:0070050	neuron cellular homeostasis	5/499	34/18723	0.00193627	0.0433565	0.0378553	CACNB2/CALB2/SLC6A2/ATP2B2/NELL2	5
BP	GO:0032275	luteinizing hormone secretion	3/499	10/18723	0.00196352	0.0436886	0.0381452	LEP/OPRK1/CGA	3
BP	GO:0016079	synaptic vesicle exocytosis	9/499	105/18723	0.00197392	0.0436886	0.0381452	CPLX1/ADRA2A/CACNB2/NLGN1/DOC2A/SNPH/ADRA1A/SYT9/SYT5	9
BP	GO:0034329	cell junction assembly	22/499	420/18723	0.00212767	0.046821	0.0408801	DSG1/CLDN5/CDH7/ACE2/CEL/CLDN10/LRRTM2/NLGN1/LRRN3/CLDN1/DNER/COL17A1/ACTN2/UGT8/ROBO2/CLDN16/GPM6A/IGFN1/ASIC2/IL1RAPL2/SLIT1/GJB6	22
BP	GO:0006959	humoral immune response	18/499	317/18723	0.00222872	0.0487643	0.0425769	KRT1/S100A9/DEFB1/PRSS3/KLK5/PGLYRP4/CXCL5/S100A7/CFD/KLK7/CXCL1/CXCL13/C4BPA/FCER2/FGB/KLK3/MUC7/CST9L	18
CC	GO:0045211	postsynaptic membrane	27/530	277/19550	1.03658e-08	3.17016e-06	2.50717e-06	GRM7/GABRQ/CEL/GABRP/DDN/GRIA1/LRRTM2/NLGN1/GRIN2C/ATP2B2/OPRK1/RAPSN/CHRM1/ACTN2/GABRA3/GRIA2/HTR3A/GABRE/ADRA1A/ARC/GABBR2/GRIA4/SHC4/KCNC2/SLC6A11/CHRNA9/PCDH8	27
CC	GO:0097060	synaptic membrane	32/530	384/19550	2.05835e-08	3.17016e-06	2.50717e-06	GRM7/GABRQ/CEL/GABRP/DDN/GRIA1/LRRTM2/CALB2/NLGN1/GRIN2C/SLC6A2/ATP2B2/SNPH/OPRK1/RAPSN/CHRM1/ACTN2/GABRA3/GRIA2/HTR3A/GABRE/ADRA1A/GPM6A/ARC/GABBR2/GRIA4/SHC4/KCNC2/SLC6A11/CHRNA9/PCDH8/KCNJ3	32
CC	GO:0016324	apical plasma membrane	31/530	367/19550	2.516e-08	3.17016e-06	2.50717e-06	SLC15A1/SLC26A9/SLC12A1/UMODL1/ACE2/GPIHBP1/UPK2/PROM1/ERBB2/LCT/FXYD1/CD300LG/SLC38A3/ABCC2/ATP2B2/CA4/PDZK1/CLDN1/SHROOM1/CYP4F12/CYP4A11/AQP5/FOLR1/RHCG/SLC1A1/UPK1A/CEACAM7/SLC34A2/GJB6/KCNC2/MUC13	31
CC	GO:0045177	apical part of cell	34/530	435/19550	3.61148e-08	3.41285e-06	2.69911e-06	SLC15A1/SLC26A9/SLC12A1/UMODL1/ACE2/CA2/GPIHBP1/PLAT/UPK2/PROM1/DAB1/ERBB2/LCT/FXYD1/CD300LG/SLC38A3/ABCC2/ATP2B2/CA4/PDZK1/CLDN1/SHROOM1/CYP4F12/CYP4A11/AQP5/FOLR1/RHCG/SLC1A1/UPK1A/CEACAM7/SLC34A2/GJB6/KCNC2/MUC13	34
CC	GO:0034702	ion channel complex	23/530	282/19550	2.93528e-06	0.000221907	0.000175499	SCN1B/GABRQ/CACNA2D3/KCNQ4/GABRP/CACNB2/KCNIP2/GRIA1/KCNE5/GRIN2C/CACNA1F/GABRA3/GRIA2/HTR3A/GABRE/TRPV6/KCNB2/GRIA4/TTYH1/KCNC2/KCNG1/CHRNA9/KCNJ3	23
CC	GO:0009925	basal plasma membrane	21/530	257/19550	7.65566e-06	0.000482307	0.00038144	SLC14A1/CA11/CA2/GPIHBP1/KCNQ4/ADRA2A/LPO/ERBB2/AQP7/SLC4A4/CD300LG/SLC38A3/ATP2B2/SLC26A7/CLDN1/CLCA2/AQP5/FOLR1/CA9/RHCG/KCNC2	21
CC	GO:0043197	dendritic spine	17/530	183/19550	1.06435e-05	0.000540471	0.00042744	PPP1R1B/DDN/GRIA1/NLGN1/ITPKA/ATP2B2/ATP1A2/ACTN2/GRIA2/GPM6A/ARC/SLC1A1/ASIC2/GRIA4/MT3/MYL7/SEZ6	17
CC	GO:0044309	neuron spine	17/530	184/19550	1.14385e-05	0.000540471	0.00042744	PPP1R1B/DDN/GRIA1/NLGN1/ITPKA/ATP2B2/ATP1A2/ACTN2/GRIA2/GPM6A/ARC/SLC1A1/ASIC2/GRIA4/MT3/MYL7/SEZ6	17
CC	GO:0099634	postsynaptic specialization membrane	13/530	117/19550	1.74441e-05	0.000732652	0.000579429	CEL/GRIA1/LRRTM2/NLGN1/GRIN2C/ATP2B2/RAPSN/CHRM1/ACTN2/GABRA3/GRIA2/ARC/CHRNA9	13
CC	GO:0032982	myosin filament	6/530	22/19550	1.98882e-05	0.000751773	0.000594551	MYOM2/MYH8/MYH2/MYH4/ACTG2/MYBPC1	6
CC	GO:0045178	basal part of cell	21/530	276/19550	2.25692e-05	0.000768198	0.000607542	SLC14A1/CA11/CA2/GPIHBP1/KCNQ4/ADRA2A/LPO/ERBB2/AQP7/SLC4A4/CD300LG/SLC38A3/ATP2B2/SLC26A7/CLDN1/CLCA2/AQP5/FOLR1/CA9/RHCG/KCNC2	21
CC	GO:1902495	transmembrane transporter complex	25/530	366/19550	2.43872e-05	0.000768198	0.000607542	SCN1B/GABRQ/CACNA2D3/KCNQ4/GABRP/CACNB2/KCNIP2/GRIA1/KCNE5/FXYD1/GRIN2C/CACNA1F/ATP1A2/GABRA3/GRIA2/HTR3A/GABRE/TRPV6/KCNB2/GRIA4/TTYH1/KCNC2/KCNG1/CHRNA9/KCNJ3	25
CC	GO:1990351	transporter complex	25/530	381/19550	4.72315e-05	0.00132734	0.00104975	SCN1B/GABRQ/CACNA2D3/KCNQ4/GABRP/CACNB2/KCNIP2/GRIA1/KCNE5/FXYD1/GRIN2C/CACNA1F/ATP1A2/GABRA3/GRIA2/HTR3A/GABRE/TRPV6/KCNB2/GRIA4/TTYH1/KCNC2/KCNG1/CHRNA9/KCNJ3	25
CC	GO:0099699	integral component of synaptic membrane	14/530	150/19550	5.99407e-05	0.00132734	0.00104975	CEL/GRIA1/LRRTM2/NLGN1/OPRK1/CHRM1/GABRA3/HTR3A/ADRA1A/GPM6A/SLC6A11/CHRNA9/PCDH8/KCNJ3	14
CC	GO:0034703	cation channel complex	17/530	210/19550	6.24376e-05	0.00132734	0.00104975	SCN1B/CACNA2D3/KCNQ4/CACNB2/KCNIP2/GRIA1/KCNE5/GRIN2C/CACNA1F/GRIA2/HTR3A/TRPV6/KCNB2/GRIA4/KCNC2/KCNG1/KCNJ3	17
CC	GO:0016323	basolateral plasma membrane	18/530	231/19550	6.30174e-05	0.00132734	0.00104975	SLC14A1/CA11/CA2/GPIHBP1/ADRA2A/LPO/ERBB2/AQP7/SLC4A4/CD300LG/SLC38A3/ATP2B2/SLC26A7/CLDN1/FOLR1/CA9/RHCG/KCNC2	18
CC	GO:0030315	T-tubule	8/530	51/19550	6.3162e-05	0.00132734	0.00104975	SCN1B/CACNB2/CASQ1/FXYD1/STAC/ATP1A2/ADRA1A/KCNJ3	8
CC	GO:0031225	anchored component of membrane	15/530	170/19550	6.32069e-05	0.00132734	0.00104975	ART3/GPIHBP1/MSLN/RGMA/GFRA3/ULBP1/CA4/ART4/ULBP3/LY6D/FOLR1/RAET1L/LY6G6C/CEACAM7/RTBDN	15
CC	GO:0099055	integral component of postsynaptic membrane	12/530	117/19550	8.05944e-05	0.0016034	0.00126808	CEL/GRIA1/LRRTM2/NLGN1/OPRK1/CHRM1/GABRA3/HTR3A/ADRA1A/SLC6A11/CHRNA9/PCDH8	12
CC	GO:0098936	intrinsic component of postsynaptic membrane	12/530	122/19550	0.000120808	0.00228326	0.00180576	CEL/GRIA1/LRRTM2/NLGN1/OPRK1/CHRM1/GABRA3/HTR3A/ADRA1A/SLC6A11/CHRNA9/PCDH8	12
CC	GO:0099240	intrinsic component of synaptic membrane	14/530	163/19550	0.000146673	0.00264011	0.00208797	CEL/GRIA1/LRRTM2/NLGN1/OPRK1/CHRM1/GABRA3/HTR3A/ADRA1A/GPM6A/SLC6A11/CHRNA9/PCDH8/KCNJ3	14
CC	GO:1902710	GABA receptor complex	5/530	20/19550	0.000158953	0.0027311	0.00215993	GABRQ/GABRP/GABRA3/GABRE/GABBR2	5
CC	GO:0001533	cornified envelope	7/530	45/19550	0.000192095	0.00315705	0.0024968	KRT1/DSG1/DSC2/SCEL/FLG/DSG3/CDSN	7
CC	GO:0005811	lipid droplet	10/530	96/19550	0.000275428	0.004338	0.00343078	RDH10/HSD17B13/PLIN4/LIPE/AQP7/APOB/PLIN1/G0S2/CIDEC/FABP4	10
CC	GO:0042383	sarcolemma	12/530	138/19550	0.00038362	0.00580033	0.00458729	SCN1B/MLIP/CACNB2/TRIM72/CASQ1/FXYD1/STAC/ATP1A2/ADRA1A/SGCG/STAC2/KCNJ3	12
CC	GO:0031526	brush border membrane	7/530	58/19550	0.000940153	0.0135459	0.010713	SLC28A1/ACE2/ABCC2/CA4/PDZK1/FOLR1/SLC34A2	7
CC	GO:0098978	glutamatergic synapse	20/530	338/19550	0.000976587	0.0135459	0.010713	PPP1R1B/CPLX1/PLAT/CALY/GRIA1/LRRTM2/NLGN1/GRIN2C/FZD9/ATP2B2/CHRM1/ACTN2/HTR3A/NRG3/ADRA1A/GPM6A/ARC/IL1RAPL2/SH3GL3/PCDH8	20
CC	GO:0032590	dendrite membrane	6/530	43/19550	0.0010034	0.0135459	0.010713	DDN/GRIA1/ATP2B2/GABRA3/GABRE/KCNC2	6
CC	GO:0062023	collagen-containing extracellular matrix	23/530	425/19550	0.00140053	0.0170879	0.0135142	S100A8/KRT1/PZP/S100A9/MMP28/FGF10/SEMA3B/S100A7/FBN3/ADAMTS8/COL17A1/FLG/COL11A2/SERPINA1/MATN4/ORM2/FGG/ORM1/COL6A5/ADIPOQ/RTBDN/FGB/AMTN	23
CC	GO:0032589	neuron projection membrane	7/530	62/19550	0.00140139	0.0170879	0.0135142	DDN/GRIA1/ATP2B2/GABRA3/GABRE/ROBO2/KCNC2	7
CC	GO:0035580	specific granule lumen	7/530	62/19550	0.00140139	0.0170879	0.0135142	TCN1/BPI/CHI3L1/LCN2/ORM2/CXCL1/ORM1	7
CC	GO:1902711	GABA-A receptor complex	4/530	19/19550	0.00149701	0.0171765	0.0135843	GABRQ/GABRP/GABRA3/GABRE	4
CC	GO:0098862	cluster of actin-based cell projections	12/530	161/19550	0.00149953	0.0171765	0.0135843	SLC15A1/SLC28A1/ACE2/DAB1/CALB2/ABCC2/CA4/PDZK1/ESPNL/FOLR1/TRPA1/SLC34A2	12
CC	GO:0031983	vesicle lumen	19/530	327/19550	0.0015967	0.0177515	0.0140391	TCN1/S100A8/BPI/PADI2/S100A9/SERPINI1/PCSK1/CHI3L1/APOB/LCN2/S100A7/CFD/ACTN2/SERPINA1/ORM2/FGG/CXCL1/ORM1/FGB	19
CC	GO:0031362	anchored component of external side of plasma membrane	4/530	20/19550	0.00183152	0.0197804	0.0156437	GPIHBP1/CA4/FOLR1/RTBDN	4
CC	GO:0060076	excitatory synapse	6/530	49/19550	0.00200738	0.0206646	0.0163429	GRIA1/LRRTM2/CALB2/NLGN1/GRIA2/KCNJ3	6
CC	GO:0099056	integral component of presynaptic membrane	7/530	66/19550	0.00202273	0.0206646	0.0163429	OPRK1/CHRM1/HTR3A/ADRA1A/GPM6A/SLC6A11/KCNJ3	7
CC	GO:0042734	presynaptic membrane	11/530	146/19550	0.00213611	0.0212487	0.0168048	SLC6A2/SNPH/OPRK1/CHRM1/HTR3A/ADRA1A/GPM6A/KCNC2/SLC6A11/PCDH8/KCNJ3	11
CC	GO:0031093	platelet alpha granule lumen	7/530	67/19550	0.00220703	0.0213912	0.0169176	CFD/ACTN2/SERPINA1/ORM2/FGG/ORM1/FGB	7
CC	GO:0005903	brush border	9/530	106/19550	0.00236716	0.0223696	0.0176914	SLC15A1/SLC28A1/ACE2/DAB1/ABCC2/CA4/PDZK1/FOLR1/SLC34A2	9
CC	GO:0005581	collagen trimer	8/530	87/19550	0.00247935	0.0228584	0.018078	C1QL2/C1QTNF9/MARCO/COL17A1/C1QL4/COL11A2/COL6A5/ADIPOQ	8
CC	GO:0098839	postsynaptic density membrane	8/530	89/19550	0.0028595	0.0257355	0.0203533	GRIA1/LRRTM2/GRIN2C/ATP2B2/CHRM1/ACTN2/GRIA2/ARC	8
CC	GO:0031253	cell projection membrane	19/530	346/19550	0.00300538	0.0264194	0.0208942	SLC28A1/MCHR1/ACE2/PROM1/DDN/GRIA1/CNGA1/FZD9/ABCC2/ATP2B2/CA4/PDZK1/GABRA3/GABRE/FOLR1/CA9/ROBO2/SLC34A2/KCNC2	19
CC	GO:0034774	secretory granule lumen	18/530	322/19550	0.00316944	0.0272283	0.021534	TCN1/S100A8/BPI/PADI2/S100A9/SERPINI1/PCSK1/CHI3L1/LCN2/S100A7/CFD/ACTN2/SERPINA1/ORM2/FGG/CXCL1/ORM1/FGB	18
CC	GO:0060205	cytoplasmic vesicle lumen	18/530	325/19550	0.0034939	0.0293487	0.0232109	TCN1/S100A8/BPI/PADI2/S100A9/SERPINI1/PCSK1/CHI3L1/LCN2/S100A7/CFD/ACTN2/SERPINA1/ORM2/FGG/CXCL1/ORM1/FGB	18
CC	GO:0098992	neuronal dense core vesicle	3/530	12/19550	0.00363083	0.0296541	0.0234524	KIF1A/CHGA/SYT5	3
CC	GO:0031233	intrinsic component of external side of plasma membrane	4/530	24/19550	0.00368715	0.0296541	0.0234524	GPIHBP1/CA4/FOLR1/RTBDN	4
CC	GO:0043204	perikaryon	11/530	158/19550	0.00393376	0.0309784	0.0244997	SCN1B/SERPINI1/CPLX1/DDN/CACNA1F/OPRK1/KCNB2/SLC1A1/KCNC2/GHRH/PCSK2	11
CC	GO:0098889	intrinsic component of presynaptic membrane	7/530	75/19550	0.00418731	0.0316092	0.0249987	OPRK1/CHRM1/HTR3A/ADRA1A/GPM6A/SLC6A11/KCNJ3	7
CC	GO:0099060	integral component of postsynaptic specialization membrane	7/530	75/19550	0.00418731	0.0316092	0.0249987	CEL/GRIA1/LRRTM2/NLGN1/CHRM1/GABRA3/CHRNA9	7
CC	GO:0030057	desmosome	4/530	25/19550	0.0042967	0.0316092	0.0249987	DSG1/DSC2/DSG3/CDSN	4
CC	GO:0030016	myofibril	14/530	231/19550	0.00434836	0.0316092	0.0249987	MYOM2/TIMP4/MYH8/MYH2/CASQ1/TNNI3/TNNT3/MYH4/ACTN2/ADRA1A/S100A1/IGFN1/MYL7/MYBPC1	14
CC	GO:0030017	sarcomere	13/530	211/19550	0.0051344	0.0357472	0.0282713	MYOM2/TIMP4/MYH8/MYH2/CASQ1/TNNI3/TNNT3/MYH4/ACTN2/ADRA1A/S100A1/IGFN1/MYL7	13
CC	GO:0044306	neuron projection terminus	10/530	141/19550	0.00513537	0.0357472	0.0282713	NTS/GAD1/CPLX1/SCRG1/CALB2/OPRK1/CHRM1/SLC1A1/KCNC2/GHRH	10
CC	GO:0098948	intrinsic component of postsynaptic specialization membrane	7/530	78/19550	0.00520131	0.0357472	0.0282713	CEL/GRIA1/LRRTM2/NLGN1/CHRM1/GABRA3/CHRNA9	7
CC	GO:0098878	neurotransmitter receptor complex	5/530	42/19550	0.00534473	0.0360769	0.028532	GRIA1/GRIN2C/GRIA2/HTR3A/GRIA4	5
CC	GO:0008076	voltage-gated potassium channel complex	7/530	79/19550	0.00557715	0.0369853	0.0292504	KCNQ4/KCNIP2/KCNE5/KCNB2/KCNC2/KCNG1/KCNJ3	7
CC	GO:0031045	dense core granule	4/530	27/19550	0.0057121	0.0372272	0.0294417	KIF1A/SYT9/CHGA/SYT5	4
CC	GO:0043292	contractile fiber	14/530	239/19550	0.00584498	0.0374475	0.029616	MYOM2/TIMP4/MYH8/MYH2/CASQ1/TNNI3/TNNT3/MYH4/ACTN2/ADRA1A/S100A1/IGFN1/MYL7/MYBPC1	14
CC	GO:0043679	axon terminus	9/530	122/19550	0.00602491	0.0379569	0.0300188	NTS/GAD1/CPLX1/CALB2/OPRK1/CHRM1/SLC1A1/KCNC2/GHRH	9
CC	GO:0030666	endocytic vesicle membrane	12/530	193/19550	0.00654681	0.0405688	0.0320845	ATG5/WNT6/ACE2/GRIA1/APOB/MARCO/GRIA2/EPGN/GRIA4/SYT9/EREG/TYRP1	12
CC	GO:0005859	muscle myosin complex	3/530	15/19550	0.00706881	0.0426112	0.0336998	MYH8/MYH2/MYH4	3
CC	GO:0046658	anchored component of plasma membrane	6/530	63/19550	0.00710187	0.0426112	0.0336998	GPIHBP1/ULBP1/CA4/ULBP3/FOLR1/RTBDN	6
MF	GO:0015267	channel activity	42/518	480/18368	8.39674e-11	2.88613e-08	2.36816e-08	TRPM8/SLC26A9/TMC3/SCN1B/GABRQ/SLC14A1/CACNA2D3/PIEZO2/KCNQ4/GABRP/CACNB2/KCNIP2/GRIA1/SLC9C1/AQP7/KCNE5/CNGA1/FXYD1/GRIN2C/CACNA1F/PEX5L/SLC26A7/CLCA2/GABRA3/GRIA2/HTR3A/KCNK5/GABRE/AQP5/TRPV6/GPM6A/KCNB2/SLC1A1/ASIC2/GRIA4/TRPA1/TTYH1/GJB6/KCNC2/KCNG1/CHRNA9/KCNJ3	42
MF	GO:0022803	passive transmembrane transporter activity	42/518	481/18368	8.96314e-11	2.88613e-08	2.36816e-08	TRPM8/SLC26A9/TMC3/SCN1B/GABRQ/SLC14A1/CACNA2D3/PIEZO2/KCNQ4/GABRP/CACNB2/KCNIP2/GRIA1/SLC9C1/AQP7/KCNE5/CNGA1/FXYD1/GRIN2C/CACNA1F/PEX5L/SLC26A7/CLCA2/GABRA3/GRIA2/HTR3A/KCNK5/GABRE/AQP5/TRPV6/GPM6A/KCNB2/SLC1A1/ASIC2/GRIA4/TRPA1/TTYH1/GJB6/KCNC2/KCNG1/CHRNA9/KCNJ3	42
MF	GO:0005216	ion channel activity	38/518	432/18368	5.93349e-10	1.27372e-07	1.04513e-07	TRPM8/SLC26A9/TMC3/SCN1B/GABRQ/CACNA2D3/PIEZO2/KCNQ4/GABRP/CACNB2/KCNIP2/GRIA1/SLC9C1/KCNE5/CNGA1/FXYD1/GRIN2C/CACNA1F/PEX5L/SLC26A7/CLCA2/GABRA3/GRIA2/HTR3A/KCNK5/GABRE/TRPV6/GPM6A/KCNB2/SLC1A1/ASIC2/GRIA4/TRPA1/TTYH1/KCNC2/KCNG1/CHRNA9/KCNJ3	38
MF	GO:0022836	gated channel activity	31/518	340/18368	1.02345e-08	1.64775e-06	1.35203e-06	TRPM8/TMC3/SCN1B/GABRQ/CACNA2D3/PIEZO2/KCNQ4/GABRP/CACNB2/KCNIP2/GRIA1/KCNE5/CNGA1/GRIN2C/CACNA1F/PEX5L/CLCA2/GABRA3/GRIA2/HTR3A/KCNK5/GABRE/KCNB2/ASIC2/GRIA4/TRPA1/TTYH1/KCNC2/KCNG1/CHRNA9/KCNJ3	31
MF	GO:0046873	metal ion transmembrane transporter activity	34/518	430/18368	6.85568e-08	8.83012e-06	7.24537e-06	TRPM8/SLC12A1/SCN1B/SLC28A1/CACNA2D3/SLC6A15/KCNQ4/CACNB2/KCNIP2/SLC9C1/KCNE5/SLC4A4/SLC39A2/GRIN2C/CACNA1F/SLC6A2/ATP2B2/ATP1A2/KCNK5/TRPV6/CLDN16/GPM6A/KCNB2/SLC1A1/ASIC2/TRPA1/SLC34A2/TTYH1/SLC1A6/KCNC2/SLC6A11/KCNG1/CHRNA9/KCNJ3	34
MF	GO:0015276	ligand-gated ion channel activity	17/518	143/18368	5.9771e-07	5.49893e-05	4.51204e-05	TRPM8/GABRQ/GABRP/GRIA1/CNGA1/GRIN2C/PEX5L/CLCA2/GABRA3/GRIA2/HTR3A/GABRE/ASIC2/GRIA4/TRPA1/CHRNA9/KCNJ3	17
MF	GO:0022834	ligand-gated channel activity	17/518	143/18368	5.9771e-07	5.49893e-05	4.51204e-05	TRPM8/GABRQ/GABRP/GRIA1/CNGA1/GRIN2C/PEX5L/CLCA2/GABRA3/GRIA2/HTR3A/GABRE/ASIC2/GRIA4/TRPA1/CHRNA9/KCNJ3	17
MF	GO:0005261	cation channel activity	26/518	335/18368	3.4271e-06	0.000275882	0.000226369	TRPM8/SCN1B/CACNA2D3/PIEZO2/KCNQ4/CACNB2/KCNIP2/GRIA1/KCNE5/CNGA1/GRIN2C/CACNA1F/PEX5L/GRIA2/HTR3A/KCNK5/TRPV6/GPM6A/KCNB2/ASIC2/GRIA4/TRPA1/KCNC2/KCNG1/CHRNA9/KCNJ3	26
MF	GO:0030414	peptidase inhibitor activity	18/518	187/18368	6.09029e-06	0.000435794	0.000357582	PZP/A2ML1/SERPINA6/UMODL1/NLRP7/TIMP4/SERPINI1/RARRES1/SERPINB7/TFPI2/SERPINA10/SERPINA1/SERPINA12/MT3/SPINK4/SERPINB2/CST5/CST9L	18
MF	GO:0008509	anion transmembrane transporter activity	24/518	314/18368	1.0507e-05	0.000676654	0.000555214	SLC26A9/OCA2/SLC12A1/GABRQ/GABRP/SLC9C1/SLC4A4/SLCO5A1/FXYD1/SLC38A3/SLC6A2/ABCC2/SLC26A7/CLCA2/ADAMTS8/GABRA3/GABRE/SLC2A14/SLC1A1/SLC6A14/TTYH1/SLC1A6/SLC6A11/RTBDN	24
MF	GO:0004866	endopeptidase inhibitor activity	17/518	180/18368	1.41237e-05	0.000826878	0.000678478	PZP/A2ML1/SERPINA6/NLRP7/TIMP4/SERPINI1/RARRES1/SERPINB7/TFPI2/SERPINA10/SERPINA1/SERPINA12/MT3/SPINK4/SERPINB2/CST5/CST9L	17
MF	GO:0016917	GABA receptor activity	6/518	22/18368	2.48123e-05	0.00132504	0.00108723	GABRQ/GPR156/GABRP/GABRA3/GABRE/GABBR2	6
MF	GO:0015103	inorganic anion transmembrane transporter activity	15/518	152/18368	2.67477e-05	0.00132504	0.00108723	SLC26A9/SLC12A1/GABRQ/GABRP/SLC4A4/FXYD1/SLC6A2/ABCC2/SLC26A7/CLCA2/ADAMTS8/GABRA3/GABRE/SLC1A1/TTYH1	15
MF	GO:0004252	serine-type endopeptidase activity	16/518	174/18368	3.49233e-05	0.00149803	0.00122918	RHBDL1/PRSS3/KLK6/PLAT/KLK5/PCSK1/MMP7/KLK8/KLK2/CFD/TMPRSS6/KLK7/KLK10/TPSG1/KLK3/PCSK2	16
MF	GO:0005230	extracellular ligand-gated ion channel activity	10/518	73/18368	3.68141e-05	0.00149803	0.00122918	GABRQ/GABRP/GRIA1/GRIN2C/GABRA3/GRIA2/HTR3A/GABRE/GRIA4/CHRNA9	10
MF	GO:0061135	endopeptidase regulator activity	17/518	194/18368	3.72181e-05	0.00149803	0.00122918	PZP/A2ML1/SERPINA6/NLRP7/TIMP4/SERPINI1/RARRES1/SERPINB7/TFPI2/SERPINA10/SERPINA1/SERPINA12/MT3/SPINK4/SERPINB2/CST5/CST9L	17
MF	GO:0048018	receptor ligand activity	30/518	487/18368	5.70025e-05	0.00215939	0.00177184	CHGB/TRH/NTS/NTF3/FGF10/WNT6/CCL20/FAM3D/SEMA3B/CRLF1/CXCL5/SCGB3A1/LEP/GAL/GDF9/C1QTNF9/SLURP1/CCL14/TFF1/NRG3/EPO/DKK1/EPGN/CXCL1/CCL7/CXCL13/ADIPOQ/EREG/GHRH/CGA	30
MF	GO:0030594	neurotransmitter receptor activity	12/518	111/18368	6.97528e-05	0.0024956	0.00204771	ADRB1/GABRQ/GABRP/GRIA1/GRIN2C/CHRM1/GABRA3/GRIA2/HTR3A/GABRE/GRIA4/CHRNA9	12
MF	GO:0030546	signaling receptor activator activity	30/518	495/18368	7.65077e-05	0.00259321	0.0021278	CHGB/TRH/NTS/NTF3/FGF10/WNT6/CCL20/FAM3D/SEMA3B/CRLF1/CXCL5/SCGB3A1/LEP/GAL/GDF9/C1QTNF9/SLURP1/CCL14/TFF1/NRG3/EPO/DKK1/EPGN/CXCL1/CCL7/CXCL13/ADIPOQ/EREG/GHRH/CGA	30
MF	GO:0099094	ligand-gated cation channel activity	12/518	113/18368	8.30719e-05	0.00267491	0.00219485	TRPM8/GRIA1/CNGA1/GRIN2C/PEX5L/GRIA2/HTR3A/ASIC2/GRIA4/TRPA1/CHRNA9/KCNJ3	12
MF	GO:0061134	peptidase regulator activity	18/518	230/18368	9.74691e-05	0.00289194	0.00237292	PZP/A2ML1/SERPINA6/UMODL1/NLRP7/TIMP4/SERPINI1/RARRES1/SERPINB7/TFPI2/SERPINA10/SERPINA1/SERPINA12/MT3/SPINK4/SERPINB2/CST5/CST9L	18
MF	GO:0004867	serine-type endopeptidase inhibitor activity	11/518	98/18368	9.87931e-05	0.00289194	0.00237292	PZP/A2ML1/SERPINA6/SERPINI1/SERPINB7/TFPI2/SERPINA10/SERPINA1/SERPINA12/SPINK4/SERPINB2	11
MF	GO:0008236	serine-type peptidase activity	16/518	191/18368	0.000106842	0.00299158	0.00245468	RHBDL1/PRSS3/KLK6/PLAT/KLK5/PCSK1/MMP7/KLK8/KLK2/CFD/TMPRSS6/KLK7/KLK10/TPSG1/KLK3/PCSK2	16
MF	GO:0017171	serine hydrolase activity	16/518	195/18368	0.000136123	0.00365262	0.00299708	RHBDL1/PRSS3/KLK6/PLAT/KLK5/PCSK1/MMP7/KLK8/KLK2/CFD/TMPRSS6/KLK7/KLK10/TPSG1/KLK3/PCSK2	16
MF	GO:0004497	monooxygenase activity	11/518	102/18368	0.000141983	0.00365747	0.00300107	TPH1/CYP2A7/CYP24A1/FAXDC2/CYP4F8/CYP4F12/CYP4A11/CYP4F22/CYP27C1/CYP2A6/TYRP1	11
MF	GO:0005253	anion channel activity	10/518	87/18368	0.000166752	0.00413031	0.00338904	SLC26A9/GABRQ/GABRP/FXYD1/SLC26A7/CLCA2/GABRA3/GABRE/SLC1A1/TTYH1	10
MF	GO:0015370	solute:sodium symporter activity	9/518	73/18368	0.000205546	0.00490266	0.00402278	SLC12A1/SLC28A1/SLC6A15/SLC4A4/SLC6A2/SLC1A1/SLC34A2/SLC1A6/SLC6A11	9
MF	GO:0005254	chloride channel activity	9/518	74/18368	0.000228259	0.00523693	0.00429706	SLC26A9/GABRQ/GABRP/FXYD1/SLC26A7/CLCA2/GABRA3/GABRE/TTYH1	9
MF	GO:0004175	endopeptidase activity	26/518	430/18368	0.000235825	0.00523693	0.00429706	MMP28/RHBDL1/ACE2/PRSS3/KLK6/PLAT/KLK5/PCSK1/CAPN8/MMP7/KLK8/ADAM33/KLK2/CFD/ADAM29/CLCA2/ADAMTS8/CAPN9/CASP14/PIP/TMPRSS6/KLK7/KLK10/TPSG1/KLK3/PCSK2	26
MF	GO:0022824	transmitter-gated ion channel activity	8/518	60/18368	0.000267213	0.00555114	0.00455487	GRIA1/GRIN2C/GABRA3/GRIA2/HTR3A/GABRE/GRIA4/CHRNA9	8
MF	GO:0022835	transmitter-gated channel activity	8/518	60/18368	0.000267213	0.00555114	0.00455487	GRIA1/GRIN2C/GABRA3/GRIA2/HTR3A/GABRE/GRIA4/CHRNA9	8
MF	GO:0001664	G protein-coupled receptor binding	20/518	295/18368	0.000285656	0.00574882	0.00471708	ADRB1/NTS/DEFB1/WNT6/CCL20/PPP1R1B/ADRA2A/CXCL5/PTGER1/GAL/BAMBI/MARCO/MRAP/CCL14/CXCL1/CCL7/CXCL13/AGTR1/TFF2/GHRH	20
MF	GO:0099529	neurotransmitter receptor activity involved in regulation of postsynaptic membrane potential	7/518	47/18368	0.00032222	0.00628818	0.00515964	ADRB1/GRIA1/GRIN2C/CHRM1/GABRA3/GABRE/CHRNA9	7
MF	GO:0015081	sodium ion transmembrane transporter activity	13/518	152/18368	0.000379528	0.00718871	0.00589855	SLC12A1/SCN1B/SLC28A1/SLC6A15/SLC9C1/SLC4A4/SLC6A2/ATP1A2/SLC1A1/ASIC2/SLC34A2/SLC1A6/SLC6A11	13
MF	GO:0022853	active ion transmembrane transporter activity	18/518	267/18368	0.00060503	0.0111326	0.00913459	SLC15A1/SLC26A9/SLC12A1/SLC28A1/SLC6A15/SLC9C1/SLC4A4/SLCO5A1/SLC6A2/ABCC2/ATP2B2/ATP1A2/SLC26A7/ATP13A5/SLC1A1/SLC34A2/SLC1A6/SLC6A11	18
MF	GO:0015294	solute:cation symporter activity	10/518	104/18368	0.000710875	0.0127168	0.0104345	SLC15A1/SLC12A1/SLC28A1/SLC6A15/SLC4A4/SLC6A2/SLC1A1/SLC34A2/SLC1A6/SLC6A11	10
MF	GO:0015293	symporter activity	12/518	144/18368	0.000793926	0.0138186	0.0113386	SLC15A1/SLC12A1/SLC28A1/SLC6A15/SLC4A4/SLC38A3/SLC6A2/SLC1A1/SLC6A14/SLC34A2/SLC1A6/SLC6A11	12
MF	GO:0008066	glutamate receptor activity	5/518	27/18368	0.000844717	0.0143157	0.0117465	GRM7/GRIA1/GRIN2C/GRIA2/GRIA4	5
MF	GO:0005283	amino acid:sodium symporter activity	4/518	16/18368	0.000868619	0.0143434	0.0117691	SLC6A15/SLC1A1/SLC1A6/SLC6A11	4
MF	GO:0042379	chemokine receptor binding	8/518	72/18368	0.000931026	0.0149526	0.012269	DEFB1/CCL20/CXCL5/CCL14/CXCL1/CCL7/CXCL13/TFF2	8
MF	GO:0008528	G protein-coupled peptide receptor activity	12/518	147/18368	0.00095195	0.0149526	0.012269	MCHR1/NPY5R/GIPR/NPR3/RAMP3/NPY1R/VIPR2/GAL/OPRK1/CRHR1/NPY2R/AGTR1	12
MF	GO:0008392	arachidonic acid epoxygenase activity	4/518	17/18368	0.00111074	0.0170313	0.0139747	CYP2A7/CYP4F12/CYP4A11/CYP2A6	4
MF	GO:0005506	iron ion binding	12/518	151/18368	0.00120261	0.0180112	0.0147787	TPH1/CYP2A7/CYP24A1/FAXDC2/CYP4F8/LCN2/HBA2/CYP4F12/CYP4A11/CYP4F22/CYP27C1/CYP2A6	12
MF	GO:0015291	secondary active transmembrane transporter activity	16/518	240/18368	0.00134098	0.0191351	0.0157009	SLC15A1/SLC26A9/SLC12A1/SLC28A1/SLC6A15/SLC9C1/SLC4A4/SLCO5A1/SLC38A3/SLC6A2/SLC26A7/SLC1A1/SLC6A14/SLC34A2/SLC1A6/SLC6A11	16
MF	GO:0001653	peptide receptor activity	12/518	153/18368	0.0013471	0.0191351	0.0157009	MCHR1/NPY5R/GIPR/NPR3/RAMP3/NPY1R/VIPR2/GAL/OPRK1/CRHR1/NPY2R/AGTR1	12
MF	GO:0005310	dicarboxylic acid transmembrane transporter activity	5/518	30/18368	0.00139091	0.0191351	0.0157009	SLC26A9/ABCC2/SLC26A7/SLC1A1/SLC1A6	5
MF	GO:0045236	CXCR chemokine receptor binding	4/518	18/18368	0.0013965	0.0191351	0.0157009	CXCL5/CXCL1/CXCL13/TFF2	4
MF	GO:0031406	carboxylic acid binding	13/518	176/18368	0.00149401	0.0200446	0.0164472	GRM7/S100A8/S100A9/GAD1/LCN12/CRABP1/GSTA1/FOLR1/FABP4/SLC1A1/CYP27C1/ADIPOQ/PCK1	13
MF	GO:0043177	organic acid binding	11/518	135/18368	0.00155459	0.0204317	0.0167648	GRM7/S100A8/S100A9/GAD1/LCN12/CRABP1/HBA2/FOLR1/TAT/SLC1A1/CYP27C1	11
MF	GO:0004890	GABA-A receptor activity	4/518	19/18368	0.00172982	0.0212987	0.0174762	GABRQ/GABRP/GABRA3/GABRE	4
MF	GO:0004970	ionotropic glutamate receptor activity	4/518	19/18368	0.00172982	0.0212987	0.0174762	GRIA1/GRIN2C/GRIA2/GRIA4	4
MF	GO:0005326	neurotransmitter transmembrane transporter activity	4/518	19/18368	0.00172982	0.0212987	0.0174762	GABRQ/SLC6A15/CPLX1/SLC6A2	4
MF	GO:0098960	postsynaptic neurotransmitter receptor activity	7/518	62/18368	0.00175284	0.0212987	0.0174762	ADRB1/GRIA1/GRIN2C/CHRM1/GABRA3/GABRE/CHRNA9	7
MF	GO:0005251	delayed rectifier potassium channel activity	5/518	33/18368	0.00216116	0.0257739	0.0211482	KCNQ4/KCNE5/KCNB2/KCNC2/KCNG1	5
MF	GO:0004983	neuropeptide Y receptor activity	3/518	10/18368	0.00230776	0.0258385	0.0212012	NPY5R/NPY1R/NPY2R	3
MF	GO:0050786	RAGE receptor binding	3/518	10/18368	0.00230776	0.0258385	0.0212012	S100A8/S100A9/S100A7	3
MF	GO:0005539	glycosaminoglycan binding	15/518	230/18368	0.00231684	0.0258385	0.0212012	FGF10/CEL/PGLYRP4/APOB/MMP7/HAPLN2/TGFBR3L/ADAMTS8/SERPINA10/FGFR4/NELL2/PGLYRP2/CCL7/SLIT1/CXCL13	15
MF	GO:0008514	organic anion transmembrane transporter activity	13/518	185/18368	0.00232707	0.0258385	0.0212012	SLC26A9/OCA2/SLC4A4/SLCO5A1/SLC38A3/ABCC2/SLC26A7/SLC2A14/SLC1A1/SLC6A14/SLC1A6/SLC6A11/RTBDN	13
MF	GO:0005179	hormone activity	10/518	122/18368	0.00239723	0.0259191	0.0212674	CHGB/TRH/NTS/LEP/GAL/C1QTNF9/EPO/ADIPOQ/GHRH/CGA	10
MF	GO:0008009	chemokine activity	6/518	49/18368	0.00244338	0.0259191	0.0212674	CCL20/CXCL5/CCL14/CXCL1/CCL7/CXCL13	6
MF	GO:0022843	voltage-gated cation channel activity	11/518	143/18368	0.00245507	0.0259191	0.0212674	CACNA2D3/KCNQ4/CACNB2/KCNIP2/KCNE5/GRIN2C/CACNA1F/KCNB2/KCNC2/KCNG1/KCNJ3	11
MF	GO:0015171	amino acid transmembrane transporter activity	8/518	84/18368	0.00252914	0.0261125	0.021426	OCA2/SLC6A15/SLC38A3/SLC1A1/SLC7A4/SLC6A14/SLC1A6/SLC6A11	8
MF	GO:0008391	arachidonic acid monooxygenase activity	4/518	21/18368	0.00255448	0.0261125	0.021426	CYP2A7/CYP4F12/CYP4A11/CYP2A6	4
MF	GO:0022804	active transmembrane transporter activity	22/518	406/18368	0.00279232	0.0280978	0.023055	SLC15A1/SLC26A9/ABCA13/SLC12A1/SLC28A1/SLC6A15/SLC9C1/ABCA10/SLC4A4/SLCO5A1/SLC38A3/SLC6A2/ABCC2/ATP2B2/ATP1A2/SLC26A7/ATP13A5/SLC1A1/SLC6A14/SLC34A2/SLC1A6/SLC6A11	22
MF	GO:0005416	amino acid:cation symporter activity	4/518	22/18368	0.00305336	0.0297934	0.0244464	SLC6A15/SLC1A1/SLC1A6/SLC6A11	4
MF	GO:0008106	alcohol dehydrogenase (NADP+) activity	4/518	22/18368	0.00305336	0.0297934	0.0244464	RDH10/AKR1B10/ALDH3A1/AKR1B15	4
MF	GO:0046906	tetrapyrrole binding	11/518	149/18368	0.00337558	0.0324459	0.0266228	TCN1/CYP2A7/CYP24A1/LPO/CYP4F8/HBA2/CYP4F12/CYP4A11/CYP4F22/CYP27C1/CYP2A6	11
MF	GO:0042626	ATPase-coupled transmembrane transporter activity	9/518	109/18368	0.0037056	0.0350942	0.0287958	SLC26A9/ABCA13/ABCA10/ABCC2/ATP2B2/ATP1A2/SLC26A7/ATP13A5/SLC1A1	9
MF	GO:0033293	monocarboxylic acid binding	7/518	73/18368	0.00445759	0.0416042	0.0341374	S100A8/S100A9/LCN12/CRABP1/GSTA1/FABP4/CYP27C1	7
MF	GO:0015079	potassium ion transmembrane transporter activity	11/518	155/18368	0.00455431	0.0418997	0.0343799	SLC12A1/KCNQ4/KCNIP2/SLC9C1/KCNE5/ATP1A2/KCNK5/KCNB2/KCNC2/KCNG1/KCNJ3	11
MF	GO:0005244	voltage-gated ion channel activity	13/518	201/18368	0.00473075	0.0423139	0.0347198	SCN1B/CACNA2D3/KCNQ4/CACNB2/KCNIP2/KCNE5/GRIN2C/CACNA1F/KCNK5/KCNB2/KCNC2/KCNG1/KCNJ3	13
MF	GO:0022832	voltage-gated channel activity	13/518	201/18368	0.00473075	0.0423139	0.0347198	SCN1B/CACNA2D3/KCNQ4/CACNB2/KCNIP2/KCNE5/GRIN2C/CACNA1F/KCNK5/KCNB2/KCNC2/KCNG1/KCNJ3	13
MF	GO:0070330	aromatase activity	4/518	25/18368	0.00493957	0.0431836	0.0354335	CYP2A7/CYP4F8/CYP4F12/CYP4A11	4
MF	GO:0015085	calcium ion transmembrane transporter activity	10/518	135/18368	0.0049621	0.0431836	0.0354335	TRPM8/CACNA2D3/CACNB2/GRIN2C/CACNA1F/ATP2B2/TRPV6/GPM6A/TRPA1/CHRNA9	10
MF	GO:0016712	oxidoreductase activity, acting on paired donors, with incorporation or reduction of molecular oxygen, reduced flavin or flavoprotein as one donor, and incorporation of one atom of oxygen	5/518	40/18368	0.00509904	0.0437593	0.0359058	CYP2A7/CYP4F8/CYP4F12/CYP4A11/CYP2A6	5
MF	GO:0052650	NADP-retinol dehydrogenase activity	3/518	13/18368	0.00516414	0.0437593	0.0359058	RDH10/AKR1B10/AKR1B15	3
MF	GO:0043225	ATPase-coupled inorganic anion transmembrane transporter activity	4/518	26/18368	0.0057096	0.0472349	0.0387576	SLC26A9/ABCC2/SLC26A7/SLC1A1	4
MF	GO:0046982	protein heterodimerization activity	18/518	328/18368	0.00572099	0.0472349	0.0387576	ADRB1/KRT1/NPAS1/ROPN1B/ADRA2A/PGLYRP4/ERBB2/SIM2/MLXIPL/FZD9/SIM1/ATP1A2/ADRA1A/KCNB2/GABBR2/SYT5/AGTR1/MAPK4	18
MF	GO:0020037	heme binding	10/518	139/18368	0.0060796	0.0495603	0.0406657	CYP2A7/CYP24A1/LPO/CYP4F8/HBA2/CYP4F12/CYP4A11/CYP4F22/CYP27C1/CYP2A6	10
