# Supplementary material for: CD24-associated ceRNA network reveals prognostic biomarkers in breast carcinoma
Source: Sci Rep. 2023 Mar 7;13:3826. doi: 10.1038/s41598-022-25072-x (PMC9992383; doi:10.1038/s41598-022-25072-x)
Supplement: Supplementary file 1 — Supplementary Information. [file 41598_2022_25072_MOESM1_ESM.zip › Editorial 3.xlsx]

## Sheet: Sheet1
ID	Description	GeneRatio	BgRatio	pvalue	p.adjust	qvalue	geneID	Count
hsa04080	Neuroactive ligand-receptor interaction	34/241	353/8112	8.73e-10	2.2e-07	1.99e-07	7200/2917/153/4922/2847/55879/4889/2696/165829/5646/2568/150/2890/4886/7434/5731/3952/51083/2905/4986/57152/1128/2556/2891/2564/148/1394/9568/2893/4887/55584/185/2691/1081	34
hsa04024	cAMP signaling pathway	21/241	221/8112	2.26e-06	0.000284571	0.000257945	153/2696/84152/3991/2890/4886/7137/1259/7434/5348/2905/778/491/477/1128/2891/1394/9568/2893/51806/1081	21
hsa05033	Nicotine addiction	8/241	40/8112	1.82e-05	0.00124853	0.00113171	55879/2568/2890/2905/2556/2891/2564/2893	8
hsa04657	IL-17 signaling pathway	12/241	94/8112	1.98e-05	0.00124853	0.00113171	6279/6280/6364/338324/6374/3934/6278/4586/2354/2919/6354/5596	12
hsa04964	Proximal tubule bicarbonate reclamation	6/241	23/8112	4.26e-05	0.00214932	0.00194821	760/8671/10991/762/477/5105	6
hsa05031	Amphetamine addiction	9/241	69/8112	0.0001858	0.00780358	0.00707342	84152/2890/2905/4128/2354/2891/23237/2893/51806	9
hsa04727	GABAergic synapse	10/241	89/8112	0.000287885	0.0103639	0.00939415	55879/2571/2568/2785/10991/778/2556/2564/9568/6538	10
hsa04970	Salivary secretion	10/241	93/8112	0.000412334	0.0129885	0.0117732	153/4025/491/477/148/362/55503/1473/51806/4589	10
hsa00350	Tyrosine metabolism	6/241	36/8112	0.000595334	0.0166693	0.0151096	218/4128/6898/5409/125/7306	6
hsa00830	Retinol metabolism	8/241	68/8112	0.000856652	0.0212886	0.0192967	1549/157506/5959/7364/7363/339761/1548/125	8
hsa04974	Protein digestion and absorption	10/241	103/8112	0.000929266	0.0212886	0.0192967	6564/59272/5646/477/1308/8645/1302/6505/1360/256076	10
hsa00982	Drug metabolism - cytochrome P450	8/241	72/8112	0.00125279	0.0243165	0.0220413	1549/7364/218/4128/2938/7363/1548/125	8
hsa04923	Regulation of lipolysis in adipocytes	7/241	56/8112	0.00125442	0.0243165	0.0220413	153/3991/4886/364/5346/2167/1081	7
hsa03320	PPAR signaling pathway	8/241	75/8112	0.0016362	0.0294517	0.026696	729359/364/2173/5346/23305/2167/9370/5105	8
hsa04978	Mineral absorption	7/241	60/8112	0.00188927	0.0317397	0.0287699	115019/491/477/4489/55503/4496/10568	7
hsa04724	Glutamatergic synapse	10/241	114/8112	0.0020176	0.0317771	0.0288038	2917/2785/2890/2905/10991/2891/6505/2893/6511/3760	10
hsa04261	Adrenergic signaling in cardiomyocytes	11/241	150/8112	0.00498453	0.0738883	0.0669748	153/6324/55799/783/7137/778/491/477/148/185/51806	11
hsa00980	Metabolism of xenobiotics by cytochrome P450	7/241	78/8112	0.00824127	0.115378	0.104582	1549/7364/218/2938/7363/1548/125	7
hsa04972	Pancreatic secretion	8/241	102/8112	0.0107455	0.135861	0.123149	760/5646/1056/8671/491/477/9635/1360	8
hsa00360	Phenylalanine metabolism	3/241	16/8112	0.0108897	0.135861	0.123149	218/4128/6898	3
hsa04020	Calcium signaling pathway	14/241	240/8112	0.0121292	0.135861	0.123149	153/2255/2064/844/5731/2905/778/3706/491/1128/2264/148/185/51806	14
hsa04723	Retrograde endocannabinoid signaling	10/241	148/8112	0.0126029	0.135861	0.123149	55879/2568/2785/2890/778/2556/2891/2564/2893/3760	10
hsa00910	Nitrogen metabolism	3/241	17/8112	0.0129376	0.135861	0.123149	760/762/768	3
hsa04610	Complement and coagulation cascades	7/241	85/8112	0.0129392	0.135861	0.123149	5327/1675/5265/2266/5055/722/2244	7
hsa05030	Cocaine addiction	5/241	49/8112	0.0146102	0.147271	0.133491	84152/2905/4128/2354/2891	5
hsa04728	Dopaminergic synapse	9/241	132/8112	0.0166062	0.160953	0.145893	84152/2785/50632/2890/4128/2891/2893/51806/3760	9
hsa05032	Morphine addiction	7/241	91/8112	0.0182886	0.170694	0.154722	55879/2568/2785/2556/2564/9568/3760	7
hsa04713	Circadian entrainment	7/241	97/8112	0.0250308	0.222711	0.201872	2785/2890/2905/2891/2893/51806/3760	7
hsa00340	Histidine metabolism	3/241	22/8112	0.0262831	0.222711	0.201872	443/218/4128	3
hsa05412	Arrhythmogenic right ventricular cardiomyopathy	6/241	77/8112	0.0265132	0.222711	0.201872	1824/55799/783/778/88/6445	6
hsa04614	Renin-angiotensin system	3/241	23/8112	0.0295789	0.240448	0.21795	59272/3817/185	3
hsa02010	ABC transporters	4/241	45/8112	0.0437651	0.332195	0.301113	154664/1672/10349/1244	4
hsa04260	Cardiac muscle contraction	6/241	87/8112	0.0443655	0.332195	0.301113	55799/783/7137/778/477/125965	6
hsa00601	Glycosphingolipid biosynthesis - lacto and neolacto series	3/241	27/8112	0.04482	0.332195	0.301113	84002/8707/2525	3
hsa04976	Bile secretion	6/241	89/8112	0.0486589	0.350344	0.317563	760/8671/7364/1244/477/7363	6
hsa04924	Renin secretion	5/241	69/8112	0.0537039	0.365767	0.331543	153/778/9635/185/51806	5
hsa05204	Chemical carcinogenesis - DNA adducts	5/241	69/8112	0.0537039	0.365767	0.331543	1549/7364/2938/7363/1548	5
hsa04022	cGMP-PKG signaling pathway	9/241	167/8112	0.0607054	0.402573	0.364905	153/150/1259/778/491/477/148/185/51806	9
hsa00052	Galactose metabolism	3/241	31/8112	0.0632276	0.403502	0.365747	3938/2645/57016	3
hsa05150	Staphylococcus aureus infection	6/241	96/8112	0.0656491	0.403502	0.365747	1828/1672/1675/125115/2266/3868	6
hsa05414	Dilated cardiomyopathy	6/241	96/8112	0.0656491	0.403502	0.365747	153/55799/783/7137/778/6445	6
hsa04925	Aldosterone synthesis and secretion	6/241	98/8112	0.0710682	0.426409	0.386511	3991/778/491/477/185/51806	6
hsa04061	Viral protein interaction with cytokine and cytokine receptor	6/241	100/8112	0.0767378	0.449719	0.40764	6364/6374/6358/2919/6354/10563	6
hsa00040	Pentose and glucuronate interconversions	3/241	34/8112	0.0789692	0.452278	0.40996	7364/57016/7363	3
hsa04721	Synaptic vesicle cycle	5/241	78/8112	0.0818012	0.458086	0.415225	10815/6530/6505/6511/6538	5
hsa00983	Drug metabolism - other enzymes	5/241	80/8112	0.0889323	0.487194	0.441609	1549/7364/2938/7363/1548	5
hsa04742	Taste transduction	5/241	86/8112	0.112177	0.601459	0.545182	2556/3359/8645/40/9568	5
hsa04915	Estrogen signaling pathway	7/241	138/8112	0.116379	0.605565	0.548904	125115/7031/9568/399694/3868/51806/3760	7
hsa00100	Steroid biosynthesis	2/241	20/8112	0.117749	0.605565	0.548904	1591/1056	2
hsa04929	GnRH secretion	4/241	64/8112	0.121903	0.61439	0.556904	778/9568/3760/1081	4
hsa04726	Serotonergic synapse	6/241	115/8112	0.127026	0.625845	0.567286	7166/2785/4128/778/3359/3760	6
hsa05410	Hypertrophic cardiomyopathy	5/241	90/8112	0.129143	0.625845	0.567286	55799/783/7137/778/6445	5
hsa00010	Glycolysis / Gluconeogenesis	4/241	67/8112	0.137624	0.642246	0.582153	2645/218/125/5105	4
hsa04720	Long-term potentiation	4/241	67/8112	0.137624	0.642246	0.582153	2890/2905/2891/51806	4
hsa04920	Adipocytokine signaling pathway	4/241	69/8112	0.148536	0.680566	0.616887	3952/23305/9370/5105	4
hsa04917	Prolactin signaling pathway	4/241	70/8112	0.154114	0.693514	0.628624	2001/2645/399694/1081	4
hsa04934	Cushing syndrome	7/241	155/8112	0.177968	0.78171	0.708568	7475/898/8326/778/56246/1394/185	7
hsa00790	Folate biosynthesis	2/241	26/8112	0.179917	0.78171	0.708568	7166/57016	2
hsa04971	Gastric acid secretion	4/241	76/8112	0.189131	0.807814	0.732229	760/477/115111/51806	4
hsa04961	Endocrine and other factor-regulated calcium reabsorption	3/241	53/8112	0.208022	0.850312	0.770751	3817/491/477	3
hsa04270	Vascular smooth muscle contraction	6/241	134/8112	0.208113	0.850312	0.770751	10268/778/148/72/185/51806	6
hsa04062	Chemokine signaling pathway	8/241	192/8112	0.21173	0.850312	0.770751	6364/2785/6374/6358/2919/6354/399694/10563	8
hsa04744	Phototransduction	2/241	29/8112	0.212578	0.850312	0.770751	1259/51806	2
hsa04910	Insulin signaling pathway	6/241	137/8112	0.22235	0.853726	0.773846	3991/2645/253314/399694/5105/51806	6
hsa00053	Ascorbate and aldarate metabolism	2/241	30/8112	0.223595	0.853726	0.773846	7364/7363	2
hsa01523	Antifolate resistance	2/241	30/8112	0.223595	0.853726	0.773846	1244/2348	2
hsa04371	Apelin signaling pathway	6/241	139/8112	0.232017	0.865882	0.784864	5327/2785/3991/5346/185/51806	6
hsa00410	beta-Alanine metabolism	2/241	31/8112	0.234655	0.865882	0.784864	2571/218	2
hsa04530	Tight junction	7/241	169/8112	0.237087	0.865882	0.784864	113457/7122/112714/2064/9071/9076/10686	7
hsa04725	Cholinergic synapse	5/241	113/8112	0.24518	0.872027	0.790434	9132/2785/778/1128/3760	5
hsa04012	ErbB signaling pathway	4/241	85/8112	0.24569	0.872027	0.790434	2064/10718/399694/2069	4
hsa04670	Leukocyte transendothelial migration	5/241	114/8112	0.250773	0.876405	0.794402	7122/9071/9076/10686/58498	5
hsa04151	PI3K-Akt signaling pathway	13/241	354/8112	0.253879	0.876405	0.794402	4908/2255/2785/2064/1101/898/1128/2264/253314/2056/256076/5105/2069	13
hsa04060	Cytokine-cytokine receptor interaction	11/241	295/8112	0.261512	0.879794	0.797474	6364/3595/6374/3952/2661/6358/284340/2056/2919/6354/10563	11
hsa04730	Long-term depression	3/241	60/8112	0.263553	0.879794	0.797474	2890/2891/1394	3
hsa04540	Gap junction	4/241	88/8112	0.265335	0.879794	0.797474	153/113457/112714/10382	4
hsa00140	Steroid hormone biosynthesis	3/241	61/8112	0.27165	0.886514	0.803565	7364/7363/3294	3
hsa05226	Gastric cancer	6/241	149/8112	0.282137	0.886514	0.803565	2255/7475/2064/898/8326/399694	6
hsa00130	Ubiquinone and other terpenoid-quinone biosynthesis	1/241	11/8112	0.282484	0.886514	0.803565	6898	1
hsa00430	Taurine and hypotaurine metabolism	1/241	11/8112	0.282484	0.886514	0.803565	2571	1
hsa04152	AMPK signaling pathway	5/241	120/8112	0.284951	0.886514	0.803565	3991/3952/148/9370/5105	5
hsa05207	Chemical carcinogenesis - receptor activation	8/241	212/8112	0.295045	0.906725	0.821885	153/2255/79852/7364/778/2938/7363/55584	8
hsa00250	Alanine, aspartate and glutamate metabolism	2/241	37/8112	0.301276	0.912793	0.827385	2571/443	2
hsa04927	Cortisol synthesis and secretion	3/241	65/8112	0.304264	0.912793	0.827385	778/56246/185	3
hsa05034	Alcoholism	7/241	187/8112	0.320745	0.950759	0.861799	84152/2785/2905/4128/2354/399694/51806	7
hsa05215	Prostate cancer	4/241	97/8112	0.325679	0.950759	0.861799	5327/2064/898/354	4
hsa04750	Inflammatory mediator regulation of TRP channels	4/241	98/8112	0.332462	0.950759	0.861799	79054/40/8989/51806	4
hsa00260	Glycine, serine and threonine metabolism	2/241	40/8112	0.334319	0.950759	0.861799	29968/4128	2
hsa05022	Pathways of neurodegeneration - multiple diseases	16/241	476/8112	0.340609	0.950759	0.861799	113457/7475/112714/2890/8701/2905/8326/778/1770/1128/2891/125965/22943/2893/10382/51806	16
hsa00533	Glycosaminoglycan biosynthesis - keratan sulfate	1/241	14/8112	0.344643	0.950759	0.861799	10164	1
hsa04216	Ferroptosis	2/241	41/8112	0.34524	0.950759	0.861799	9474/23305	2
hsa04916	Melanogenesis	4/241	101/8112	0.352847	0.950759	0.861799	7475/8326/7306/51806	4
hsa00380	Tryptophan metabolism	2/241	42/8112	0.356101	0.950759	0.861799	7166/4128	2
hsa00071	Fatty acid degradation	2/241	43/8112	0.366898	0.950759	0.861799	23305/125	2
hsa00860	Porphyrin metabolism	2/241	43/8112	0.366898	0.950759	0.861799	7364/7363	2
hsa04975	Fat digestion and absorption	2/241	43/8112	0.366898	0.950759	0.861799	1056/338	2
hsa05130	Pathogenic Escherichia coli infection	7/241	197/8112	0.369314	0.950759	0.861799	113457/7122/112714/9071/9076/10686/10382	7
hsa01524	Platinum drug resistance	3/241	73/8112	0.36974	0.950759	0.861799	2064/2938/1244	3
hsa04010	MAPK signaling pathway	10/241	294/8112	0.376366	0.958023	0.868383	4908/5923/55799/2255/783/2064/778/2264/1852/2069	10
hsa04918	Thyroid hormone synthesis	3/241	75/8112	0.385991	0.972696	0.881684	389434/477/1081	3
hsa05133	Pertussis	3/241	76/8112	0.394081	0.981561	0.889719	6374/722/51806	3
hsa04930	Type II diabetes mellitus	2/241	46/8112	0.398847	0.981561	0.889719	2645/9370	2
hsa00620	Pyruvate metabolism	2/241	47/8112	0.409332	0.981561	0.889719	125/5105	2
hsa04973	Carbohydrate digestion and absorption	2/241	47/8112	0.409332	0.981561	0.889719	3938/477	2
hsa01521	EGFR tyrosine kinase inhibitor resistance	3/241	79/8112	0.418176	0.981561	0.889719	2064/253314/399694	3
hsa00061	Fatty acid biosynthesis	1/241	18/8112	0.419257	0.981561	0.889719	23305	1
hsa04550	Signaling pathways regulating pluripotency of stem cells	5/241	143/8112	0.420669	0.981561	0.889719	7475/5460/8326/2264/1852	5
hsa05017	Spinocerebellar ataxia	5/241	143/8112	0.420669	0.981561	0.889719	2890/1600/2905/2891/6511	5
hsa00531	Glycosaminoglycan degradation	1/241	19/8112	0.436548	0.999415	0.905903	60495	1
hsa00270	Cysteine and methionine metabolism	2/241	50/8112	0.440235	0.999415	0.905903	29968/6898	2
hsa05144	Malaria	2/241	50/8112	0.440235	0.999415	0.905903	3040/2532	2
hsa05224	Breast cancer	5/241	147/8112	0.444185	0.999415	0.905903	2255/7475/2064/8326/399694	5
hsa04913	Ovarian steroidogenesis	2/241	51/8112	0.450339	1	0.906433	3294/1081	2
hsa04514	Cell adhesion molecules	5/241	149/8112	0.455859	1	0.906433	7122/9071/22871/9076/10686	5
hsa05010	Alzheimer disease	12/241	384/8112	0.471175	1	0.906433	113457/7475/112714/29986/2905/8326/778/1128/125965/22943/10382/51806	12
hsa04911	Insulin secretion	3/241	86/8112	0.473052	1	0.906433	2645/778/477	3
hsa04921	Oxytocin signaling pathway	5/241	154/8112	0.484736	1	0.906433	55799/783/778/51806/3760	5
hsa04211	Longevity regulating pathway	3/241	89/8112	0.495855	1	0.906433	9474/253314/9370	3
hsa04977	Vitamin digestion and absorption	1/241	24/8112	0.515611	1	0.906433	338	1
hsa04912	GnRH signaling pathway	3/241	93/8112	0.525474	1	0.906433	778/51806/1081	3
hsa05323	Rheumatoid arthritis	3/241	93/8112	0.525474	1	0.906433	6364/6374/2919	3
hsa04014	Ras signaling pathway	7/241	232/8112	0.538115	1	0.906433	4908/5923/2255/2785/2264/399694/51806	7
hsa04950	Maturity onset diabetes of the young	1/241	26/8112	0.54405	1	0.906433	2645	1
hsa00561	Glycerolipid metabolism	2/241	61/8112	0.545313	1	0.906433	1056/57016	2
hsa04114	Oocyte meiosis	4/241	131/8112	0.549258	1	0.906433	898/27127/51806/387778	4
hsa04650	Natural killer cell mediated cytotoxicity	4/241	131/8112	0.549258	1	0.906433	80329/79465/154064/399694	4
hsa04510	Focal adhesion	6/241	201/8112	0.554042	1	0.906433	5923/2064/1101/58498/399694/256076	6
hsa04310	Wnt signaling pathway	5/241	167/8112	0.557019	1	0.906433	7475/4316/25805/8326/22943	5
hsa04966	Collecting duct acid secretion	1/241	27/8112	0.557639	1	0.906433	760	1
hsa05016	Huntington disease	9/241	306/8112	0.56113	1	0.906433	113457/112714/2890/8701/1770/2891/125965/2893/10382	9
hsa05217	Basal cell carcinoma	2/241	63/8112	0.562894	1	0.906433	7475/8326	2
hsa00650	Butanoate metabolism	1/241	28/8112	0.570825	1	0.906433	2571	1
hsa04392	Hippo signaling pathway - multiple species	1/241	29/8112	0.58362	1	0.906433	54798	1
hsa00020	Citrate cycle (TCA cycle)	1/241	30/8112	0.596034	1	0.906433	5105	1
hsa04936	Alcoholic liver disease	4/241	142/8112	0.613399	1	0.906433	3929/2919/125/9370	4
hsa04136	Autophagy - other	1/241	32/8112	0.619769	1	0.906433	9474	1
hsa05417	Lipid and atherosclerosis	6/241	215/8112	0.620274	1	0.906433	1549/338/3929/2919/1548/51806	6
hsa05230	Central carbon metabolism in cancer	2/241	70/8112	0.62055	1	0.906433	2064/2645	2
hsa04922	Glucagon signaling pathway	3/241	107/8112	0.621039	1	0.906433	2645/5105/51806	3
hsa00051	Fructose and mannose metabolism	1/241	33/8112	0.63111	1	0.906433	57016	1
hsa04066	HIF-1 signaling pathway	3/241	109/8112	0.633578	1	0.906433	2064/253314/2056	3
hsa04360	Axon guidance	5/241	182/8112	0.633743	1	0.906433	7869/56963/56896/6092/6585	5
hsa00562	Inositol phosphate metabolism	2/241	73/8112	0.643411	1	0.906433	23007/3706	2
hsa05014	Amyotrophic lateral sclerosis	10/241	364/8112	0.646724	1	0.906433	113457/112714/2890/8701/2905/1770/2891/10718/125965/10382	10
hsa04668	TNF signaling pathway	3/241	112/8112	0.651843	1	0.906433	6364/6374/2919	3
hsa05214	Glioma	2/241	75/8112	0.658042	1	0.906433	399694/51806	2
hsa00500	Starch and sucrose metabolism	1/241	36/8112	0.663151	1	0.906433	2645	1
hsa04145	Phagosome	4/241	152/8112	0.666587	1	0.906433	113457/112714/8685/10382	4
hsa01250	Biosynthesis of nucleotide sugars	1/241	37/8112	0.673203	1	0.906433	2645	1
hsa04960	Aldosterone-regulated sodium reabsorption	1/241	37/8112	0.673203	1	0.906433	477	1
hsa05143	African trypanosomiasis	1/241	37/8112	0.673203	1	0.906433	3040	1
hsa05202	Transcriptional misregulation in cancer	5/241	192/8112	0.68016	1	0.906433	4613/5081/5327/8842/3195	5
hsa04932	Non-alcoholic fatty liver disease	4/241	155/8112	0.681538	1	0.906433	3952/51085/125965/9370	4
hsa05012	Parkinson disease	7/241	266/8112	0.68214	1	0.906433	113457/112714/29986/4128/125965/10382/51806	7
hsa05160	Hepatitis C	4/241	157/8112	0.691243	1	0.906433	7122/9071/9076/10686	4
hsa04722	Neurotrophin signaling pathway	3/241	119/8112	0.691912	1	0.906433	4908/399694/51806	3
hsa04935	Growth hormone synthesis, secretion and action	3/241	119/8112	0.691912	1	0.906433	778/399694/2691	3
hsa04146	Peroxisome	2/241	82/8112	0.705493	1	0.906433	51555/23305	2
hsa05219	Bladder cancer	1/241	41/8112	0.710511	1	0.906433	2064	1
hsa04630	JAK-STAT signaling pathway	4/241	162/8112	0.714586	1	0.906433	3595/3952/2056/116379	4
hsa04940	Type I diabetes mellitus	1/241	43/8112	0.727542	1	0.906433	2571	1
hsa04110	Cell cycle	3/241	126/8112	0.728429	1	0.906433	7272/898/27127	3
hsa05225	Hepatocellular carcinoma	4/241	168/8112	0.740867	1	0.906433	7475/8326/2938/399694	4
hsa04512	ECM-receptor interaction	2/241	88/8112	0.741698	1	0.906433	1101/256076	2
hsa00520	Amino sugar and nucleotide sugar metabolism	1/241	49/8112	0.772877	1	0.906433	2645	1
hsa00565	Ether lipid metabolism	1/241	49/8112	0.772877	1	0.906433	7368	1
hsa00600	Sphingolipid metabolism	1/241	49/8112	0.772877	1	0.906433	7368	1
hsa04350	TGF-beta signaling pathway	2/241	94/8112	0.774043	1	0.906433	56963/25805	2
hsa04210	Apoptosis	3/241	136/8112	0.774621	1	0.906433	113457/112714/8739	3
hsa04979	Cholesterol metabolism	1/241	50/8112	0.779666	1	0.906433	338	1
hsa00330	Arginine and proline metabolism	1/241	51/8112	0.786252	1	0.906433	4128	1
hsa05418	Fluid shear stress and atherosclerosis	3/241	139/8112	0.787165	1	0.906433	5327/2938/51806	3
hsa04070	Phosphatidylinositol signaling system	2/241	97/8112	0.788854	1	0.906433	3706/51806	2
hsa01522	Endocrine resistance	2/241	98/8112	0.793599	1	0.906433	2064/399694	2
hsa05208	Chemical carcinogenesis - reactive oxygen species	5/241	223/8112	0.798053	1	0.906433	115019/4025/79852/2938/125965	5
hsa04640	Hematopoietic cell lineage	2/241	99/8112	0.798249	1	0.906433	2056/2208	2
hsa05320	Autoimmune thyroid disease	1/241	53/8112	0.798843	1	0.906433	1081	1
hsa04340	Hedgehog signaling pathway	1/241	56/8112	0.816357	1	0.906433	57758	1
hsa04064	NF-kappa B signaling pathway	2/241	104/8112	0.820139	1	0.906433	3929/2919	2
hsa04625	C-type lectin receptor signaling pathway	2/241	104/8112	0.820139	1	0.906433	1960/51806	2
hsa04072	Phospholipase D signaling pathway	3/241	148/8112	0.821373	1	0.906433	2917/399694/185	3
hsa01212	Fatty acid metabolism	1/241	57/8112	0.821851	1	0.906433	23305	1
hsa05134	Legionellosis	1/241	57/8112	0.821851	1	0.906433	2919	1
hsa05171	Coronavirus disease - COVID-19	5/241	232/8112	0.825086	1	0.906433	59272/1675/2266/185/2244	5
hsa00480	Glutathione metabolism	1/241	58/8112	0.827181	1	0.906433	2938	1
hsa05213	Endometrial cancer	1/241	58/8112	0.827181	1	0.906433	2064	1
hsa05020	Prion disease	6/241	273/8112	0.827417	1	0.906433	113457/112714/2905/778/125965/10382	6
hsa04928	Parathyroid hormone synthesis, secretion and action	2/241	106/8112	0.828285	1	0.906433	1591/10568	2
hsa04931	Insulin resistance	2/241	108/8112	0.836098	1	0.906433	51085/5105	2
hsa05416	Viral myocarditis	1/241	60/8112	0.837369	1	0.906433	6445	1
hsa01240	Biosynthesis of cofactors	3/241	153/8112	0.838282	1	0.906433	7364/29968/7363	3
hsa00590	Arachidonic acid metabolism	1/241	61/8112	0.842237	1	0.906433	11283	1
hsa04150	mTOR signaling pathway	3/241	155/8112	0.844652	1	0.906433	7475/8326/253314	3
hsa04213	Longevity regulating pathway - multiple species	1/241	62/8112	0.84696	1	0.906433	9474	1
hsa05321	Inflammatory bowel disease	1/241	65/8112	0.860299	1	0.906433	3595	1
hsa01200	Carbon metabolism	2/241	115/8112	0.860983	1	0.906433	2645/29968	2
hsa05205	Proteoglycans in cancer	4/241	205/8112	0.863945	1	0.906433	7475/2064/8326/60495	4
hsa00970	Aminoacyl-tRNA biosynthesis	1/241	66/8112	0.864483	1	0.906433	55278	1
hsa04622	RIG-I-like receptor signaling pathway	1/241	70/8112	0.880007	1	0.906433	9474	1
hsa05120	Epithelial cell signaling in Helicobacter pylori infection	1/241	70/8112	0.880007	1	0.906433	2919	1
hsa04520	Adherens junction	1/241	71/8112	0.883603	1	0.906433	2064	1
hsa04137	Mitophagy - animal	1/241	72/8112	0.887091	1	0.906433	9474	1
hsa05218	Melanoma	1/241	72/8112	0.887091	1	0.906433	2255	1
hsa05223	Non-small cell lung cancer	1/241	72/8112	0.887091	1	0.906433	2064	1
hsa04611	Platelet activation	2/241	124/8112	0.887906	1	0.906433	2266/2244	2
hsa04115	p53 signaling pathway	1/241	73/8112	0.890476	1	0.906433	898	1
hsa04810	Regulation of actin cytoskeleton	4/241	218/8112	0.893379	1	0.906433	2255/1128/2264/58498	4
hsa01230	Biosynthesis of amino acids	1/241	75/8112	0.896945	1	0.906433	29968	1
hsa05212	Pancreatic cancer	1/241	76/8112	0.900035	1	0.906433	2064	1
hsa05220	Chronic myeloid leukemia	1/241	76/8112	0.900035	1	0.906433	399694	1
hsa04926	Relaxin signaling pathway	2/241	129/8112	0.900699	1	0.906433	2785/399694	2
hsa05100	Bacterial invasion of epithelial cells	1/241	77/8112	0.903033	1	0.906433	399694	1
hsa03018	RNA degradation	1/241	79/8112	0.908763	1	0.906433	154197	1
hsa04621	NOD-like receptor signaling pathway	3/241	184/8112	0.915239	1	0.906433	9474/199713/2919	3
hsa04714	Thermogenesis	4/241	232/8112	0.918714	1	0.906433	3991/5346/23305/125965	4
hsa05210	Colorectal cancer	1/241	86/8112	0.926289	1	0.906433	2069	1
hsa05167	Kaposi sarcoma-associated herpesvirus infection	3/241	194/8112	0.931835	1	0.906433	2785/2919/51806	3
hsa04658	Th1 and Th2 cell differentiation	1/241	92/8112	0.938614	1	0.906433	3595	1
hsa05222	Small cell lung cancer	1/241	92/8112	0.938614	1	0.906433	898	1
hsa05132	Salmonella infection	4/241	249/8112	0.942179	1	0.906433	113457/112714/10382/58498	4
hsa05415	Diabetic cardiomyopathy	3/241	203/8112	0.944168	1	0.906433	7137/125965/185	3
hsa04144	Endocytosis	4/241	251/8112	0.944492	1	0.906433	273/2264/2348/6457	4
hsa04666	Fc gamma R-mediated phagocytosis	1/241	97/8112	0.947302	1	0.906433	273	1
hsa00564	Glycerophospholipid metabolism	1/241	98/8112	0.948886	1	0.906433	2819	1
hsa04218	Cellular senescence	2/241	156/8112	0.949248	1	0.906433	898/51806	2
hsa04390	Hippo signaling pathway	2/241	157/8112	0.950519	1	0.906433	7475/8326	2
hsa04933	AGE-RAGE signaling pathway in diabetic complications	1/241	100/8112	0.951914	1	0.906433	185	1
hsa04015	Rap1 signaling pathway	3/241	210/8112	0.952298	1	0.906433	2255/2264/51806	3
hsa05170	Human immunodeficiency virus 1 infection	3/241	212/8112	0.954411	1	0.906433	2785/9582/51806	3
hsa04914	Progesterone-mediated oocyte maturation	1/241	102/8112	0.954764	1	0.906433	387778	1
hsa05146	Amoebiasis	1/241	102/8112	0.954764	1	0.906433	2919	1
hsa05161	Hepatitis B	2/241	162/8112	0.956429	1	0.906433	1960/898	2
hsa04620	Toll-like receptor signaling pathway	1/241	104/8112	0.957445	1	0.906433	3929	1
hsa05163	Human cytomegalovirus infection	3/241	225/8112	0.966152	1	0.906433	2785/5731/51806	3
hsa05165	Human papillomavirus infection	5/241	331/8112	0.971624	1	0.906433	7475/1101/898/8326/256076	5
hsa05152	Tuberculosis	2/241	180/8112	0.972604	1	0.906433	3929/51806	2
hsa04919	Thyroid hormone signaling pathway	1/241	121/8112	0.9747	1	0.906433	477	1
hsa04613	Neutrophil extracellular trap formation	2/241	190/8112	0.978908	1	0.906433	2266/2244	2
hsa04380	Osteoclast differentiation	1/241	128/8112	0.979583	1	0.906433	2354	1
hsa04068	FoxO signaling pathway	1/241	131/8112	0.981377	1	0.906433	5105	1
hsa04142	Lysosome	1/241	132/8112	0.98194	1	0.906433	27074	1
hsa00190	Oxidative phosphorylation	1/241	134/8112	0.983014	1	0.906433	125965	1
hsa05206	MicroRNAs in cancer	4/241	310/8112	0.984355	1	0.906433	1591/2064/898/399694	4
hsa05169	Epstein-Barr virus infection	2/241	202/8112	0.984637	1	0.906433	898/2208	2
hsa05162	Measles	1/241	139/8112	0.98543	1	0.906433	898	1
hsa05203	Viral carcinogenesis	2/241	204/8112	0.985433	1	0.906433	1960/898	2
hsa04140	Autophagy - animal	1/241	141/8112	0.986297	1	0.906433	9474	1
hsa05166	Human T-cell leukemia virus 1 infection	2/241	222/8112	0.991005	1	0.906433	898/4316	2
hsa05164	Influenza A	1/241	171/8112	0.994554	1	0.906433	5646	1
hsa05131	Shigellosis	2/241	247/8112	0.995442	1	0.906433	9474/58498	2
hsa04740	Olfactory transduction	1/241	441/8112	0.999999	1	0.906433	51806	1
hsa05168	Herpes simplex virus 1 infection	1/241	495/8112	1	1	0.906433	57615	1
