# Supplementary material for: CD24-associated ceRNA network reveals prognostic biomarkers in breast carcinoma
Source: Sci Rep. 2023 Mar 7;13:3826. doi: 10.1038/s41598-022-25072-x (PMC9992383; doi:10.1038/s41598-022-25072-x)
Supplement: Supplementary file 1 — Supplementary Information. [file 41598_2022_25072_MOESM1_ESM.zip › Editorial 4.xlsx]

## Sheet: Sheet1
miRNA	Target	Type
hsa-miR-10a-5p	RP11-74C1.4	lncRNA
hsa-miR-135a-5p	SOX2-OT	lncRNA
hsa-miR-10a-5p	AC108676.1	lncRNA
hsa-miR-10a-5p	RP11-503N18.4	lncRNA
hsa-miR-135a-5p	RP11-510N19.5	lncRNA
hsa-miR-135a-5p	ARHGEF38-IT1	lncRNA
hsa-miR-10a-5p	RP11-282K24.3	lncRNA
hsa-miR-135a-5p	RP3-405J10.3	lncRNA
hsa-miR-10a-5p	RP3-405J10.3	lncRNA
hsa-miR-10a-5p	RP11-519C12.1	lncRNA
hsa-miR-10a-5p	RP4-676L2.1	lncRNA
hsa-miR-135a-5p	RP11-594N15.3	lncRNA
hsa-miR-10a-5p	RP11-800A3.4	lncRNA
hsa-miR-135a-5p	RP1-228H13.5	lncRNA
hsa-miR-135a-5p	RP13-122B23.8	lncRNA
hsa-miR-135a-5p	CTD-3247F14.2	lncRNA
hsa-miR-135a-5p	RP3-523K23.2	lncRNA
hsa-miR-10a-5p	RP11-304L19.3	lncRNA
hsa-miR-135a-5p	RP11-830F9.7	lncRNA
hsa-miR-10a-5p	RP11-830F9.7	lncRNA
hsa-miR-135a-5p	RP11-174G6.5	lncRNA
hsa-miR-10a-5p	RP11-174G6.5	lncRNA
hsa-miR-10a-5p	RP11-166B2.3	lncRNA
hsa-miR-10a-5p	RP11-384L8.1	lncRNA
hsa-miR-10a-5p	PAX1	mRNA
hsa-miR-10a-5p	PEX5L	mRNA
hsa-miR-10a-5p	C1QL4	mRNA
hsa-miR-10a-5p	KCNJ3	mRNA
hsa-miR-10a-5p	CHST4	mRNA
hsa-miR-10a-5p	ZNF492	mRNA
hsa-miR-135a-5p	CPLX1	mRNA
hsa-miR-135a-5p	BMPER	mRNA
hsa-miR-135a-5p	UGT2B4	mRNA
hsa-miR-135a-5p	GRIA4	mRNA
hsa-miR-135a-5p	ARC	mRNA
hsa-miR-135a-5p	PCDH9	mRNA
hsa-miR-135a-5p	ATP2B2	mRNA
hsa-miR-135a-5p	KCNJ3	mRNA
hsa-miR-135a-5p	IGF2BP3	mRNA
hsa-miR-135a-5p	DCDC1	mRNA
hsa-miR-10a-5p	IGSF1	mRNA
hsa-miR-10a-5p	BEND3	mRNA
hsa-miR-135a-5p	ARL9	mRNA
hsa-miR-135a-5p	GNG3	mRNA
hsa-miR-135a-5p	ADRA2A	mRNA
hsa-miR-135a-5p	TMEM156	mRNA
hsa-miR-135a-5p	PCP4L1	mRNA
hsa-miR-135a-5p	SLCO5A1	mRNA
hsa-miR-135a-5p	BEND3	mRNA
hsa-miR-135a-5p	GDAP1L1	mRNA
hsa-miR-135a-5p	TCF23	mRNA
hsa-miR-135a-5p	SIM2	mRNA
hsa-miR-135a-5p	KCNC2	mRNA
