# Supplementary material for: CD24-associated ceRNA network reveals prognostic biomarkers in breast carcinoma
Source: Sci Rep. 2023 Mar 7;13:3826. doi: 10.1038/s41598-022-25072-x (PMC9992383; doi:10.1038/s41598-022-25072-x)
Supplement: Supplementary file 1 — Supplementary Information. [file 41598_2022_25072_MOESM1_ESM.zip › Editorial 5.xlsx]

## Sheet: Sheet1
ID	futime	fustat	RP11-519C12.1	CTD-3247F14.2	RP1-228H13.5	RP3-405J10.3	RP13-122B23.8	AD000684.2	RP11-4C20.4	RP11-549J18.1	RP11-349H17.2	KLF7-IT1	CTD-3128G10.7	RP11-339B21.10	N4BP2L2-IT2	RP11-373D23.2	RP4-671O14.6	CTD-2083E4.7	RP11-103B5.4	RP11-972P1.11	AC000120.7	RP11-545P7.9	RP11-282K24.3	RP11-214K3.19	RP11-326I11.5	PCBP2-OT1	RP11-214K3.23	RP3-368A4.6	RP3-453C12.14	RP11-789C17.1	CTB-31N19.3	RP11-762I7.4	RP4-713A8.1	RP4-539M6.20	RP11-73M18.6	RP11-395N3.1	CTD-2033D15.2	RP11-390K5.6	AC108676.1	DLEU2L	RP11-493E12.2	RP11-427L15.2	RP4-740C4.7	AC068580.5	RP11-139H15.6	RP11-119F7.5	RP11-166B2.3	ASAP1-IT2	RP11-977G19.5
TCGA-A2-A0CT	2289	Alive	2.59065	3.96916	8.6481	4.79228	3.96916	5.22292	2.59065	5.76058	3.07608	4.66104	4.91258	3.07608	6.49754	2.59065	1.85368	1.85368	1.85368	2.59065	4.17561	4.17561	4.91258	2.59065	5.1267	0.268722	3.72815	8.20536	6.10161	0.268722	3.43865	3.43865	2.59065	3.43865	4.91258	5.22292	5.69499	5.88343	4.66104	5.55412	3.43865	5.39801	2.59065	4.17561	1.85368	6.86864	4.66104	4.91258	7.78442
TCGA-GM-A2DD	2282	Alive	4.73772	3.77249	7.44087	3.08061	3.46763	5.40254	-0.61983	5.35745	0.965133	2.8396	7.21937	5.8559	6.67479	2.5501	4.42456	1.7021	1.7021	4.02403	2.8396	3.08061	3.08061	-0.61983	4.23815	3.28706	-0.61983	7.9232	5.0526	5.64696	4.23815	3.77249	-0.61983	5.21306	2.8396	-0.61983	5.40254	4.58962	2.18753	2.18753	1.7021	3.77249	4.13506	2.18753	3.08061	6.25053	4.42456	4.42456	8.17783
TCGA-BH-A18Q	1692	Dead	2.48544	4.5878	7.04543	3.60743	3.15286	4.5878	1.5679	3.82424	2.48544	0.7199	6.29884	-0.0170651	6.34634	2.48544	4.90577	9.11308	1.5679	3.44237	2.6459	1.20533	1.8574	1.5679	4.17933	2.30486	1.8574	7.46137	3.44237	1.8574	2.92153	2.48544	-0.0170651	2.09841	3.35217	4.37525	3.88983	4.70175	2.6459	4.42034	3.25595	4.93713	3.35217	2.48544	2.92153	7.79244	3.04183	2.09841	6.79458
TCGA-C8-A12P	358	Alive	1.50777	2.73017	8.05724	4.87701	3.8297	5.05209	2.24474	4.6777	4.87701	-0.0771897	6.97809	4.31513	6.36575	3.62325	4.17074	3.38224	-0.0771897	3.09274	2.24474	3.09274	3.38224	3.09274	3.38224	1.50777	-0.0771897	7.55943	3.09274	2.24474	4.78079	2.24474	-0.0771897	3.09274	3.8297	3.09274	5.9889	3.62325	4.31513	4.01027	2.73017	3.38224	4.01027	4.56667	3.38224	6.97809	3.8297	2.73017	7.40663
TCGA-S3-A6ZF	572	Alive	4.14596	3.409	7.68698	4.5465	5.76889	6.27029	2.67203	4.85966	2.96154	3.409	6.57892	4.36009	6.81499	-0.497894	4.36009	4.02567	4.25699	5.65185	4.71156	1.08707	4.14596	4.02567	5.52447	3.20255	4.36009	8.17099	4.14596	4.25699	4.25699	4.25699	2.30946	3.20255	2.96154	2.67203	9.56685	5.87715	5.11682	4.92837	3.89442	5.69193	3.20255	4.02567	2.96154	6.32229	4.02567	1.82403	8.36319
TCGA-BH-A18K	2763	Dead	3.09264	1.9931	8.61829	5.3355	4.23014	6.44314	3.09264	5.3355	0.770711	2.64518	5.59514	5.5256	6.3253	2.35567	3.82961	2.64518	2.88619	4.61201	4.6776	3.43368	3.09264	3.43368	4.04373	2.88619	2.64518	8.72685	3.82961	5.20812	4.13995	3.70931	1.50768	5.69354	4.31503	4.47115	6.86523	5.25184	3.09264	3.43368	3.43368	5.48953	3.57807	3.94064	3.09264	7.08662	4.91367	3.43368	8.16016
TCGA-AN-A0FW	11	Alive	4.56563	1.75828	8.96578	3.68428	4.19124	4.19124	2.89578	5.54488	3.13679	1.75828	4.08021	3.68428	8.22751	2.24371	3.34324	5.94415	3.68428	3.13679	3.52381	2.24371	4.56563	3.13679	4.48075	1.75828	3.34324	8.51584	4.9282	3.13679	5.05106	5.05106	3.82867	4.08021	4.72175	4.48075	9.01189	5.26924	1.02131	4.72175	3.95991	3.95991	5.36709	1.75828	2.89578	6.74923	4.9282	3.52381	7.68902
TCGA-D8-A140	403	Alive	3.79475	3.79475	9.09487	5.31412	5.86514	8.33494	2.69521	5.44244	5.31412	3.34729	5.09731	3.34729	7.60895	5.44244	6.83037	3.79475	3.34729	4.53171	5.09731	1.47282	3.34729	4.28017	5.37971	5.31412	3.97532	9.48591	5.61578	3.79475	3.97532	5.37971	4.53171	6.80672	6.0376	6.78267	9.2866	7.0068	4.53171	7.7766	5.72075	5.56028	5.24541	5.09731	5.17326	8.34318	5.66922	2.20978	7.59521
TCGA-E2-A14R	1174	Alive	1.30333	4.47325	7.3257	0.566362	3.83938	4.65382	1.30333	4.11068	-1.0186	1.30333	5.00377	2.68184	6.58873	4.70932	5.82689	8.03939	0.566362	1.30333	2.15132	3.06886	2.68184	-1.0186	4.59611	2.15132	1.30333	6.23879	1.30333	0.566362	4.76276	1.30333	1.78875	1.78875	3.06886	-1.0186	3.62526	3.22933	-1.0186	3.9356	2.88829	3.06886	4.70932	3.50496	2.15132	8.61984	1.30333	4.47325	7.03125
TCGA-D8-A3Z6	563	Alive	3.65025	6.58885	7.56627	6.35597	5.88729	6.39749	3.7815	5.2803	3.90179	2.06529	4.81252	5.32402	7.19457	3.90179	5.23522	4.81252	2.95838	4.6842	4.6842	3.3454	4.01282	3.65025	4.11592	4.6842	3.90179	8.90719	4.01282	5.18867	3.90179	4.6842	4.38722	6.05235	5.52472	5.56172	8.76375	6.4771	5.03929	5.44776	4.01282	5.79709	4.38722	8.47952	4.61549	6.29136	4.93036	3.3454	8.32671
TCGA-AN-A0FF	172	Alive	2.5814	5.0839	8.09447	5.24436	4.90333	6.4227	3.49893	4.90333	4.69687	2.8709	6.04083	4.05533	7.25068	4.54075	4.05533	1.7334	3.49893	4.26945	4.90333	3.31836	1.7334	3.11191	4.90333	3.49893	3.31836	8.05172	3.93503	2.5814	3.49893	4.83774	2.21883	4.76902	3.31836	4.90333	9.31083	5.6013	4.96606	5.52	4.90333	4.76902	5.71525	3.31836	3.80379	6.87908	4.54075	0.996434	8.83983
TCGA-D8-A27N	519	Alive	3.25953	4.31398	8.17747	5.11368	5.28701	5.39198	3.01852	6.12894	4.08265	2.72901	6.5016	4.98535	6.57032	3.95141	4.91664	5.86287	-0.440911	3.01852	3.01852	3.01852	3.64655	3.46598	4.51329	4.20295	3.64655	7.69352	3.25953	5.1738	4.51329	3.25953	1.14405	4.98535	3.46598	2.72901	8.97905	6.06688	4.20295	3.95141	4.31398	4.08265	5.96848	4.98535	3.80702	6.24559	5.48983	4.98535	7.02669
TCGA-D8-A1X5	565	Alive	1.71157	1.71157	7.47534	6.1927	6.23513	4.51893	5.08081	5.171	0.12661	0.12661	5.85453	4.77047	6.72652	5.85453	5.9595	3.29654	4.51893	4.37454	4.0335	2.93397	3.29654	4.77047	4.77047	3.58604	4.37454	8.82358	5.33606	4.0335	4.98459	0.12661	3.29654	3.82705	5.33606	2.44854	8.25073	4.8815	8.13223	6.43039	4.37454	5.33606	3.82705	6.69647	4.37454	4.8815	5.6812	3.82705	6.60234
TCGA-AR-A0TT	3316	Alive	2.37702	1.64006	9.65687	5.3405	3.96199	6.32188	3.96199	5.41265	1.64006	5.41265	7.97991	5.66981	7.856	2.86245	6.28392	4.57866	2.37702	6.20484	4.44741	4.14256	2.86245	3.51453	5.3405	3.75554	4.14256	8.31719	4.57866	3.96199	6.07746	4.14256	1.64006	2.86245	5.09949	7.13191	7.40382	6.20484	6.87528	5.60969	4.80998	5.66981	3.75554	5.41265	4.91308	7.13191	5.66981	4.69895	7.856
TCGA-BH-A0BA	1132	Alive	4.63107	1.33829	7.39574	6.92925	4.79772	5.28315	2.7168	6.31098	4.37391	3.53992	5.12488	4.50821	6.97636	3.10382	4.14564	1.33829	2.47579	4.44262	4.99364	3.87434	3.77125	3.26429	3.77125	2.92325	3.40868	9.09451	5.49209	4.30176	4.84925	4.06075	3.66021	5.67457	5.52415	4.22581	5.61627	5.61627	2.92325	5.03873	4.30176	5.7306	3.87434	4.57095	3.87434	6.00504	5.16611	3.10382	6.09317
TCGA-EW-A3E8	1035	Alive	4.46023	2.32778	7.43147	4.96719	5.28555	6.23467	2.32778	5.95825	4.24205	1.79726	6.63296	4.85616	8.11718	4.96719	5.42175	3.27119	2.32778	4.77708	3.38222	5.25669	2.32778	4.11919	5.56985	4.85616	2.08677	8.65386	6.07855	2.87526	4.81716	3.27119	6.14304	6.74108	3.91274	2.32778	8.12519	5.86574	3.38222	5.13513	4.11919	5.44752	5.59312	6.01104	3.48532	5.78721	3.67173	3.91274	8.13711
TCGA-D8-A1XG	448	Alive	2.22001	2.58258	7.68412	4.27064	4.90451	5.95182	4.77021	5.47875	5.38994	4.77021	4.83892	3.1131	7.40701	1.73458	3.80497	7.32555	4.05651	3.93622	3.31955	-0.587343	3.80497	4.05651	3.80497	3.80497	4.05651	8.56494	2.22001	3.31955	3.31955	3.31955	1.73458	4.16754	4.62211	5.88839	7.07799	4.77021	3.50012	5.08508	4.05651	3.50012	2.87209	4.05651	3.66058	5.82205	4.36685	0.997619	7.26441
TCGA-E2-A15L	626	Alive	3.63089	5.60664	9.1977	5.65473	4.47888	5.50535	4.24756	5.91382	5.74636	3.42443	3.97192	5.83252	7.03688	2.04592	5.15026	-0.276005	4.67819	4.47888	4.58198	4.93345	4.11631	2.53135	5.3387	4.11631	3.42443	7.93831	3.42443	5.08155	4.47888	4.93345	2.53135	7.948	4.47888	6.38221	9.20982	5.91382	4.76839	5.83252	4.36785	6.35335	5.39642	5.0094	4.85328	6.29385	5.3387	3.42443	8.18752
TCGA-C8-A1HG	345	Alive	4.9718	3.53123	9.83501	3.0458	4.42431	4.9718	3.8938	6.00928	5.24744	3.0458	5.11619	2.30884	6.8324	3.8938	6.08143	4.42431	0.723875	0.723875	0.723875	0.723875	5.24744	0.723875	5.11619	2.30884	0.723875	6.74624	2.30884	0.723875	5.36773	4.18331	2.30884	4.42431	3.53123	2.30884	8	5.47876	4.42431	4.81134	2.30884	3.53123	4.81134	2.30884	4.81134	5.24744	3.8938	4.18331	7.66639
TCGA-AO-A0JI	1528	Alive	4.56905	2.85285	8.46756	6.06786	2.85285	7.93423	5.08989	4.56905	3.95238	1.63045	4.80038	3.50492	6.6454	1.63045	6.02277	1.63045	3.21542	4.43781	4.68935	4.68935	2.36742	3.21542	4.68935	3.50492	4.43781	8.13825	5.08989	4.80038	3.21542	2.36742	2.36742	5.33089	4.80038	5.53734	9.98947	5.6602	1.63045	5.08989	4.68935	6.27431	5.25494	3.95238	4.99969	8.10619	3.21542	4.43781	7.5131
TCGA-LL-A73Z	364	Dead	-1.32657	3.31728	7.29914	1.84335	3.53141	4.22802	1.48078	4.09969	2.13286	2.37387	5.59229	4.86325	6.00434	-1.32657	3.19699	5.8731	2.76089	3.62762	1.48078	3.06574	0.995355	0.995355	3.06574	0.25839	-1.32657	7.36343	0.995355	1.84335	3.71782	1.84335	0.25839	4.22802	3.31728	2.76089	4.09969	4.16528	1.84335	2.58032	1.84335	3.06574	3.62762	3.06574	2.37387	7.05281	1.84335	2.13286	7.04411
TCGA-AC-A62V	350	Dead	2.33939	3.47689	7.09427	1.60242	5.14674	5.14674	4.87544	4.10492	3.7179	0.0174578	1.60242	5.85035	6.32124	3.7179	4.97165	0.0174578	2.33939	5.14674	0.0174578	4.77235	3.7179	2.33939	5.79882	0.0174578	3.18738	7.15701	5.79882	1.60242	4.77235	1.60242	2.33939	4.10492	3.7179	0.0174578	10.4697	6.28424	3.47689	3.18738	3.47689	4.10492	5.50931	2.82481	3.92435	6.93632	4.26539	3.92435	9.4162
TCGA-E2-A1LL	1309	Alive	0.359045	2.68097	9.8529	4.60697	3.81848	4.05948	3.81848	4.60697	0.359045	1.94401	6.42513	5.31324	4.26594	4.60697	3.1664	0.359045	0.359045	2.68097	2.68097	1.94401	4.26594	1.94401	4.05948	3.52897	2.68097	7.39247	2.68097	0.359045	4.60697	3.52897	0.359045	5.48833	4.88261	5.11393	4.44651	4.26594	5.21703	1.94401	2.68097	4.44651	3.81848	3.52897	1.94401	5.40344	3.52897	3.52897	7.92129
TCGA-EW-A1PC	187	Alive	2.30468	3.88964	7.97711	3.88964	4.27152	5.81103	2.54569	4.39984	2.30468	1.16718	2.54569	4.91134	7.05957	2.01518	4.0547	2.30468	1.16718	5.07407	3.09318	1.16718	3.36881	2.75214	3.48911	1.65261	3.97453	8.1237	3.36881	2.30468	2.54569	2.01518	1.16718	2.93271	3.48911	1.65261	3.36881	4.67814	10.3713	4.51768	2.75214	5.5595	4.39984	4.3371	2.75214	7.357	3.97453	2.30468	7.32503
TCGA-AQ-A04H	754	Alive	2.9646	5.77195	9.50376	4.54956	5.44265	6.89871	3.85768	7.55812	2.9646	3.32717	3.61667	3.32717	6.63298	4.06413	5.20164	3.32717	4.8011	5.28653	5.5148	4.40517	3.61667	1.74221	5.01522	4.40517	4.06413	10.4369	7.90544	4.8011	4.8011	4.54956	2.47917	8.20709	6.26577	6.22333	10.4111	7.21253	4.06413	7.14593	4.91213	6.38606	5.58351	4.40517	4.68081	7.27618	4.91213	2.9646	8.17405
TCGA-AR-A251	3030	Alive	-2.38155	1.86638	9.1098	3.39981	1.86638	4.51327	2.976	3.23316	-2.38155	5.06966	5.82302	1.52534	4.83762	2.26231	4.1883	9.07223	1.07788	2.01077	3.45134	2.37334	0.425804	1.52534	3.45134	2.90385	3.1103	6.85446	4.1883	1.07788	3.64082	2.14201	1.07788	2.976	3.23316	2.47643	5.00215	3.92223	2.8279	4.09418	3.34637	5.35316	3.04471	1.07788	1.52534	7.07993	1.52534	1.86638	4.87584
TCGA-BH-A0AZ	1919	Alive	3.25482	6.21259	7.64714	4.50858	3.46127	3.46127	3.9467	6.29585	5.04623	4.07794	5.96377	3.80231	6.4492	3.64184	4.19824	1.13934	-0.44562	2.36174	3.01381	-0.44562	2.72431	1.87631	4.19824	-0.44562	1.87631	7.24787	4.07794	3.46127	4.07794	2.36174	3.25482	4.07794	3.9467	4.19824	6.98901	5.04623	3.46127	4.76383	2.72431	4.50858	3.9467	2.36174	3.25482	7.16171	3.64184	2.36174	7.98483
TCGA-E9-A245	26	Dead	2.57826	4.53762	7.62265	4.36253	4.53762	5.02304	3.65626	4.53762	5.24123	3.65626	4.45273	3.31523	6.50637	1.73026	6.00825	5.47442	1.73026	3.10877	2.86777	3.31523	4.76589	4.05219	4.16322	1.73026	2.86777	6.60801	1.73026	4.8346	3.9319	3.31523	-0.591665	3.65626	3.31523	4.16322	7.10182	5.13626	4.45273	5.02304	3.9319	3.4958	4.8346	2.21569	3.9319	5.81773	2.86777	4.16322	7.39133
TCGA-BH-A0BQ	2255	Alive	0.952426	7.24398	8.10556	1.68939	5.55729	3.0679	3.75978	4.22544	2.8269	2.8269	6.40089	4.32166	5.59628	-0.632536	4.41186	5.20035	3.0679	1.68939	3.0679	3.75978	2.17482	-0.632536	2.8269	0.952426	-0.632536	6.10893	3.27435	3.0679	3.0679	2.53739	1.68939	4.98217	3.27435	-0.632536	7.11566	4.32166	3.27435	2.17482	2.17482	3.75978	5.38983	0.952426	4.32166	5.87526	3.0679	3.27435	7.44961
TCGA-A8-A09N	31	Alive	3.83478	0.664857	8.86943	5.95026	4.12429	6.68722	2.98679	5.41974	4.12429	2.24982	5.05717	5.41974	6.85468	0.664857	5.05717	0.664857	3.83478	4.3653	2.98679	0.664857	5.05717	4.12429	6.09112	2.24982	2.98679	8.42641	4.57175	5.18842	4.3653	5.79414	3.47221	6.5475	3.83478	2.24982	8.62486	5.41974	5.30871	4.12429	3.83478	6.44622	5.30871	4.57175	3.83478	7.14059	5.52284	4.91278	9.50721
TCGA-E9-A1N4	1000	Alive	5.35483	2.13982	8.67898	5.90232	4.88705	6.73334	4.46175	5.52229	2.7919	3.41993	6.95452	3.85603	7.34927	4.75873	5.11383	1.65439	-0.667535	3.72478	3.58039	3.23936	2.50239	3.03291	4.08735	3.03291	3.58039	8.454	3.23936	6.4305	5.00489	4.37686	-0.667535	6.20283	4.94718	3.58039	8.27791	5.77541	4.28666	5.16536	3.41993	5.67232	4.28666	6.68119	4.61787	6.17796	4.75873	2.13982	6.98352
TCGA-B6-A0IG	4456	Dead	3.21883	4.87595	8.04587	5.78518	4.87595	5.58448	3.60586	5.62692	3.42529	4.47259	5.24632	3.76632	7.56824	6.08825	4.56279	2.68832	3.42529	3.91071	4.72785	4.47259	3.76632	3.60586	5.96134	3.60586	3.60586	8.52121	3.60586	3.91071	4.27328	3.91071	3.76632	5.07298	4.04196	1.84032	6.52962	6.59521	2.97783	4.04196	3.60586	5.70822	5.62692	4.16225	3.21883	8.09204	4.87595	5.01025	7.86269
TCGA-AR-A0TV	2288	Alive	3.86116	2.96808	9.21872	4.24819	5.71531	7.69211	3.33065	5.71531	0.160724	0.160724	7.92228	4.80458	6.22681	2.48265	6.76064	6.53576	4.06761	4.24819	2.48265	3.33065	4.68429	3.62016	6.50057	3.62016	4.24819	8.47814	4.68429	0.160724	5.37018	3.33065	3.33065	4.80458	4.06761	2.48265	6.60367	5.51828	6.09146	5.44613	3.33065	5.71531	3.62016	4.55304	4.91561	6.42751	5.37018	4.91561	8.33565
TCGA-AC-A2FO	2255	Alive	3.98177	4.16819	7.95984	4.40919	3.37172	5.27354	2.58322	5.99416	-0.876208	3.51611	7.423	4.25307	6.93757	4.79622	3.64735	4.48134	0.708754	3.37172	3.37172	3.51611	1.44572	0.708754	4.67838	3.64735	1.44572	7.62762	3.37172	4.33325	4.40919	4.25307	3.37172	6.22182	4.61564	4.40919	6.5075	6.04266	3.37172	4.48134	3.21125	5.05453	4.95668	2.82423	2.29372	6.47252	3.98177	3.87868	7.66682
TCGA-AR-A24P	84	Alive	2.90932	6.42028	8.01645	5.30621	5.30621	4.93316	2.90932	5.92129	4.35998	4.67485	5.8226	2.90932	7.15724	4.35998	4.67485	2.46186	3.25035	2.17235	3.75731	2.90932	2.90932	3.64628	3.86041	3.25035	3.52599	9.00102	4.42869	3.75731	4.61714	4.49428	1.80978	2.90932	4.93316	5.47816	7.30163	5.57228	4.83532	5.68893	4.55701	5.34228	5.11095	4.67485	3.39474	6.97397	4.61714	3.25035	7.45775
TCGA-EW-A1IZ	554	Alive	3.97086	3.97086	8.64477	4.76732	5.45085	5.60557	1.30789	5.83145	-0.27707	2.04486	5.7453	5.91275	7.12381	4.67713	4.85221	5.00833	2.53028	4.76732	3.42337	4.76732	3.18236	2.53028	5.83145	3.97086	2.89285	7.17414	4.58091	2.89285	4.24649	2.53028	3.18236	2.04486	3.62982	1.30789	6.68871	5.7453	3.42337	4.58091	2.53028	5.14919	5.14919	2.53028	3.18236	7.12381	3.81039	2.89285	8.33395
TCGA-BH-A18F	1001	Alive	1.52838	5.43528	7.97795	4.33574	4.49186	5.0891	2.9069	4.33574	4.76105	2.9069	5.68219	4.63272	5.89296	2.9069	3.73002	4.25085	1.52838	2.37638	2.66589	1.52838	0.791419	3.29392	2.66589	2.01381	2.01381	7.7572	4.63272	3.29392	3.96134	2.37638	3.29392	5.03935	3.59877	2.37638	6.02664	3.85031	2.9069	4.33574	2.01381	5.22882	2.01381	4.56401	2.9069	5.61585	3.73002	3.29392	6.73784
TCGA-OK-A5Q2	64	Alive	2.09141	6.94939	7.28661	3.84143	4.05824	4.41333	3.38686	4.86079	2.33241	1.43933	5.68726	5.04136	6.39353	0.953902	4.24668	2.33241	1.8019	3.91738	3.67637	3.48996	2.33241	0.953902	4.12383	2.33241	1.8019	7.0873	2.33241	3.76126	3.15554	4.18656	2.53886	3.02429	3.38686	3.76126	4.78172	5.75092	2.09141	4.35989	1.8019	4.3044	3.76126	4.3044	2.53886	5.94486	2.8799	0.216937	7.78426
TCGA-A7-A26H	724	Alive	3.08714	4.62058	8.07044	5.28216	5.6074	5.85044	3.36278	4.76995	7.68784	3.36278	5.49743	4.12462	7.17461	2.92668	5.43913	4.12462	2.74611	3.48307	4.04867	2.29865	3.08714	3.48307	4.04867	3.23153	3.48307	8.37255	3.08714	4.51164	3.6972	3.88361	3.36278	6.35492	5.06803	4.86158	7.8364	6.11534	5.24861	5.73403	4.45393	5.17907	4.33107	7.68784	3.88361	5.91603	4.51164	1.64657	6.69096
TCGA-AN-A0FZ	10	Alive	5.87606	3.30971	9.47809	5.54001	6.01866	5.87606	3.30971	5.67536	5.58655	3.51616	4.13283	4.89467	9.59369	2.41662	4.65366	1.9312	4.13283	5.10112	4.56347	2.77919	4.46725	4.36416	5.94912	4.56347	3.30971	10.254	5.98431	3.69673	5.49191	5.10112	-0.390731	4.81872	5.83809	1.9312	6.64269	6.74882	2.77919	5.58655	5.03553	4.81872	4.96682	3.30971	4.46725	6.82844	6.085	5.10112	8.90618
TCGA-GM-A4E0	2191	Alive	4.29056	5.31226	5.65556	3.33363	4.10415	5.96041	1.5681	5.07906	2.7056	4.00106	5.65556	3.89002	7.47017	3.4941	5.65556	3.63849	3.15306	4.86088	3.76973	2.05352	1.5681	3.63849	5.35469	4.20036	3.33363	8.72797	5.54995	5.7219	4.97409	4.60372	2.94661	4.53157	4.20036	1.5681	4.60372	6.18868	4.20036	4.10415	3.15306	5.22345	2.94661	-0.753832	2.41609	7.19453	2.05352	2.94661	8.39845
TCGA-A7-A4SD	441	Alive	1.80129	3.0814	7.63418	2.16386	1.31587	5.81412	4.12322	3.5175	2.16386	2.16386	6.34267	4.4202	6.00516	4.66636	5.29772	3.5175	1.80129	3.0814	3.74882	0.5789	2.90083	3.24186	3.94813	2.69438	2.16386	8.11547	1.80129	1.80129	2.45337	1.80129	-1.00606	3.38625	2.90083	3.38625	6.37764	6.42857	5.56379	5.33379	2.16386	4.82683	4.48579	3.0814	2.16386	6.87045	3.0814	1.31587	7.10768
TCGA-A2-A0T7	631	Alive	2.0957	4.65864	8.49891	3.76555	3.49425	3.49425	3.02859	5.35051	1.80619	4.36419	5.07921	4.06253	5.94915	0.221231	3.49425	4.25098	2.33671	3.92167	2.72373	1.80619	0.958197	1.44362	2.72373	2.54316	3.28013	8.00478	3.39116	3.59047	3.28013	2.54316	-1.36373	2.0957	4.12812	2.72373	5.40445	4.97612	7.77326	4.12812	3.15983	5.17543	3.02859	3.59047	2.0957	5.96719	2.0957	2.0957	7.71575
TCGA-BH-A0B1	1148	Alive	4.45728	4.35418	8.36417	5.02556	4.64369	3.99161	3.05873	6.49411	1.18426	3.68676	4.35418	4.8847	6.46966	1.92123	3.50619	3.05873	3.50619	3.29974	3.50619	-0.400703	4.95685	3.29974	3.99161	2.76922	1.92123	7.96124	4.12286	2.40665	2.40665	1.18426	-0.400703	1.92123	4.12286	2.76922	8.07097	4.24315	8.00444	4.55349	3.29974	4.95685	3.29974	3.68676	2.76922	5.62166	4.80875	4.45728	8.02136
TCGA-E2-A152	2128	Alive	1.39251	3.26698	9.05785	6.21694	2.97748	3.26698	2.12948	5.1651	-0.192449	4.05548	4.93683	5.82992	5.36214	4.05548	3.89501	1.39251	2.97748	3.89501	4.33111	4.33111	3.89501	3.71444	4.33111	4.05548	3.89501	8.27108	2.12948	4.05548	3.89501	4.66553	-0.192449	4.76175	4.93683	3.26698	5.09295	4.85195	4.33111	5.36214	4.33111	5.017	2.61491	4.45141	1.39251	7.17387	5.36214	3.26698	7.91084
TCGA-EW-A1J3	504	Alive	4.87891	8.1074	8.57558	5.93878	5.73773	5.89108	3.95046	6.58872	4.61098	4.55085	5.89108	1.31819	8.23228	4.927	4.20572	3.08373	4.48812	3.08373	4.48812	3.85425	3.85425	4.55085	4.04066	4.55085	4.42253	8.74948	5.73773	5.68277	4.28167	5.37131	5.26305	7.78743	5.50406	6.82281	8.92552	6.51197	4.55085	6.19594	5.26305	6.44748	6.29089	1.80362	3.95046	7.78743	5.91513	4.77763	8.64192
TCGA-A8-A097	365	Alive	4.11955	3.83005	8.28705	4.85652	4.80308	6.08639	4.74758	5.41501	5.41501	2.24508	5.64501	4.36056	7.81325	1.88251	4.90805	-0.924842	3.46748	4.74758	3.93314	3.83005	3.32309	3.71901	5.73337	3.16262	4.11955	8.86143	2.7756	2.98205	4.36056	4.80308	3.93314	3.83005	4.28461	7.20958	7.27973	4.36056	2.53459	5.48455	5.0059	4.85652	5.70451	4.85652	3.83005	6.78252	5.09753	4.11955	8.13315
TCGA-BH-A1ET	2520	Dead	4.84271	5.40121	8.68889	5.88153	4.84271	6.13817	2.76179	6.13817	5.82954	2.52079	6.54517	3.70521	7.89108	4.27081	4.27081	2.23128	3.45367	4.01555	4.61594	2.96825	1.86871	3.70521	5.36514	3.14882	4.27081	9.49285	5.80282	3.45367	5.53709	4.27081	2.96825	6.79606	5.53709	4.84271	8.30215	6.00387	4.27081	6.35598	4.944	6.26103	5.47075	3.45367	4.01555	6.98617	5.69071	2.76179	7.58883
TCGA-AR-A2LQ	1233	Alive	0.595495	3.65439	7.282	6.12947	2.46996	3.86851	2.46996	4.89318	1.81789	4.05493	5.72478	3.96473	6.49435	3.53409	5.38557	2.18046	2.46996	2.71097	3.86851	2.18046	1.81789	2.46996	2.91742	2.91742	3.25846	7.92641	2.18046	4.29593	3.098	3.098	1.81789	2.71097	4.21999	3.96473	5.69703	5.11906	2.71097	4.68296	3.098	4.98781	3.25846	3.53409	2.46996	6.54191	4.29593	1.33246	5.66874
TCGA-E9-A5FK	812	Alive	3.59563	4.15202	7.10062	3.90048	4.79357	5.12287	3.2086	3.75609	-0.491835	-0.491835	6.6062	3.75609	6.90904	2.67809	4.36615	5.84801	1.83009	2.67809	1.83009	3.2086	4.93443	3.41506	6.51939	-0.491835	1.83009	6.24963	5.61669	2.67809	5.39081	4.46236	2.9676	6.30258	2.9676	2.67809	5.28952	3.75609	2.9676	1.09313	2.9676	3.59563	4.55256	1.09313	3.41506	6.49685	5.73698	4.26305	9.39843
TCGA-E9-A22G	1239	Alive	1.21515	-0.00724538	9.80814	0.72972	1.86722	5.52673	1.21515	3.26577	-0.00724538	-0.00724538	4.91559	3.26577	6.23434	3.26577	5.09429	3.26577	1.86722	1.57772	3.16268	2.10823	3.61725	3.26577	3.45219	2.31468	3.45219	5.20221	2.65572	1.57772	3.05165	2.31468	-1.59221	2.80011	3.89965	-0.00724538	2.10823	4.63661	3.53708	3.76534	3.16268	3.61725	4.24068	-1.59221	1.21515	7.37069	1.57772	3.96238	7.0335
TCGA-GI-A2C8	225	Alive	3.88376	4.49381	7.52457	6.20568	4.68022	5.86465	4.92123	6.75477	2.44318	4.15939	7.99777	5.06209	7.73912	3.88376	5.61311	2.80575	3.72329	3.09526	5.36375	2.44318	3.54272	2.80575	3.88376	3.88376	2.80575	8.41391	6.01087	4.27968	5.6582	4.02815	3.09526	2.80575	5.61311	4.49381	7.13567	6.26518	4.92123	5.56657	4.49381	6.94871	3.72329	3.88376	5.41719	6.35007	5.06209	4.27968	7.51235
TCGA-AC-A8OS	70	Alive	1.56634	6.17683	7.35517	6.0536	3.61696	6.67187	2.21841	4.43141	4.78135	3.00691	5.20193	3.88827	6.84113	1.56634	5.06276	5.38834	3.51387	4.90873	5.13402	1.92891	3.40284	2.21841	4.4869	4.43141	2.84644	8.27271	3.51387	4.94881	3.96844	4.78135	1.92891	6.55988	5.06276	4.25084	6.42432	6.83044	4.4869	6.19361	4.31357	6.22659	4.31357	6.6355	3.61696	6.64773	4.73626	1.56634	6.29036
TCGA-AC-A7VB	250	Alive	2.90592	4.69019	10.1717	4.59398	6.63081	7.53689	3.82346	5.29058	2.90592	1.32096	4.25956	5.88574	6.99338	2.05792	4.25956	2.05792	2.05792	4.37985	5.29058	-0.264006	-0.264006	1.32096	5.56888	3.98392	2.05792	8.65784	6.45024	2.90592	3.82346	5.16226	3.19543	3.98392	4.69019	3.64288	8.8208	7.10232	4.94545	7.88065	4.86528	5.46391	7.4707	4.25956	3.19543	7.49755	5.0214	1.32096	7.63686
TCGA-A2-A0T1	521	Alive	2.27352	2.63609	8.30852	5.02076	4.42036	4.89243	3.71409	4.51056	2.9256	3.85848	6.38503	5.65599	6.98187	1.05113	5.13859	4.75157	2.27352	3.71409	4.32415	2.63609	2.9256	3.55363	4.75157	2.27352	2.27352	7.80156	2.9256	4.42036	4.89243	3.37306	1.7881	1.7881	4.32415	-0.533833	4.51056	4.11002	4.82372	3.37306	4.11002	4.42036	3.98973	3.71409	3.71409	7.22772	4.82372	4.51056	7.48298
TCGA-OL-A5RW	1106	Alive	2.85381	3.89563	6.93126	-1.23365	0.351313	4.19262	1.57371	5.17574	2.46679	0.351313	6.06097	2.67324	5.61184	3.15867	4.38106	5.84317	0.351313	2.67324	0.351313	2.46679	0.351313	1.57371	4.2582	-1.23365	2.67324	4.78872	5.9059	0.351313	2.22578	-1.23365	2.22578	2.67324	5.17574	2.85381	5.20929	3.28991	3.81074	2.46679	1.08828	1.57371	4.1239	2.67324	3.9758	6.1842	1.08828	2.85381	8.06785
TCGA-AR-A1AJ	2383	Alive	1.98674	1.98674	8.03356	4.10222	3.06474	4.10222	1.98674	3.06474	2.7237	2.90428	8.15444	2.27625	6.26803	1.62417	4.92534	1.13874	2.51725	1.13874	3.34038	1.62417	0.401777	2.7237	3.77101	-1.18319	2.51725	7.58169	1.13874	4.10222	3.77101	2.7237	1.62417	1.98674	4.24308	1.13874	4.10222	5.15666	2.7237	4.54473	3.77101	4.59817	3.20913	3.20913	2.7237	5.85024	3.86121	2.51725	6.57837
TCGA-E9-A243	612	Alive	1.77827	1.77827	8.69183	3.9659	2.30879	5.01774	2.69581	4.91213	0.930277	3.36324	9.0647	2.85628	7.08813	3.13191	4.83717	2.69581	1.77827	1.77827	2.85628	2.30879	4.33627	2.51524	5.40276	2.30879	3.13191	8.26835	1.77827	3.36324	5.64177	3.13191	-1.39165	3.25221	4.98339	2.51524	3.9659	4.44124	4.83717	4.33627	4.28077	4.58563	3.00067	3.36324	4.33627	7.1744	3.8178	3.36324	7.00495
TCGA-A2-A0EP	3603	Alive	3.93748	5.94584	6.98289	4.0658	4.85106	5.11112	1.97064	6.13326	2.4181	3.93748	7.89707	4.23913	7.7231	5.43007	5.30563	2.59867	3.2661	4.00306	3.2661	2.90353	2.4181	0.833139	4.39385	2.59867	2.75914	7.87535	3.03477	5.11112	5.4999	4.44195	1.68114	3.55561	4.29257	1.68114	5.74962	5.94584	3.2661	4.18364	2.4181	5.01901	4.00306	3.55561	3.2661	6.13326	4.12592	4.39385	7.59602
TCGA-AC-A2FF	2759	Alive	2.5446	3.50153	7.82127	4.83218	2.84946	4.47951	1.91657	4.2385	4.18506	2.70507	5.94096	2.9807	6.70031	0.779068	4.76092	3.66659	0.779068	2.9807	4.07185	2.5446	0.779068	1.91657	3.66659	1.62707	3.50153	8.31978	1.91657	4.96493	3.94899	3.74254	1.91657	6.0496	4.96493	2.15758	6.42868	4.68596	3.21203	4.86653	4.12957	5.30263	3.58642	2.15758	3.101	7.01556	3.31512	2.84946	6.5499
TCGA-AR-A1AL	2971	Alive	3.2393	7.55809	7.71855	6.09944	3.76013	5.15868	2.41618	5.40224	5.68152	3.76013	5.48392	1.88566	7.09511	3.57372	4.98252	3.35959	3.35959	3.10805	4.142	2.17517	3.2393	4.20759	3.57372	3.76013	3.57372	8.41096	5.9349	3.66993	4.142	3.66993	3.2393	4.64647	4.142	4.82426	6.59225	5.9349	4.86548	5.42998	4.142	6.24712	4.86548	3.47062	4.00114	6.68728	5.68152	3.47062	6.77643
TCGA-A8-A0A4	396	Alive	1.91047	5.81736	6.76845	5.47816	4.2324	5.61091	2.56255	6.04563	4.59497	1.91047	4.05731	4.05731	6.94232	0.688081	4.71783	4.14751	3.49544	3.62668	3.85801	1.42505	3.35105	0.688081	5.21164	4.05731	2.80356	6.92967	3.35105	4.31257	3.74697	3.74697	4.14751	7.16381	4.65771	3.49544	6.46944	5.78962	5.76133	5.61091	4.2324	5.29294	4.31257	4.14751	3.49544	6.36051	4.77554	2.56255	7.5829
TCGA-D8-A1JA	502	Alive	3.35515	1.03322	9.79367	5.8912	1.77019	4.49265	4.09212	6.5672	1.77019	4.80581	5.85765	-0.55174	6.62817	2.90769	4.65771	1.77019	3.69619	1.03322	5.00285	3.97182	3.97182	4.30624	3.1487	3.84058	4.65771	10.0266	4.73366	2.90769	3.35515	4.87452	2.25562	4.57754	6.34308	6.04817	5.98742	5.71505	11.2002	5.63808	4.65771	5.55678	2.90769	2.61819	5.00285	6.29375	4.20315	3.35515	7.84486
TCGA-A8-A07G	577	Alive	2.01396	5.68234	8.28075	4.7612	2.66604	3.59892	3.45453	5.22897	3.29407	3.59892	7.14324	4.56416	6.7535	2.90705	5.94807	6.48273	3.1135	2.90705	3.45453	2.37653	2.90705	4.63287	4.7612	3.29407	4.56416	8.10445	3.1135	3.29407	3.85046	3.73017	1.52853	4.06459	4.7612	2.66604	6.87194	4.87903	3.1135	4.251	4.82132	4.251	2.01396	4.41606	4.06459	6.84323	4.63287	3.59892	8.2262
TCGA-E2-A10B	1141	Alive	3.0931	3.76053	7.72332	4.21509	4.13492	5.15539	4.13492	5.19546	3.39796	4.05003	6.61297	4.05003	6.03906	0.590603	4.05003	0.590603	3.25357	3.39796	2.91253	4.13492	3.39796	4.13492	4.21509	2.91253	3.76053	7.22964	4.13492	4.88828	2.70608	3.5292	0.590603	3.76053	3.86362	4.36319	7.95108	4.62035	4.36319	4.88828	3.5292	4.29104	4.05003	2.91253	3.76053	6.97718	4.67807	2.91253	8.11155
TCGA-AR-A24U	3128	Alive	0.986216	2.75175	7.58613	4.73038	2.75175	4.49718	2.75175	4.81403	2.36473	4.89311	6.13189	2.36473	7.06943	3.52227	5.63007	3.05661	2.75175	2.57118	4.02184	3.18785	0.24925	3.05661	3.79357	2.57118	3.52227	8.53927	3.87374	4.77281	3.41918	3.05661	-1.33571	1.83421	3.87374	1.47164	5.3225	5.17208	3.18785	4.39221	4.15614	6.01302	3.52227	2.91222	3.52227	4.64157	2.75175	4.02184	5.67552
TCGA-B6-A40B	3152	Alive	3.22362	5.54554	6.91233	4.40195	5.12544	6.75048	4.02008	5.38508	2.67613	3.92989	4.5904	3.73058	6.94723	5.68993	4.33324	3.06315	2.88258	4.75705	2.88258	4.02008	3.73058	2.43512	5.31554	3.49925	3.06315	8.0816	6.52258	3.36801	3.73058	4.85833	2.88258	4.75705	2.67613	0.560651	5.5756	5.5756	3.06315	2.67613	2.43512	5.38508	3.92989	5.84605	2.67613	7.13051	4.85833	4.18514	8.45345
TCGA-E2-A15K	275	Alive	4.23737	2.52116	8.47868	4.57179	6.79062	5.98059	3.80127	4.92326	4.84309	2.52116	6.91348	4.23737	7.8171	3.6207	2.03574	4.23737	3.41425	4.46869	4.668	2.88373	2.88373	3.41425	4.7582	2.88373	1.29877	7.76366	3.96173	2.88373	4.10612	3.41425	4.46869	6.08885	4.57179	4.99921	7.36486	6.5593	2.88373	4.57179	4.35766	3.80127	6.08885	4.7582	3.41425	7.57799	5.49517	3.41425	8.24908
TCGA-AC-A5XS	588	Alive	3.35593	4.40324	8.50161	1.03401	5.63887	4.40324	4.0929	4.30703	2.61897	3.35593	5.37978	4.73445	6.77996	2.90848	4.87531	5.71583	1.77097	4.0929	1.03401	2.61897	2.2564	1.03401	4.40324	2.2564	2.61897	8.125	4.8066	2.2564	4.49344	3.35593	4.20393	3.14948	3.69697	1.77097	2.90848	5.06375	1.77097	2.2564	1.03401	3.14948	5.47141	3.69697	3.53651	7.53119	5.00363	3.35593	9.00171
TCGA-A7-A4SE	644	Alive	0.741209	1.9636	8.47592	4.01423	4.28553	5.56564	2.32617	4.01423	-0.843754	4.01423	6.27519	4.28553	7.09288	4.20064	4.5138	0.741209	1.9636	3.67981	2.61568	0.741209	-0.843754	2.32617	2.61568	3.40417	2.61568	8.35346	4.3657	3.67981	3.54856	0.741209	3.06314	3.06314	3.06314	2.32617	5.03889	5.22234	6.00174	3.8001	1.47817	4.20064	2.85669	4.6481	2.32617	5.26477	-0.843754	-0.843754	7.351
TCGA-GM-A5PV	412	Alive	5.45952	2.7692	8.06799	3.21666	3.39723	3.95363	-0.690231	5.53859	3.01021	1.6317	4.86436	4.35416	6.69347	0.894731	2.47969	5.64962	3.39723	4.43905	2.11712	3.95363	1.6317	3.21666	3.01021	1.6317	-0.690231	7.21064	5.45952	1.6317	3.5577	0.894731	3.70209	6.9751	-0.690231	2.7692	6.4078	5.41829	3.70209	2.7692	2.7692	4.66732	5.19241	3.01021	3.01021	8.00674	2.47969	2.7692	8.92264
TCGA-E9-A295	375	Alive	3.15948	4.31702	7.44203	3.36593	3.70697	5.18696	3.15948	4.88531	1.044	1.78097	3.85136	4.21393	5.90198	2.2664	4.58832	2.62897	2.62897	2.91847	3.5465	2.2664	3.70697	2.62897	3.5465	3.85136	2.2664	7.39568	4.74444	1.78097	2.91847	3.36593	2.62897	4.88531	4.31702	1.044	7.28559	4.74444	1.044	3.5465	3.5465	4.81659	4.41324	4.31702	3.15948	7.40741	4.41324	4.58832	7.28559
TCGA-BH-A0DD	2486	Alive	3.47216	6.11157	9.51823	5.19798	3.67861	6.48596	4.16404	5.65436	6.18111	3.67861	4.29528	4.41557	7.27156	4.6297	5.92146	2.09365	2.57907	4.6297	4.6297	2.57907	2.94164	4.16404	4.81611	4.41557	3.23115	8.39743	4.72591	4.29528	4.41557	4.41557	2.09365	6.93159	5.38643	4.29528	7.43705	5.38643	2.09365	5.38643	5.32631	4.81611	4.98117	3.85918	2.94164	7.47908	5.38643	3.23115	7.4652
TCGA-AR-A2LO	1198	Alive	3.89347	5.3157	7.3529	5.62465	4.53502	5.5164	3.49754	4.86432	3.15651	2.95005	6.73343	3.15651	7.07616	4.1076	5.03097	2.95005	2.95005	4.8042	4.3789	4.1076	2.70905	3.15651	3.77318	3.15651	4.1076	8.82893	4.3789	3.64193	4.53502	4.20381	4.45907	3.49754	4.92204	4.3789	8.21828	5.96386	4.20381	5.0825	4.1076	4.8042	3.15651	2.95005	2.41954	6.2154	5.13226	2.70905	6.74946
TCGA-E9-A1N8	1039	Alive	3.02338	3.18384	8.46535	2.39535	3.18384	4.36218	1.74327	3.18384	1.74327	2.39535	5.12574	2.10584	4.55063	2.84281	5.34531	6.37054	2.10584	3.02338	3.57977	0.520878	3.32823	3.57977	3.02338	2.84281	3.98031	7.63982	3.18384	0.520878	4.29347	3.18384	-1.06408	3.32823	2.63636	3.6908	4.4905	4.22132	4.14537	4.81856	2.63636	4.22132	3.57977	4.22132	2.39535	6.83678	2.63636	2.10584	6.76246
TCGA-A2-A0CW	3283	Alive	3.36191	6.27519	7.87708	4.313	4.40921	5.43229	2.62494	4.74042	1.77694	2.26237	5.99417	5.64484	7.25591	4.49941	2.26237	5.93075	1.77694	5.99417	4.66447	6.34983	1.77694	4.94687	5.33766	2.91445	4.49941	7.9021	7.12035	3.54248	4.49941	4.81257	1.03998	3.97858	3.97858	2.26237	5.33766	6.5103	9.48981	3.36191	3.97858	3.36191	3.70294	4.66447	3.84733	6.08437	5.2879	2.91445	8.3161
TCGA-A7-A0DC	906	Alive	9.21204	1.37704	8.8061	7.66859	4.18439	7.60586	4.54696	8.46096	8.3957	4.65006	2.114	4.31564	10.2708	5.94182	7.87423	2.962	6.73459	4.54696	6.78076	5.07748	8.51659	5.85817	6.26781	5.9819	6.05886	11.4903	9.0844	3.69897	6.95195	6.13193	3.25151	6.75786	7.35432	5.21834	10.5693	6.61226	5.72281	8.23916	6.33124	7.967	3.49252	4.04	5.40679	8.5503	7.9162	6.13193	6.0209
TCGA-AO-A0J9	1613	Alive	3.88814	3.18187	7.25135	5.59215	4.66186	5.53385	3.5778	5.75412	1.25587	1.74129	5.70212	5.96736	7.2054	3.88814	3.88814	3.79192	4.06322	3.97833	3.5778	3.4575	4.14339	3.0214	5.08369	-1.06606	3.88814	8.24	-1.06606	4.48853	5.04246	5.70212	2.10386	2.63438	3.97833	1.25587	6.19133	5.16276	4.54865	4.14339	2.63438	5.34333	5.30898	2.10386	4.21934	6.91693	4.54865	5.20073	9.54219
TCGA-A8-A09Q	761	Alive	5.26416	2.30068	8.9646	7.62981	4.22668	5.95604	2.78611	6.28254	5.10804	5.47061	5.47061	3.88565	7.30967	4.50232	7.34508	7.91539	3.6792	4.62261	4.73364	2.78611	4.37107	3.88565	4.73364	4.22668	4.37107	9.32083	5.10804	5.33631	5.8614	4.22668	1.56372	6.98998	5.53334	1.56372	9.12596	5.70668	4.06622	6.00112	4.06622	5.70668	4.50232	5.65118	3.88565	6.98998	6.08728	3.88565	7.41338
TCGA-C8-A26V	616	Alive	4.08376	3.5768	8.68422	5.59565	3.02931	6.62349	0.91383	5.59565	1.6508	2.13622	4.08376	4.53832	7.82472	2.49879	4.53832	4.08376	3.41633	3.97272	2.49879	1.6508	4.61427	1.6508	5.21151	4.18685	0.91383	7.89492	3.23576	4.61427	4.28306	3.72119	2.49879	6.31755	4.08376	2.49879	7.52362	5.30615	6.36229	7.76766	4.18685	4.45815	4.28306	5.89872	5.05679	6.07033	4.68642	3.41633	7.45299
TCGA-EW-A6S9	463	Alive	3.743	4.13893	8.18507	4.35306	4.70453	6.00287	2.95451	4.13893	3.743	1.817	3.19552	4.92134	5.6849	3.743	4.13893	-0.504924	1.08004	2.30243	2.30243	2.665	3.19552	3.40197	4.24996	3.19552	2.665	8.42285	4.53947	3.58254	3.88739	3.19552	2.30243	7.26986	4.35306	4.24996	7.22979	5.42581	6.06493	4.70453	3.40197	4.35306	4.62436	4.24996	2.95451	6.26326	4.01864	-0.504924	7.22979
TCGA-BH-A1F2	959	Dead	2.09425	5.55369	9.00515	5.26418	4.28188	3.67922	2.38376	6.20045	1.24626	3.56818	6.10424	3.01179	6.8727	3.78231	3.78231	-1.07567	3.01179	1.73168	2.83122	0.509291	2.83122	2.62477	4.41618	3.01179	3.17226	8.12155	4.75722	2.62477	3.67922	2.62477	1.73168	4.35059	4.13378	3.44789	6.25525	4.20973	4.20973	5.36727	3.44789	5.03285	3.44789	2.09425	3.56818	7.40411	3.96872	3.56818	7.76668
TCGA-E2-A1B5	984	Alive	2.38553	2.91605	7.12849	3.1225	7.10435	4.42506	3.30307	6.24903	-0.784395	2.38553	6.89509	3.73917	7.07979	2.02296	2.67504	3.30307	2.02296	2.91605	2.38553	-0.784395	3.60792	3.46353	4.07359	2.38553	-0.784395	7.42018	4.26	4.1698	3.85946	3.46353	-0.784395	0.800568	3.30307	-0.784395	6.24903	4.1698	2.67504	4.26	3.60792	3.46353	4.99697	2.67504	3.30307	7.17561	4.99697	4.57316	7.8486
TCGA-AO-A0JD	2190	Alive	4.06858	5.03011	8.10143	5.03011	2.99058	2.99058	2.14258	6.08744	-0.179346	-0.179346	5.31251	4.06858	6.73952	3.72754	4.46451	4.46451	3.90812	-0.179346	4.57554	-0.179346	2.14258	2.14258	3.28009	4.57554	3.28009	7.73354	3.72754	1.40562	4.57554	4.86505	-0.179346	2.99058	4.94994	3.52109	3.72754	4.21297	3.90812	3.52109	4.21297	4.94994	1.40562	3.28009	4.34422	5.75139	3.28009	4.06858	7.98556
TCGA-E9-A1RI	1449	Alive	5.11786	4.18497	8.36216	6.1518	3.89546	6.70282	3.3885	6.4893	5.74049	3.53289	6.73303	4.35003	8.08602	5.71043	5.3694	1.4625	4.09477	2.60001	3.89546	3.53289	4.09477	4.18497	5.3304	3.78443	4.56684	9.33902	4.63243	5.40736	4.8685	4.42598	2.60001	7.52859	5.2491	5.2491	8.98135	5.29032	4.92194	6.5752	5.11786	5.76993	5.29032	3.53289	3.89546	7.63643	5.85482	3.53289	8.11499
TCGA-E2-A15E	630	Alive	4.05752	2.76206	7.5072	4.79448	2.76206	5.87248	2.76206	4.34702	5.08399	2.10998	4.58803	1.62456	6.96796	3.20952	4.72889	4.51208	3.00307	4.43191	4.51208	2.47255	2.47255	2.10998	3.82619	2.10998	1.62456	8.66676	4.51208	4.79448	2.47255	4.58803	2.47255	5.13552	4.79448	4.72889	6.66895	5.41115	4.05752	5.325	4.51208	5.13552	4.05752	5.23337	3.20952	6.59725	4.34702	4.05752	7.00999
TCGA-A8-A09A	304	Alive	2.63647	3.91658	9.10291	5.32097	3.736	3.52955	3.91658	5.18667	5.50154	3.28854	4.87351	4.68709	7.45117	-0.170887	5.03857	3.736	1.41408	4.35268	3.28854	2.15104	3.28854	4.47297	4.68709	3.28854	4.9584	9.00653	5.32097	3.52955	4.68709	3.52955	2.63647	4.87351	4.78331	3.91658	7.53647	4.47297	3.52955	5.61047	4.87351	5.55703	2.63647	3.28854	3.28854	6.8844	5.3837	4.07704	7.22999
TCGA-AR-A0TZ	5578	Dead	4.94584	7.14426	8.93424	7.02676	4.78972	7.00917	-0.339558	7.16029	3.36088	5.08671	6.00029	5.27515	7.23787	4.61464	6.00029	4.61464	3.56733	5.01799	5.68281	4.41533	1.98237	4.41533	5.72653	5.27515	4.8699	10.1752	6.95506	3.36088	4.70484	4.94584	4.41533	6.62623	6.2898	3.90837	10.8006	7.26777	5.59118	7.00917	4.70484	6.77938	5.33287	4.94584	4.41533	6.69386	5.88926	3.11987	8.64058
TCGA-W8-A86G	347	Alive	4.1457	5.53616	6.99694	3.98064	4.81889	6.78799	4.06553	4.66416	3.89044	0.521206	3.79422	4.86698	7.64705	1.7436	4.06553	4.7176	4.60867	4.22165	4.06553	3.32856	3.02371	2.10617	5.5656	2.39568	2.10617	8.51933	3.18417	3.45981	4.49083	5.20303	5.16506	5.73066	4.2938	5.41198	3.5801	6.11615	2.39568	3.98064	4.1457	5.31128	5.44404	4.66416	2.10617	7.33285	3.79422	1.7436	8.10867
TCGA-E2-A15S	428	Alive	3.53669	3.14967	10.5558	6.93304	5.23059	6.98061	3.69716	6.01908	3.84155	2.90866	1.03419	5.55775	8.20077	1.03419	5.55775	2.90866	4.49362	5.71602	4.40343	7.36212	3.97279	5.63905	5.12165	5.55775	4.73463	8.99419	7.08585	3.53669	4.65868	6.13573	4.73463	4.57851	4.65868	4.20412	11.1052	7.61414	4.73463	6.56817	4.87549	5.00382	7.38587	3.53669	4.40343	7.57335	5.71602	4.87549	9.22237
TCGA-A2-A0YK	588	Alive	2.36681	6.3292	7.4112	4.87926	2.80291	3.70561	1.73878	4.42909	3.70561	3.03423	7.39048	2.18624	6.68449	1.73878	4.42909	2.36681	3.03423	2.80291	3.70561	1.97979	0.601275	1.0867	2.36681	2.18624	2.36681	7.96059	4.06071	3.7712	3.32374	3.32374	1.97979	3.32374	4.9087	3.4888	4.50817	4.78714	2.9232	5.33463	3.32374	5.59223	4.21008	1.0867	3.70561	6.62364	2.80291	1.73878	6.23935
TCGA-BH-A18V	1556	Dead	1.42488	-0.89705	8.28534	3.74681	3.74681	5.36974	3.49527	3.96093	0.687913	2.56238	9.78507	3.49527	6.22189	3.49527	5.76116	1.91031	3.00984	1.42488	3.96093	2.27288	1.91031	2.56238	4.4605	2.56238	1.42488	8.2603	4.71766	3.35088	4.65754	2.27288	0.687913	1.42488	5.2527	3.35088	3.74681	5.29277	9.38024	4.93584	3.62651	4.4605	3.35088	3.74681	2.80339	7.40216	4.05715	3.49527	6.53758
TCGA-OL-A5RU	1219	Alive	4.02292	6.43434	7.50318	4.23704	5.2617	6.06556	0.964023	4.93365	4.58851	3.28595	6.24943	4.23704	6.76276	3.0795	4.93365	9.08123	2.83849	3.46652	3.77138	3.0795	0.964023	0.964023	3.90262	3.46652	2.54899	6.95649	6.61747	2.18642	3.62699	4.33326	3.0795	5.88685	2.54899	1.70099	6.29792	6.72779	4.02292	5.3098	1.70099	6.22455	4.42345	3.0795	3.77138	5.56888	3.90262	1.70099	8.25864
TCGA-BH-A0HK	178	Alive	3.98873	5.61491	6.15166	5.9409	3.98873	4.59445	1.78709	6.31065	-0.534836	-0.534836	5.3959	4.67462	5.44244	7.55792	5.24652	5.90811	1.78709	3.71309	3.1656	1.05013	2.63509	2.63509	1.05013	2.9246	2.63509	8.11262	5.13759	3.1656	2.9246	3.71309	1.78709	3.71309	4.22005	4.75057	3.85748	5.44244	4.10902	4.41936	3.85748	5.53125	3.71309	5.24652	3.71309	5.90811	3.71309	1.78709	8.56583
TCGA-AQ-A1H3	989	Alive	2.5104	7.10733	7.05883	4.15809	4.21822	4.6696	4.33143	5.20342	4.4364	3.5577	6.96545	2.5104	6.69626	3.24736	4.21822	1.41086	1.77343	0.925434	3.81296	1.41086	2.06294	2.06294	2.06294	2.06294	2.30395	7.22921	3.35839	3.73279	3.46149	4.15809	3.73279	4.53424	4.62587	4.27593	5.89813	5.63693	3.12707	4.83232	2.99582	5.26172	4.90729	1.41086	3.6479	5.95223	4.94336	2.69097	7.76085
TCGA-AR-A1AM	2991	Alive	2.67133	5.12064	7.29732	4.75225	4.18034	5.31074	2.67133	6.08983	4.18034	2.87778	4.46274	3.92508	7.38452	0.555851	3.61474	4.10017	2.67133	4.18034	3.36321	3.21882	2.43032	2.87778	4.99326	3.36321	2.67133	7.85658	3.92508	2.43032	4.01528	4.10017	4.52548	2.87778	4.32844	4.39715	5.44662	6.28377	3.92508	5.54074	3.72578	5.03698	5.38028	3.49445	3.72578	7.11555	4.32844	3.21882	7.86267
TCGA-LL-A5YN	447	Alive	3.94405	1.1367	7.4526	1.1367	6.05953	6.64976	3.01116	4.40971	3.45862	-0.448267	7.4526	3.45862	6.95261	3.25217	5.38462	4.978	3.6392	2.72166	-0.448267	3.45862	1.87366	3.45862	6.26598	1.1367	4.19559	7.41592	4.90928	1.1367	5.48247	1.1367	4.59613	5.78055	4.07529	1.1367	7.93975	4.68102	3.25217	-0.448267	3.6392	3.45862	6.02747	1.87366	2.72166	6.02747	3.94405	4.68102	9.45712
TCGA-E2-A1LB	2306	Alive	3.99741	0.296967	8.92996	4.68928	5.15495	5.05185	2.6189	6.27425	7.6457	4.68928	5.05185	4.68928	6.86682	1.88193	3.99741	3.46689	3.7564	4.54489	3.7564	5.50642	3.46689	1.88193	4.68928	2.6189	3.7564	8.41071	2.6189	6.17961	5.42625	1.88193	0.296967	5.91168	3.46689	0.296967	8.23361	5.50642	3.46689	3.10432	3.46689	5.05185	2.6189	5.05185	4.68928	6.44671	4.94082	1.88193	7.41591
TCGA-A7-A3J0	313	Alive	2.46447	1.57138	8.45577	3.40788	3.80842	4.83012	0.34899	5.10388	3.62201	2.67092	5.70654	3.28759	6.64054	2.67092	4.59692	4.91377	3.01196	2.22346	3.15635	2.85149	2.46447	2.22346	3.71822	3.28759	0.34899	7.47483	3.28759	2.67092	2.46447	3.01196	3.15635	3.40788	3.62201	5.36394	4.25588	5.45053	4.37874	4.37874	3.71822	4.31862	4.37874	3.40788	2.85149	6.05865	2.22346	3.62201	6.68884
TCGA-B6-A0IJ	7106	Alive	1.40915	0.67218	8.21907	2.25714	4.2165	5.31604	3.47954	4.04141	2.25714	2.25714	11.1175	6.053	7.02386	4.44477	5.68713	3.9452	2.99411	2.99411	2.54665	3.17468	2.78766	2.78766	4.86858	1.89457	2.78766	7.28197	3.73107	3.33515	4.64181	3.17468	1.40915	3.9452	3.17468	2.54665	3.47954	4.57907	1.89457	3.61078	3.73107	3.17468	3.61078	3.17468	4.29667	8.31363	1.89457	2.99411	7.68341
TCGA-XX-A899	467	Alive	3.5081	7.4216	6.77424	3.69451	2.35055	5.59263	2.89804	5.33661	2.10955	3.5081	7.83747	3.5081	7.23883	3.17368	5.33661	2.89804	2.557	4.2047	3.93552	1.82004	0.972042	2.557	3.17368	3.7794	3.69451	7.89091	3.405	4.32254	3.93552	4.07638	3.04243	4.43147	4.58085	5.963	5.86928	6.24257	2.35055	5.59263	2.73758	5.98103	3.93552	4.67248	3.93552	5.74815	3.93552	2.557	6.53886
TCGA-E2-A14Z	1081	Dead	2.46374	5.14823	8.26741	4.94178	3.74384	5.58712	2.82631	6.09932	4.0487	2.46374	7.7805	4.70078	7.49558	3.74384	4.61058	4.86583	4.0487	3.56327	4.51436	4.17994	2.46374	3.56327	4.41127	3.90431	1.97831	8.73052	2.46374	3.56327	4.86583	3.74384	4.0487	4.0487	3.74384	3.90431	7.79081	6.77532	2.46374	4.41127	3.11581	4.30024	4.51436	5.27109	3.11581	7.15623	4.78566	4.78566	7.82129
TCGA-AO-A0J6	1140	Alive	0.120127	0.120127	9.37987	1.34252	0.120127	2.62263	4.4659	2.92748	0.120127	0.857092	11.5183	5.04296	5.30335	3.82057	3.66445	4.80195	1.70509	2.44205	0.120127	1.70509	1.9946	1.70509	4.08975	0.120127	0.857092	5.73484	2.62263	1.34252	2.44205	2.44205	0.857092	3.66445	2.2356	2.44205	2.2356	3.48936	5.27663	3.89272	0.857092	3.39315	1.34252	4.9102	1.9946	6.33606	3.05873	-1.46484	7.81361
TCGA-GM-A5PX	551	Alive	3.34166	3.73759	7.5158	1.90109	4.22302	3.73759	3.95172	4.82166	-0.906263	-0.906263	4.30319	1.90109	6.52837	1.90109	4.8751	4.97638	2.79418	3.00063	-0.906263	1.90109	3.00063	2.79418	3.34166	1.41567	3.34166	6.23329	3.84862	3.73759	3.34166	0.6787	4.04793	3.48605	4.45129	-0.906263	4.52	5.53668	2.26366	-0.906263	1.90109	2.55317	6.29341	3.1812	5.07102	7.55726	3.95172	4.64833	8.76793
TCGA-AO-A0JM	2184	Alive	2.19226	4.69476	9.29029	3.77722	6.27972	2.92923	4.30774	3.41465	4.85523	4.30774	5.73658	6.71582	5.46528	0.607298	4.06673	4.51419	0.607298	2.92923	2.92923	3.41465	2.19226	3.41465	4.51419	0.607298	2.92923	6.67339	4.69476	4.06673	4.30774	3.41465	2.92923	7.50212	4.51419	4.06673	9.07897	5.56149	5.73658	4.51419	3.41465	4.30774	4.85523	2.19226	0.607298	7.05024	4.69476	0.607298	7.68411
TCGA-E9-A1QZ	755	Alive	3.25703	3.56737	6.58472	3.82263	3.89858	4.803	3.36806	5.53204	1.42053	3.13674	6.56154	3.47116	7.41084	3.36806	5.02257	2.31362	2.8611	3.13674	4.10503	3.13674	3.00549	3.13674	4.63554	0.198138	2.8611	7.52307	3.97073	3.25703	3.97073	3.56737	3.74246	4.76292	3.36806	3.74246	8.78435	5.24253	3.89858	4.03944	3.00549	4.49582	4.59046	2.70064	3.47116	5.94409	4.54391	3.65757	7.72431
TCGA-BH-A1EY	538	Dead	2.47616	6.53917	7.08666	4.79809	3.36925	5.02636	3.5757	5.93559	3.91674	5.09507	6.00866	3.5757	6.00866	2.47616	4.31266	5.16066	1.25377	2.47616	4.7132	4.06113	3.75627	1.25377	2.83873	2.83873	-0.331192	7.49536	3.75627	4.06113	5.34123	5.5017	2.83873	4.31266	4.19237	3.36925	5.77733	5.7349	3.5757	5.02636	3.5757	4.623	4.31266	4.52679	4.19237	6.63459	4.06113	3.5757	7.06969
TCGA-E2-A1BD	1133	Alive	3.92498	4.90296	8.36239	5.5388	5.41975	4.98911	4.00987	5.14737	4.94668	3.63548	4.00987	3.83478	8.16368	2.05051	3.63548	6.64214	2.96805	3.83478	3.63548	2.78748	3.92498	2.58103	5.14737	2.96805	3.92498	8.64048	3.63548	3.27291	4.16599	4.90296	4.66195	7.16136	2.96805	5.84637	7.62542	5.62205	2.96805	4.60851	4.16599	4.98911	7.10459	3.73857	2.05051	7.04549	5.59483	3.92498	9.18323
TCGA-AR-A0U2	2551	Dead	2.67467	4.93101	9.32652	5.52711	2.67467	5.73356	-0.495255	5.17717	1.82667	4.7142	3.41164	1.82667	6.76213	3.41164	5.94769	3.59221	3.20518	4.54914	4.36273	4.63403	3.75267	4.02831	4.7142	4.45894	4.25963	8.66209	6.56003	3.59221	4.7142	4.45894	4.7142	3.20518	5.11945	5.38739	9.77737	6.66462	8.03222	5.48202	4.45894	5.2861	4.7142	3.59221	5.05933	5.91414	5.61327	3.89706	8.39653
TCGA-UL-AAZ6	518	Alive	5.09654	2.72308	8.64951	2.96409	3.90751	6.94313	2.72308	4.54905	2.96409	3.51158	4.12163	3.35111	6.97101	3.35111	4.12163	4.93608	4.21785	4.7555	1.58558	4.30805	2.72308	3.90751	4.99157	3.17054	3.78721	8.0997	4.99157	-0.736349	4.54905	4.12163	2.43358	2.72308	1.58558	3.35111	6.25234	4.87836	4.6212	3.65597	4.21785	4.39293	6.57653	2.07101	3.90751	6.15847	3.78721	2.43358	7.95365
TCGA-BH-A28Q	1119	Alive	4.68261	7.30295	9.21681	5.92244	4.17242	5.31785	5.1053	5.50306	4.55429	3.88291	6.11671	3.37595	6.82151	3.03491	5.57097	4.74273	3.52034	3.52034	4.85594	3.03491	2.29795	2.58745	3.03491	3.986	3.986	8.35444	4.61988	3.88291	3.77188	3.77188	3.88291	6.30793	4.80045	5.9482	7.18872	6.5289	4.55429	5.89621	4.90938	6.70545	5.63582	1.93538	4.68261	6.42264	4.48558	2.29795	7.22078
TCGA-AC-A3YI	707	Alive	2.74322	5.51852	7.56242	4.65749	5.38263	5.15131	4.32818	5.15131	2.74322	4.08718	8.42864	4.25224	7.17721	2.74322	5.38263	4.71521	2.21271	5.02006	3.79767	2.74322	1.36471	1.36471	4.87567	3.4351	1.36471	8.2202	4.65749	4.65749	4.17206	3.68664	3.68664	4.87567	4.32818	2.50221	7.01433	5.41782	2.74322	4.53464	3.99698	2.50221	4.92543	3.99698	3.29071	4.97352	4.53464	2.94967	7.13554
TCGA-C8-A3M8	394	Alive	-0.632197	3.61573	9.38878	4.92239	5.39017	5.63459	4.01166	5.70765	3.27469	3.76012	4.57726	4.22578	7.38461	4.4122	6.56748	2.17516	3.89137	5.20069	4.4122	4.22578	2.82723	3.61573	3.45527	4.01166	4.98251	9.39156	5.55763	4.79407	4.01166	5.09572	3.61573	7.90308	5.04023	7.18158	10.3978	6.76868	4.22578	6.10927	5.09572	4.49709	6.40123	4.322	4.49709	7.12935	4.98251	3.27469	7.4285
TCGA-E9-A248	59	Alive	2.6652	-0.50473	8.57475	4.35325	2.30262	5.1677	3.19571	4.44947	1.08023	4.70472	8.38705	3.7432	6.86159	3.19571	4.85282	2.9547	1.8172	3.88759	2.30262	2.9547	2.6652	4.25016	5.971	2.6652	4.13913	7.98311	3.58273	2.30262	4.98712	1.8172	-0.50473	3.58273	5.79905	-0.50473	4.44947	5.04986	5.83512	5.51764	4.25016	4.62455	4.35325	3.58273	4.01883	7.1026	3.40216	3.19571	7.65009
TCGA-A7-A3J1	343	Alive	4.06042	7.26406	6.74901	5.53926	2.41272	6.52264	3.0294	6.00568	4.73465	4.06042	5.76322	3.55023	7.8119	2.89815	6.39458	2.41272	3.55023	4.69566	4.80961	3.55023	2.89815	3.99769	5.35132	4.33872	3.26072	8.71651	5.4247	5.10575	3.71529	3.99769	4.28719	6.08326	4.57192	4.17826	5.4247	6.30673	4.69566	5.53926	4.57192	6.22693	4.69566	4.57192	4.17826	6.19932	5.2473	3.79124	6.98561
TCGA-AO-A03N	2031	Alive	3.69994	1.77394	8.05564	5.7188	4.58129	2.62193	1.77394	5.38275	2.25936	1.77394	-0.54799	3.84433	6.39452	2.25936	-0.54799	4.2069	3.97557	3.15245	1.03697	4.58129	5.38275	4.58129	1.77394	2.91144	-0.54799	7.05934	3.97557	3.69994	4.09587	4.58129	3.97557	6.22019	2.62193	2.91144	6.08137	4.4964	-0.54799	2.62193	-0.54799	4.80956	6.13851	-0.54799	3.15245	7.42355	5.82705	5.9598	9.20188
TCGA-A2-A0SY	1347	Alive	4.15011	4.15011	7.90338	5.03646	4.31517	3.35365	3.49804	5.083	5.73508	3.49804	6.22466	3.74957	6.43664	3.35365	4.83364	3.86061	-0.894281	1.42765	0.690681	2.27564	3.62928	3.19318	3.49804	3.35365	2.56515	6.94492	3.9637	3.01261	3.9637	3.74957	4.15011	7.74596	4.88708	1.91307	7.84381	5.70563	3.35365	4.77814	3.9637	5.33454	4.39112	6.88051	3.35365	6.34412	4.31517	0.690681	7.27063
TCGA-A8-A099	304	Alive	1.41483	5.03932	7.83549	5.38446	2.1518	5.32172	4.0778	6.48808	4.87426	4.58476	5.18742	4.0778	6.16972	4.0778	4.22219	6.13365	3.2893	3.73676	2.99979	3.53031	3.53031	4.87426	5.38446	4.0778	3.2893	8.40352	5.11527	2.99979	2.1518	4.0778	3.73676	6.45923	4.0778	-0.17013	6.88515	5.85224	2.1518	3.53031	5.18742	4.68785	3.91733	4.22219	5.11527	7.42233	3.2893	-0.17013	8.30154
TCGA-AR-A0TQ	2991	Alive	3.73176	4.61311	7.40864	4.9101	4.69328	5.89322	3.18427	4.9101	2.94326	4.52822	7.06126	4.34181	7.50064	2.94326	5.75062	-0.516169	3.57129	4.43803	4.00739	4.69328	3.18427	3.73176	4.97568	4.61311	2.65376	8.06503	5.78761	2.94326	4.84138	4.52822	3.18427	2.94326	4.97568	4.12769	7.28473	6.05369	1.06879	5.41457	3.39072	5.99163	5.41457	3.39072	3.87615	7.34802	5.26519	4.00739	7.96361
TCGA-AO-A12B	2989	Alive	2.78154	6.79436	7.80073	2.29611	3.88108	7.4254	-0.0258143	5.90492	4.3665	3.67463	2.78154	2.78154	6.12393	2.78154	4.3665	8.33613	3.14411	1.55915	3.14411	4.06165	2.78154	-0.0258143	-0.0258143	-0.0258143	-0.0258143	5.80708	4.22211	2.29611	-0.0258143	3.14411	3.67463	4.72907	2.78154	3.43362	5.80708	4.61804	4.22211	4.06165	3.14411	2.78154	6.04027	6.24097	5.25959	6.12393	2.29611	3.88108	7.66767
TCGA-A2-A3XV	996	Alive	4.38507	2.61954	8.47253	2.61954	6.74055	6.07897	3.46753	5.78946	3.46753	2.61954	5.72387	6.83677	6.48743	1.88257	3.46753	0.297609	5.58301	3.75704	0.297609	8.08551	3.46753	1.88257	7.26339	0.297609	3.46753	6.89752	3.10496	0.297609	5.72387	1.88257	5.15559	7.16797	3.75704	0.297609	7.28629	3.75704	3.10496	0.297609	0.297609	2.61954	5.342	0.297609	3.99805	6.44736	0.297609	3.99805	10.6296
TCGA-D8-A27T	398	Alive	2.76619	3.69907	8.30957	6.07494	4.66431	4.79861	4.59216	5.4565	2.76619	2.47668	6.04822	4.97918	6.69046	7.32356	4.97918	2.47668	3.0072	3.21365	3.83032	3.0072	3.69907	3.83032	4.16474	4.35115	4.06164	7.98975	4.51621	3.69907	4.16474	3.21365	3.21365	5.71615	5.13965	3.0072	7.58753	5.61054	3.83032	4.66431	4.06164	4.66431	4.16474	3.83032	4.26095	6.48666	4.35115	3.39422	7.37822
TCGA-GM-A2DM	3226	Alive	2.93291	2.44749	8.31043	3.826	5.25484	5.95845	5.95845	5.61741	6.60129	3.58499	5.68015	4.37348	7.49188	1.71052	5.41096	3.826	4.51787	4.37348	4.37348	3.58499	2.44749	1.71052	3.29548	4.37348	3.58499	8.46095	4.03245	4.37348	4.64912	3.826	2.44749	4.37348	4.03245	4.03245	9.22095	5.61741	6.89374	5.48311	3.826	5.79798	5.61741	4.37348	5.41096	6.42934	3.29548	2.44749	8.34956
TCGA-C8-A12N	358	Alive	4.6557	2.54022	8.53269	5.30103	3.89386	5.74533	4.92488	5.81324	2.17765	2.82973	6.6087	4.57975	7.40921	4.32449	3.89386	4.32449	3.45776	3.76261	3.45776	4.01415	3.07073	3.76261	5.15165	2.54022	4.01415	8.70345	3.76261	4.41469	4.86215	4.72785	5.25294	5.71015	3.76261	4.01415	7.5943	6.38152	3.45776	4.6557	3.45776	5.47882	5.09822	4.49958	4.41469	7.27116	5.30103	4.92488	8.0811
TCGA-C8-A12V	385	Alive	1.89542	2.38084	9.49086	3.27393	3.82142	4.52769	3.27393	5.24591	4.43147	2.38084	7.43767	4.09705	7.43767	3.03292	4.70277	3.48038	1.15845	2.74341	3.27393	2.74341	1.89542	2.74341	4.43147	1.89542	3.66095	8.50718	2.38084	5.12808	4.52769	3.48038	1.89542	3.82142	4.85889	3.27393	4.52769	5.12808	4.09705	3.66095	3.27393	4.09705	4.32838	4.21734	4.85889	7.23882	4.09705	3.66095	7.56784
TCGA-AO-A03T	2124	Alive	2.29554	9.44674	7.76895	4.44238	4.13204	5.32107	2.29554	5.37083	1.07315	3.73611	3.57565	4.84573	6.33367	2.94761	5.04277	6.87189	2.65811	4.34616	2.94761	4.34616	2.65811	1.81011	4.24307	1.81011	2.65811	7.91025	4.98004	2.29554	4.44238	4.13204	3.8805	6.33367	2.94761	5.26954	7.5271	5.67801	2.29554	4.91445	3.57565	4.84573	6.383	1.81011	1.81011	7.00388	3.39507	2.29554	9.30357
TCGA-D8-A1X6	541	Alive	3.06277	2.7002	7.9856	3.79973	5.02212	7.22376	3.9803	6.94812	-0.107159	1.4778	6.99087	2.7002	7.50017	2.21477	5.77548	7.39269	2.7002	5.25039	3.79973	3.79973	3.35227	3.79973	6.08267	3.59328	1.4778	8.31491	2.21477	3.9803	5.38469	4.4164	5.56527	4.4164	4.28516	5.17824	6.432	6.12166	5.50755	5.31911	5.72573	5.17824	6.90407	3.9803	4.28516	5.62076	5.38469	4.14077	7.87583
TCGA-AR-A252	2838	Alive	2.0188	4.93441	8.2546	4.70912	1.36673	4.6679	2.95169	5.12923	2.64684	3.08294	7.07113	3.31426	7.00646	3.31426	4.89922	0.144336	2.46626	1.36673	3.84478	2.95169	2.8073	3.60377	4.53665	1.7293	3.60377	8.20503	3.51357	3.91693	4.53665	3.41735	0.881301	2.95169	5.52516	6.02698	7.43282	5.03511	4.11396	4.39226	3.60377	4.70912	3.60377	1.36673	3.76883	7.21401	4.44202	3.20323	6.94739
TCGA-LL-A5YP	450	Alive	0.636137	4.18046	7.555	1.3731	3.69503	4.18046	2.51061	3.13864	3.13864	1.3731	4.54303	4.26063	5.42621	2.75161	4.18046	1.3731	3.13864	-0.948825	1.3731	1.85853	0.636137	1.3731	2.95807	0.636137	1.3731	6.36406	1.3731	2.95807	4.40873	1.85853	-0.948825	1.85853	3.2991	2.95807	5.11726	4.66588	2.51061	1.85853	2.75161	4.26063	4.18046	2.95807	0.636137	5.84559	3.69503	3.80606	7.07908
TCGA-A7-A6VV	313	Alive	0.48542	3.54431	7.3883	2.98792	5.2755	4.39231	3.29277	3.85465	2.80735	4.02974	4.57288	5.30985	5.77082	2.80735	6.23137	7.4512	1.70781	3.29277	3.29277	-1.09954	0.48542	2.35989	2.6009	2.35989	1.70781	6.71424	3.85465	1.70781	3.42402	2.80735	1.70781	3.42402	3.54431	3.94485	4.83119	4.87774	3.54431	3.42402	3.42402	4.45505	3.54431	4.7831	3.29277	6.96115	5.50037	2.07038	5.86624
TCGA-E2-A1L7	1836	Alive	3.93439	8.31217	8.91288	4.21002	3.14589	5.24105	2.49382	5.51935	5.66374	3.3869	6.12941	3.14589	7.13767	3.59335	4.44135	7.07017	1.27143	2.49382	3.59335	3.59335	3.59335	1.27143	4.21002	4.33032	-0.313537	7.85137	3.59335	2.00839	3.93439	3.14589	1.27143	4.97187	4.07878	3.77393	4.54444	5.83621	2.85639	6.84633	3.59335	4.07878	4.21002	3.14589	2.49382	8.41098	2.85639	3.3869	7.89103
TCGA-E2-A14W	974	Alive	4.24599	2.31999	9.19528	3.90496	2.31999	5.20752	-0.00193491	7.25545	4.64192	3.16799	4.24599	3.6985	7.11701	3.16799	3.6985	9.27186	3.4575	4.08553	-0.00193491	3.16799	4.85605	2.31999	4.39038	3.6985	4.52163	8.7827	1.58303	3.16799	3.6985	4.39038	-0.00193491	5.35562	2.80542	2.80542	8.84669	5.20752	3.4575	4.64192	1.58303	4.75295	5.9288	-0.00193491	3.90496	8.04791	2.80542	4.52163	9.59612
TCGA-E9-A5UP	803	Alive	4.37607	1.56871	6.80393	3.44318	7.88462	7.79753	3.44318	6.09227	-0.0162517	4.73864	5.26915	3.44318	8.4796	2.7911	5.91449	5.02814	3.89064	5.41001	4.23168	2.7911	2.30568	-0.0162517	5.91449	3.15367	3.44318	9.04174	3.15367	2.30568	4.73864	3.68419	4.23168	4.84173	4.07121	-0.0162517	-0.0162517	6.52291	3.89064	4.6276	5.41001	6.45948	4.23168	7.57621	3.15367	5.41001	6.28753	3.89064	8.58737
TCGA-A2-A259	1596	Alive	2.67146	1.77837	8.71753	4.99338	4.01541	5.7392	3.49458	5.57093	5.07954	3.61487	7.39308	2.14094	6.57835	4.5256	6.17069	3.05848	3.36333	3.36333	4.18047	2.14094	1.77837	3.829	4.85366	1.77837	3.49458	8.35256	4.9483	4.90175	4.58573	2.67146	3.05848	4.69894	5.2748	2.67146	6.82276	4.69894	4.32857	5.2748	4.18047	4.58573	1.29294	3.05848	4.18047	4.90175	5.12076	4.01541	6.33734
TCGA-BH-A0AY	777	Alive	2.1429	-0.664454	7.64388	4.95026	5.21819	3.85911	4.95026	4.6931	1.65747	3.24244	5.48529	5.71059	5.06347	-0.664454	0.920508	3.58347	4.09043	3.03599	0.920508	1.65747	0.920508	2.1429	4.19353	3.03599	0.920508	6.89779	2.79498	3.58347	3.42301	4.19353	-0.664454	0.920508	-0.664454	-0.664454	5.16844	3.85911	4.19353	2.79498	-0.664454	4.545	3.85911	0.920508	3.9794	4.28974	5.06347	4.76181	7.70623
TCGA-E2-A1B1	2653	Alive	1.30547	4.25543	7.74237	5.48266	1.9335	4.94407	2.60092	5.40828	4.35383	3.62739	5.87394	3.13144	6.76788	3.57395	3.57395	1.01596	2.23835	1.9335	3.57395	1.30547	1.75292	2.97532	3.67892	2.23835	3.13144	8.65258	4.7649	3.77677	3.05549	3.2723	0.167962	4.61422	4.14981	2.60092	5.84039	4.07485	4.38519	5.14065	3.72868	4.50425	4.53253	2.80023	4.35383	5.98046	5.00591	2.48989	6.73782
TCGA-EW-A1P8	239	Dead	-0.938979	1.38295	8.35334	2.76146	2.96791	5.08339	2.76146	2.23095	-0.938979	2.23095	6.31841	4.34642	4.99176	3.14848	4.01522	3.14848	3.30895	2.52045	0.645984	-0.938979	0.645984	1.38295	4.01522	0.645984	0.645984	6.35564	1.86838	2.76146	4.1903	2.52045	1.86838	2.52045	1.86838	1.38295	3.70488	4.34642	2.52045	2.23095	1.86838	2.52045	4.34642	3.45334	2.52045	9.25455	3.30895	2.52045	7.06665
TCGA-EW-A1OW	694	Alive	1.54909	1.91166	8.74596	1.54909	2.8292	4.02714	1.54909	2.20117	1.91166	0.326701	4.76411	3.38559	4.80783	1.54909	4.02714	4.5231	3.38559	1.06367	3.38559	0.326701	1.54909	2.98967	2.98967	1.06367	1.54909	6.95606	2.44218	1.54909	2.44218	1.06367	-1.25826	-1.25826	2.20117	2.64863	5.81855	4.46966	2.64863	4.168	2.44218	3.38559	2.64863	1.54909	3.2653	7.29249	3.13406	1.06367	6.10806
TCGA-E2-A10A	1229	Alive	3.27783	3.66485	9.07923	4.22125	3.66485	6.29163	2.74731	6.05312	5.00365	4.43537	5.76721	4.93494	7.57174	3.27783	4.53159	4.33228	1.89932	4.43537	3.96971	3.27783	1.89932	3.03682	4.70667	3.27783	1.16235	8.86048	4.33228	4.22125	4.10095	3.96971	2.38474	3.27783	4.53159	6.02033	9.53884	6.20675	3.82532	6.14724	2.74731	5.95243	4.33228	4.22125	5.24981	6.56607	4.53159	3.82532	8.02447
TCGA-D8-A1X7	509	Alive	2.64892	4.52339	9.03167	4.52339	4.52339	5.20692	5.15143	5.58752	7.2001	1.06396	5.26036	4.23389	7.35552	3.56646	4.97085	7.13005	5.09371	1.06396	3.56646	2.28635	3.38589	2.64892	3.38589	3.38589	3.17944	8.09002	2.64892	6.01816	4.60828	2.93843	1.80093	6.79188	5.20692	8.06771	6.96282	5.88839	4.90526	5.95473	4.90526	4.7644	5.26036	3.38589	4.68845	6.49023	5.31189	1.80093	8.02203
TCGA-E9-A5UO	785	Alive	4.11944	8.31584	8.97743	4.30002	4.46048	7.69637	0.212554	5.57011	5.57011	3.91299	2.53448	5.42201	7.81988	3.38248	6.6555	1.79752	3.67199	4.30002	5.16675	4.73612	0.212554	4.46048	4.85641	3.01991	5.16675	9.43897	4.11944	1.79752	4.73612	4.73612	1.79752	3.38248	4.60487	5.34184	10.3119	6.14329	5.42201	7.03273	3.91299	4.30002	6.23492	3.38248	3.38248	6.78241	5.42201	3.67199	8.33668
TCGA-E9-A1RH	1417	Alive	1.73804	-0.58389	8.41329	3.80843	1.73804	3.93967	5.39339	4.171	3.80843	6.07432	5.03082	4.37031	5.71989	3.323	3.66404	4.9707	3.66404	3.93967	2.87554	1.00107	2.22346	3.66404	4.77366	1.00107	2.87554	8.12692	4.37031	3.66404	4.171	2.22346	-0.58389	3.66404	4.37031	1.00107	4.62556	1.00107	9.92885	4.37031	3.50357	4.4605	3.323	2.87554	2.22346	7.1643	3.11655	-0.58389	6.97835
TCGA-AR-A5QM	2231	Alive	2.60596	6.40392	7.14088	5.25505	4.50408	5.83303	2.60596	5.1689	2.31645	2.31645	6.06539	3.90142	6.3462	4.50408	4.00451	2.31645	1.46846	3.53885	2.60596	1.95388	3.23399	2.84697	3.90142	2.31645	2.84697	7.45487	4.63838	4.00451	4.00451	3.67009	3.90142	5.29628	4.27581	3.90142	6.84002	5.37535	3.53885	4.43193	3.05342	4.57279	4.81896	5.80474	3.67009	6.17995	5.07727	3.23399	7.80117
TCGA-A8-A09E	1492	Alive	4.24376	5.51385	7.21158	5.01428	4.24376	6.08703	3.61573	5.98919	3.85674	2.47822	5.20069	5.51385	8.05716	3.32622	5.51385	2.47822	2.47822	4.24376	3.32622	4.06319	2.47822	1.74126	4.24376	3.85674	2.47822	7.6239	2.96365	3.85674	3.61573	2.96365	2.47822	5.71088	3.32622	5.11049	6.03894	4.67986	0.156296	5.20069	4.54861	4.24376	4.80015	4.40422	4.80015	6.42308	4.54861	3.61573	8.34117
TCGA-AN-A03Y	10	Alive	4.59728	6.051	8.81181	5.74615	4.82861	6.86814	2.88108	5.56557	5.02792	2.39565	6.54946	4.46604	8.609	0.0737216	5.28317	5.90661	3.77416	5.62831	4.16118	3.24365	3.98061	4.59728	6.22347	4.16118	3.98061	8.11264	5.62831	3.53315	4.46604	6.22347	3.53315	4.82861	4.9317	7.27339	5.203	6.64358	3.53315	4.9317	5.203	5.62831	4.9317	4.9317	4.32165	7.63596	6.00446	4.32165	9.37522
TCGA-HN-A2OB	3783	Dead	4.03393	5.49734	7.80011	5.17936	4.19899	4.11882	2.68998	5.17936	3.6334	2.68998	3.84752	3.5131	6.62617	1.31147	4.71746	4.03393	3.5131	3.38186	3.38186	1.7969	3.23747	2.15947	3.6334	2.44897	2.15947	8.33605	3.5131	3.94374	3.38186	4.19899	3.077	6.16945	4.41581	4.60425	6.40739	5.78396	3.6334	4.82243	3.74443	5.83503	4.82243	4.11882	3.6334	6.82874	3.74443	2.44897	7.33384
TCGA-E2-A15O	289	Alive	3.986	4.11725	8.18987	5.3216	6.5362	6.41386	4.23754	5.74343	3.29412	4.11725	5.37504	3.50057	7.20101	3.29412	4.34857	4.54788	2.40104	4.23754	3.84161	2.76361	3.50057	4.23754	5.47633	4.34857	4.45166	8.89518	4.80314	2.40104	4.34857	4.23754	3.29412	3.68115	3.986	5.93353	9.40586	6.5362	4.54788	4.95124	3.50057	4.72297	5.65977	3.986	3.29412	7.70743	4.87909	3.05311	8.12896
TCGA-GM-A2DK	2645	Alive	2.74339	5.41799	7.07086	3.13042	3.56652	3.90094	2.74339	5.41799	1.36488	1.36488	5.55075	5.72946	6.37387	1.36488	3.99715	2.21288	3.13042	5.1927	1.85031	5.30974	2.21288	4.17224	4.40051	1.36488	2.50239	7.0928	4.71538	3.56652	3.56652	3.43527	3.29088	3.43527	2.21288	3.79784	8.23031	4.40051	2.50239	3.56652	2.21288	3.68681	5.27177	2.21288	2.50239	5.38281	4.46922	4.46922	9.09688
TCGA-E2-A576	1043	Alive	2.80826	3.09776	8.36285	5.61561	5.13019	6.26769	-0.361667	5.25304	2.80826	3.33877	3.54522	6.53315	6.67176	2.44569	6.3798	3.09776	2.44569	5.94211	3.33877	4.49631	6.71515	4.84779	7.03921	4.59253	4.16189	7.9191	5.74686	1.2233	5.0646	2.80826	5.94211	4.28219	4.28219	1.2233	7.28938	5.36625	4.03065	2.44569	3.7258	3.33877	3.88626	2.80826	3.7258	6.95122	5.41969	5.90512	9.59398
TCGA-E2-A150	1935	Alive	0.891348	0.891348	9.34668	4.43567	4.26058	7.31201	-0.693614	3.21328	1.62831	2.11374	6.67271	3.00683	5.9646	0.891348	4.59179	3.95024	-0.693614	1.62831	3.00683	-0.693614	3.39385	2.47631	3.00683	0.891348	-0.693614	7.96816	0.891348	0.891348	3.00683	1.62831	0.891348	3.39385	3.39385	2.76582	4.86097	4.97881	4.35078	5.23712	4.16437	4.66394	4.51584	0.891348	4.06127	6.17675	3.95024	2.76582	6.7576
TCGA-LD-A74U	402	Alive	2.72105	3.76835	7.3878	5.35331	4.17171	5.32195	3.33772	4.83652	3.94344	2.72105	4.9639	4.36874	6.75079	2.27359	4.54208	5.154	3.56904	4.17171	4.17171	3.67214	1.62151	-1.18585	4.42886	3.33772	1.62151	7.90955	4.09956	3.85855	4.42886	4.09956	4.02361	4.17171	4.17171	3.67214	5.99406	6.14507	2.72105	5.41407	4.02361	5.11794	4.92268	6.52151	3.20647	6.56235	4.24042	2.72105	6.67834
TCGA-A7-A26J	627	Alive	10.4012	5.76143	8.13311	9.96059	4.4521	8.32515	6.03707	9.15013	6.58675	8.62551	5.85928	3.09847	11.2943	8.32515	8.4244	2.7359	8.22775	7.16695	8.34217	7.521	10.8226	7.75509	8.32515	7.06809	8.38387	13.3306	7.10845	7.25946	8.06297	7.98924	3.09847	7.64964	9.09093	9.43435	13.0369	7.59388	6.67001	9.08083	8.23688	9.96883	7.04748	6.19533	7.60802	8.0732	8.90868	8.43237	5.28609
TCGA-BH-A18L	811	Dead	3.5637	3.5637	9.43294	5.38967	5.23355	6.58	2.91162	8.52633	4.19173	4.35219	5.23355	3.5637	8.09862	5.14866	5.53053	6.08154	2.91162	3.27419	4.62783	1.68923	3.5637	3.8047	2.91162	4.62783	2.91162	9.61799	5.77669	2.42619	4.62783	3.8047	3.27419	3.27419	4.96225	5.23355	5.53053	6.67412	5.53053	5.77669	4.19173	5.88562	4.96225	5.31372	3.8047	5.05846	4.49658	4.49658	8.46621
TCGA-B6-A0IP	7300	Dead	4.97617	6.21247	8.88631	4.51979	4.82144	5.0708	3.73738	5.02426	5.88794	2.26345	7.01834	5.11589	8.0907	3.18099	4.58538	7.41094	3.34145	4.04772	3.9515	3.18099	4.30298	3.73738	4.82144	1.90088	3.73738	8.82993	3.84841	4.22281	3.73738	5.63268	1.90088	5.28335	4.97617	3.73738	6.03604	6.14881	3.73738	5.43337	5.02426	5.56926	5.69344	3.48584	3.18099	8.50079	5.15961	4.64811	8.76772
TCGA-5T-A9QA	303	Alive	0.449411	0.449411	9.13941	4.14985	5.40361	6.59916	6.23077	5.80696	3.25677	4.53687	2.03437	6.12184	7.86726	3.61934	6.63924	0.449411	4.69734	5.30739	0.449411	7.26959	3.61934	3.90884	4.97297	4.14985	5.09327	7.68782	4.53687	0.449411	5.40361	4.69734	3.61934	6.59916	3.25677	2.03437	10.0586	7.58896	2.03437	3.61934	3.90884	3.90884	5.94126	3.61934	4.84173	7.26959	4.14985	3.61934	7.93323
TCGA-BH-A0BJ	660	Alive	2.69128	2.98078	8.64805	4.04491	4.37933	5.07594	4.27624	5.6711	4.16521	3.42824	5.6711	2.32871	5.89639	1.10631	3.60881	4.94762	3.22179	3.76928	3.42824	2.32871	2.98078	2.69128	3.91367	2.32871	2.32871	7.80212	4.04491	4.47555	4.04491	3.42824	-0.478649	3.91367	3.76928	6.06051	8.00919	4.7308	4.27624	4.47555	3.22179	3.91367	3.76928	4.04491	4.27624	5.62987	1.84328	2.98078	6.68122
TCGA-D8-A1J9	532	Alive	0.893676	2.11607	9.85464	5.1416	2.47864	4.26291	-0.691287	4.80057	3.2156	4.16669	4.35311	2.47864	5.78445	0.893676	4.438	1.63064	3.00915	3.00915	1.63064	2.47864	1.63064	3.55664	2.76814	2.47864	3.2156	7.99871	3.2156	4.35311	4.59412	3.95257	3.70103	6.44826	4.92342	3.39618	9.33524	5.3748	5.23945	5.49854	3.70103	4.26291	4.16669	3.55664	3.70103	7.32552	4.8633	2.11607	6.87096
TCGA-B6-A0WV	2417	Dead	3.14191	5.08944	8.49946	4.58248	5.54401	5.82641	4.42202	7.57296	4.85811	6.00698	3.14191	0.334552	7.30034	1.91951	4.03499	3.50448	4.58248	4.85811	4.97841	4.03499	4.97841	4.58248	5.08944	4.03499	4.72687	9.99098	5.54401	4.24144	4.58248	5.19253	2.65648	4.58248	4.58248	5.37895	8.83041	6.2172	3.79398	5.88914	4.03499	6.00698	5.54401	3.79398	4.03499	6.90441	5.61995	3.14191	7.91198
TCGA-EW-A1OX	911	Alive	0.422507	4.12295	8.29902	4.12295	3.59243	4.67043	2.74443	6.30515	5.84877	3.22986	2.74443	3.88194	5.78006	3.88194	6.8319	4.81482	3.88194	3.88194	3.88194	2.74443	4.50997	3.59243	4.12295	5.06636	3.88194	7.85713	4.94607	0.422507	4.50997	3.88194	2.74443	4.3294	5.17739	6.2554	9.5179	6.30515	5.17739	5.3767	4.3294	5.4669	6.15043	3.22986	3.88194	7.78883	4.3294	2.00747	7.78883
TCGA-D8-A1XO	1682	Alive	2.86109	8.37607	8.80892	5.59148	4.44605	4.15654	2.20901	5.70544	6.78536	3.30855	7.44057	4.82792	6.58156	2.86109	4.44605	6.64006	0.986617	3.10209	4.04551	2.20901	3.30855	3.30855	4.61111	2.20901	4.15654	8.82582	3.30855	2.57158	4.61111	3.30855	2.86109	4.75921	4.44605	5.2843	5.97151	5.2843	3.64958	5.51018	4.75921	5.70544	4.44605	4.25964	4.35585	6.97908	4.95624	3.48912	7.24086
TCGA-D8-A1JT	405	Alive	5.62125	4.59023	9.46541	4.82155	5.19595	7.90587	2.87402	8.25154	5.02086	5.27612	5.89955	3.97355	6.83485	3.97355	3.5261	3.7671	4.71052	3.23659	1.65163	3.7671	4.59023	4.45898	6.57446	3.23659	3.7671	9.4308	4.31459	0.0666636	4.92464	4.71052	4.82155	4.31459	4.59023	5.49293	6.72488	6.21641	4.15413	6.25649	5.55852	6.33345	7.00918	2.38859	4.82155	6.33345	4.59023	5.11106	9.90744
TCGA-A2-A25A	3276	Alive	3.66168	7.22047	7.89765	5.99488	4.49705	5.69661	2.38157	5.37296	3.48111	2.94345	7.00884	3.19871	7.05265	2.94345	4.83474	2.63311	3.77061	2.38157	3.71717	1.89614	3.48111	2.94345	3.91999	2.94345	3.77061	8.69229	5.24664	5.1288	4.3291	3.82214	2.38157	4.01162	4.61861	4.25604	7.03638	5.18892	3.48111	4.90812	3.66168	5.7508	4.85962	3.66168	3.54384	6.57045	4.29303	4.39864	7.01439
TCGA-E9-A54Y	725	Alive	4.29309	5.24418	7.28101	4.63412	7.78708	8.69454	2.70812	6.49472	1.97116	0.386197	1.97116	7.54607	7.80405	5.14108	3.55612	2.70812	5.87805	5.59565	0.386197	4.77851	6.95605	4.90976	7.12766	3.84563	5.94079	8.21275	6.31693	0.386197	5.74375	3.55612	6.72605	5.74375	4.47366	1.97116	9.97678	5.87805	1.97116	1.97116	3.55612	3.19355	6.26884	3.55612	4.90976	6.86193	7.7699	6.65298	11.4462
TCGA-A2-A04W	3102	Alive	2.64258	5.04467	7.28643	5.04467	4.47908	4.08315	4.22754	5.32707	2.15715	3.29465	5.71786	5.04467	5.94375	3.53566	3.92268	2.15715	3.00515	3.00515	2.15715	3.92268	2.64258	2.64258	2.15715	2.64258	2.64258	6.77774	3.53566	3.00515	3.00515	2.15715	-0.164779	3.00515	3.29465	1.42018	6.80101	4.47908	3.92268	4.22754	3.29465	4.47908	4.47908	3.74211	3.00515	6.82391	3.74211	3.92268	7.25307
TCGA-AN-A0XS	10	Alive	1.60778	2.74528	8.40219	5.91521	4.14383	5.30822	2.0932	5.66089	0.870811	4.71211	5.82501	4.84044	7.67387	2.98629	4.95827	6.22836	3.19274	3.19274	3.53378	2.74528	2.74528	3.37331	4.7777	3.53378	4.24005	8.32202	3.67817	4.41513	4.90056	5.47567	3.92971	5.8557	4.4953	0.870811	6.31927	5.69524	5.30822	5.16849	4.84044	5.8557	5.06721	4.33024	4.04074	7.58506	5.72879	4.6434	8.18973
TCGA-EW-A6SA	510	Alive	3.72257	6.21195	9.96903	4.66598	5.57671	7.50594	4.54569	5.57671	7.87387	1.60709	3.92902	4.27005	9.5319	4.10959	4.54569	2.34405	1.60709	5.44839	5.69455	2.82948	3.19205	3.48156	4.97632	4.54569	4.41444	8.83911	4.88011	2.34405	5.51398	5.85502	4.66598	7.55351	4.97632	5.69455	10.1241	7.26053	3.19205	6.76359	5.06652	6.86762	6.91694	2.34405	4.77701	9.27715	6.25094	2.34405	9.87231
TCGA-BH-A0BR	2330	Alive	4.22552	4.08113	8.24683	5.81048	3.92066	3.92066	3.00312	4.87759	4.87759	3.74009	6.49141	6.46256	5.61456	1.41816	3.00312	6.20824	-0.166801	3.74009	3.92066	1.41816	3.29263	2.64055	3.74009	2.15513	3.53364	8.1775	3.53364	3.74009	4.69118	4.22552	3.53364	3.92066	4.22552	-0.166801	6.93123	4.58809	3.74009	5.04265	2.64055	4.08113	3.29263	4.22552	3.92066	6.09999	5.19075	1.41816	7.33305
TCGA-AC-A3QP	675	Alive	3.38069	3.38069	8.01774	4.1512	5.92258	5.70261	4.04811	5.2705	2.75266	2.46315	7.39651	4.65078	7.04142	3.38069	4.50268	4.84781	2.10058	4.04811	2.10058	3.20011	2.99366	3.93708	4.84781	0.878186	2.46315	7.38598	3.20011	2.99366	5.22396	3.38069	4.71949	4.1512	3.93708	-0.706776	8.28475	4.78508	3.68554	0.878186	2.46315	2.99366	5.35931	2.10058	3.81679	6.94428	3.93708	4.90793	8.51964
TCGA-AN-A041	7	Alive	2.85533	2.00733	9.43192	4.81469	6.76222	6.69663	4.81469	4.6396	6.12835	5.23999	5.79393	4.81469	9.18724	3.77287	4.54339	-0.314595	2.00733	5.04296	2.85533	2.85533	4.7298	4.07772	4.7298	3.93333	4.54339	9.44196	6.47982	4.6396	5.04296	5.04296	2.00733	5.17726	5.75149	7.06911	7.85031	6.16114	6.02525	5.70777	4.89486	4.97081	6.31476	3.77287	3.14484	7.05173	4.89486	4.07772	8.47657
TCGA-BH-A0GY	923	Alive	3.14664	6.77712	9.20609	4.57548	-0.553801	3.35309	1.76813	5.46857	1.03116	3.53366	5.98536	3.35309	7.05353	4.49059	3.35309	4.20109	1.03116	3.69413	2.90563	-0.553801	2.90563	2.61612	3.14664	1.76813	3.14664	7.4741	3.14664	2.90563	3.83852	3.53366	-0.553801	2.25355	3.69413	2.61612	7.15356	4.65565	8.12216	4.4004	2.25355	4.7316	4.4004	5.22756	2.25355	5.74998	3.69413	5.37694	7.93404
TCGA-E2-A1IL	118	Alive	3.48087	2.20076	8.11792	5.86914	4.4378	6.95565	4.03726	3.91697	4.88526	0.978368	3.48087	4.52269	6.44869	3.09385	4.67881	3.3003	3.48087	4.60286	4.94799	2.85284	0.978368	3.91697	4.3476	2.56333	4.67881	8.83427	4.67881	5.12133	3.91697	4.3476	2.56333	5.27605	4.88526	3.78572	7.61741	5.86914	5.96326	6.05162	5.00812	5.32414	4.52269	4.25139	4.75096	6.31227	5.66019	2.85284	6.70629
TCGA-A8-A0A7	30	Alive	2.85794	2.00994	7.95011	4.8173	3.14744	4.73241	3.93594	6.31737	-0.311987	2.49537	7.63638	4.4429	7.78077	1.27298	4.89747	3.77548	2.49537	3.38845	3.5949	-0.311987	2.00994	3.93594	4.97342	2.85794	4.64221	9.01219	4.33187	3.93594	5.66529	2.49537	3.5949	3.77548	5.04557	1.27298	5.2426	4.8173	3.93594	4.73241	4.21158	5.11428	3.14744	5.7541	4.4429	6.34622	5.57066	5.71038	8.8999
TCGA-BH-A0EE	943	Alive	2.16363	2.16363	8.5317	5.12711	3.30113	4.97099	-0.158297	5.81898	1.42667	3.30113	6.03153	2.64906	7.13632	2.16363	4.08963	3.01163	3.01163	2.16363	4.08963	4.23402	4.36527	2.16363	6.44162	2.16363	4.08963	8.49634	4.59659	4.23402	5.39629	3.54214	5.26797	2.64906	5.05116	-0.158297	3.30113	4.97099	4.97099	3.30113	3.01163	4.36527	7.06087	3.54214	4.23402	8.58654	5.67459	4.69968	8.21239
TCGA-BH-A0EA	991	Dead	2.74261	3.99637	6.79037	5.10826	4.32758	4.39973	3.2901	4.17146	1.3641	2.2121	5.41721	4.46844	6.4768	1.84953	4.08657	1.84953	2.74261	4.32758	4.65688	-0.957827	1.3641	2.94906	3.12964	1.3641	3.12964	8.13757	3.79706	4.25163	3.56574	3.79706	3.56574	3.68603	3.99637	4.39973	5.61203	6.03086	2.74261	4.46844	2.94906	4.7146	4.46844	3.12964	4.17146	6.52599	3.68603	1.84953	6.58907
TCGA-AO-A12G	1639	Alive	0.152816	5.51037	9.12723	4.05971	5.43822	3.61225	4.54513	5.43822	6.94723	3.85326	5.98571	5.0108	5.76753	0.152816	5.19721	8.11282	1.73778	2.96017	1.73778	0.152816	3.85326	2.47474	1.73778	2.47474	3.32274	6.62855	4.05971	1.73778	4.67638	1.73778	3.32274	7.57067	3.61225	2.47474	4.79667	5.10701	4.40074	2.96017	2.96017	5.0108	5.0108	2.47474	4.24028	6.921	3.32274	1.73778	7.63663
TCGA-A8-A082	549	Alive	1.27742	6.1354	8.19628	4.33631	4.64666	6.23162	3.77992	5.18431	5.05001	6.1354	3.15189	4.44735	6.93086	-0.307541	5.24705	1.27742	3.77992	4.33631	4.73685	4.21602	4.90191	4.21602	4.82174	4.08478	3.94039	6.53795	-0.307541	3.77992	4.33631	3.15189	1.27742	2.86238	3.3929	4.73685	4.55044	5.80098	2.01439	5.75855	5.11872	5.6232	5.30717	3.3929	4.21602	5.52535	3.59935	2.01439	8.1803
TCGA-A8-A08S	1004	Alive	3.19493	1.81642	7.59778	5.97022	3.19493	5.04908	3.88681	4.62377	2.66442	4.01805	5.60301	4.35247	6.84322	1.81642	4.62377	3.19493	4.35247	3.58195	4.44869	3.88681	3.74242	4.35247	4.35247	3.19493	4.24938	8.37407	4.01805	2.95392	3.74242	4.53888	3.19493	4.62377	4.92076	1.81642	6.1527	5.97022	2.30185	4.35247	5.22241	5.56058	4.92076	6.20874	3.58195	7.29539	5.37713	4.24938	8.82317
TCGA-AN-A0XT	10	Alive	5.16471	5.42186	7.38458	5.53507	5.6898	6.81838	-0.192845	6.2501	4.76135	-0.192845	4.85155	4.19947	7.13807	-0.192845	6.74967	-0.192845	-0.192845	5.01661	5.01661	-0.192845	3.26659	4.19947	3.89462	3.50759	5.16471	10.1347	6.90519	5.29901	4.19947	6.2501	2.97708	5.78443	4.76135	4.66514	8.45461	7.12004	3.89462	5.58851	4.85155	4.85155	4.45101	-0.192845	4.85155	8.58523	6.60157	4.56204	7.96197
TCGA-A2-A4S0	706	Alive	4.0327	4.0327	8.34013	4.64937	6.1919	7.20262	2.93316	6.05655	4.8807	5.08	5.33526	4.21327	7.96501	4.76966	5.90717	7.76243	2.93316	3.58524	5.1702	4.21327	2.44774	2.44774	4.51813	4.64937	3.82625	9.15095	4.8807	5.74052	4.76966	5.08	4.76966	5.33526	5.9587	7.04467	5.6804	6.5352	5.90717	6.92022	4.98379	5.33526	5.6804	4.51813	5.1702	6.42959	4.21327	2.93316	8.98689
TCGA-E2-A1IN	675	Alive	2.52127	2.52127	9.49473	4.63675	4.10623	6.55102	3.74366	6.40663	3.59927	2.52127	4.7089	5.18423	7.4441	2.81078	4.90593	5.02377	3.25824	3.9952	4.77761	2.52127	2.52127	4.10623	4.39574	3.25824	3.87491	8.55836	4.7089	5.37371	4.5608	4.39574	2.52127	5.41743	5.02377	2.81078	8.23704	5.85914	4.7089	5.32862	3.74366	4.96605	5.9807	2.81078	3.9952	7.8631	5.50109	4.10623	8.01312
TCGA-B6-A0I9	362	Dead	3.09443	4.31683	8.26881	5.35077	3.62495	5.41636	4.01197	4.78249	5.13396	1.50947	5.59693	5.35077	8.56475	2.73186	4.56837	2.24644	3.38394	4.44807	4.01197	3.09443	4.44807	4.01197	4.87871	4.17244	3.09443	9.09193	4.87871	4.78249	5.20991	4.56837	3.8314	4.01197	5.05379	-0.0754905	4.9689	6.52442	2.24644	5.20991	5.35077	4.6794	4.56837	4.9689	4.78249	7.58985	5.53922	4.01197	8.39618
TCGA-A2-A4S3	666	Alive	4.21931	0.312424	7.87467	4.56035	3.77186	6.04034	4.01286	5.1704	1.89739	4.21931	6.19507	4.21931	8.17661	5.35682	5.26662	3.48235	2.63435	5.44171	4.01286	3.77186	3.48235	3.11978	4.95628	4.01286	4.39989	8.8477	4.70474	4.21931	5.86701	5.73869	0.312424	0.312424	3.77186	3.11978	6.54124	6.09378	3.48235	4.70474	3.48235	5.92713	3.11978	6.24316	3.11978	6.24316	6.14531	1.89739	9.09706
TCGA-C8-A12L	363	Alive	1.68993	6.31052	8.14608	4.57745	3.61593	4.79427	3.06844	4.12289	3.27489	4.4124	3.76032	2.53793	5.43409	4.6534	5.51775	4.79427	4.01186	2.82743	2.17536	2.82743	-0.631999	3.27489	3.06844	3.27489	3.76032	7.26887	3.61593	4.01186	2.82743	4.12289	-0.631999	4.4124	4.01186	4.4124	3.76032	4.12289	5.09592	3.45546	3.76032	3.61593	3.27489	5.09592	4.57745	5.51775	4.57745	1.68993	7.33954
TCGA-AC-A2FB	1234	Alive	3.09425	5.22136	7.55713	5.32205	2.93378	4.91241	2.30575	4.72896	5.18617	3.60121	6.59451	2.93378	6.69807	4.20387	4.77706	2.54676	3.36988	2.01624	3.36988	2.75321	2.30575	2.30575	4.27258	2.54676	3.36988	7.67604	4.57424	3.9756	4.13172	3.49018	4.27258	3.80052	4.99607	4.46103	7.55713	4.91241	2.75321	4.8236	3.23864	5.50453	4.95484	3.9756	3.60121	6.42375	3.9756	3.89071	6.77113
TCGA-E2-A14P	1246	Alive	-0.578483	2.88095	8.59894	4.84778	3.66944	4.1764	1.00648	4.77907	3.32841	2.88095	4.63097	1.74345	6.4102	3.81383	3.50898	5.14944	1.74345	3.32841	3.32841	2.59144	3.12196	2.59144	2.59144	1.74345	2.22887	7.57634	4.91337	1.74345	4.1764	4.1764	2.22887	3.32841	4.46591	2.22887	4.06537	4.5508	4.46591	3.50898	3.12196	3.50898	4.84778	2.88095	1.74345	6.43274	4.46591	4.1764	7.12888
TCGA-C8-A12Z	382	Alive	2.26259	1.52562	8.57366	4.58452	6.20745	3.84755	2.26259	4.02812	-0.0593396	3.11059	6.35005	3.11059	6.04918	3.40009	4.02812	4.58452	2.26259	-0.0593396	3.11059	3.11059	3.40009	2.74802	4.18859	3.11059	2.26259	6.78615	3.11059	-0.0593396	3.11059	4.98505	2.74802	3.40009	3.40009	2.74802	3.11059	4.46422	4.46422	3.84755	3.40009	4.79864	4.02812	3.84755	3.40009	6.47982	3.11059	3.6411	7.606
TCGA-A2-A4S1	820	Alive	5.13191	3.2954	7.54333	2.80998	5.01161	5.44225	3.65797	5.53244	0.48805	2.80998	3.65797	9.04647	6.96378	2.07301	5.6975	2.07301	2.80998	5.24294	2.80998	4.18849	3.2954	2.07301	5.13191	0.48805	2.80998	9.37375	5.24294	5.13191	6.51042	3.94748	2.07301	3.2954	5.34603	2.07301	3.65797	6.04264	3.94748	2.80998	0.48805	3.94748	3.94748	2.80998	3.2954	7.78267	4.88037	5.61733	7.9879
TCGA-AO-A0JA	655	Alive	2.83031	8.14017	8.09084	5.92718	5.33282	4.78967	4.05271	4.51837	4.51837	5.49328	6.53075	5.76891	6.75842	-0.33961	2.83031	5.33282	3.11982	4.78967	4.18395	3.74785	3.90832	1.24535	4.86984	4.51837	3.36083	8.79738	4.51837	1.98232	4.70478	4.30425	2.46774	3.74785	5.2751	5.21498	9.54761	5.08665	3.36083	4.18395	4.18395	5.54303	3.90832	6.50588	3.11982	6.89879	4.18395	3.90832	7.17609
TCGA-A8-A0AB	518	Alive	3.76027	7.9428	9.41773	7.26054	3.76027	5.70217	4.7218	5.66209	5.74116	4.46654	4.03591	4.1562	7.62609	2.97178	6.25381	5.85219	5.70217	5.24027	6.17056	4.03591	5.24027	5.0042	4.1562	4.1562	6.11226	9.5581	4.03591	4.55674	5.70217	5.74116	1.09731	6.1417	6.50103	4.79775	5.62087	5.2937	4.7218	7.08977	6.35783	6.25381	4.79775	2.68227	4.55674	7.95114	6.75075	3.21278	8.3484
TCGA-BH-A1F5	2712	Dead	4.48532	4.58154	9.37049	5.77709	4.75662	6.52216	2.79726	7.20477	3.53423	4.83679	4.01966	3.32778	8.0494	4.1509	4.75662	4.67173	4.01966	2.79726	5.18193	4.01966	2.43469	3.7148	6.07028	4.01966	4.1509	9.89061	5.29976	4.01966	4.58154	3.87527	4.48532	5.73586	6.07028	4.01966	5.96719	5.4087	5.46023	6.34158	5.46023	7.34844	6.34158	-0.372661	5.69343	7.91736	5.81716	3.87527	8.70682
TCGA-AN-A0FS	210	Alive	2.94797	7.44171	7.69023	5.33624	4.74315	5.01026	2.94797	5.43037	4.79125	3.71849	4.53294	4.79125	6.79715	1.66786	3.50437	4.06996	3.81471	3.9049	4.21806	2.94797	2.94797	2.03043	3.81471	1.66786	3.10844	7.97685	4.96903	5.08933	3.9049	3.25283	2.03043	7.41893	4.88288	5.2699	5.62869	5.2699	4.21806	5.62869	4.28677	5.33624	5.16429	0.445472	4.74315	7.57819	2.7674	2.56095	7.78829
TCGA-A2-A0T3	1516	Alive	3.83211	8.9506	8.09318	5.28583	3.9524	6.02279	3.39601	5.37464	2.47847	2.76798	4.92326	5.61233	7.12233	0.893511	5.28583	2.47847	3.21544	3.9524	3.9524	0.893511	3.39601	4.06344	4.59395	4.16653	3.55648	7.49342	3.70087	3.83211	3.39601	2.47847	3.70087	6.48846	5.49837	5.53737	6.52772	6.29723	2.47847	5.71794	3.55648	4.8004	5.19119	5.68359	3.55648	6.25106	5.28583	3.21544	7.08334
TCGA-B6-A0RS	3063	Dead	3.06033	5.42598	8.34573	3.26678	4.64529	5.58871	3.26678	5.24253	3.60782	3.26678	7.18644	5.66367	6.3024	3.26678	4.71744	5.83562	3.88345	3.60782	3.60782	2.16724	2.52981	1.68182	3.26678	2.81932	1.68182	8.09798	4.11478	3.06033	4.85174	4.11478	-0.640112	1.68182	3.88345	-0.640112	5.38226	5.29062	2.16724	5.19278	1.68182	5.62667	4.85174	3.44735	3.06033	8.51723	4.71744	4.00374	7.79868
TCGA-A2-A04N	4354	Alive	4.77495	2.2969	8.69167	5.93249	4.9814	5.42028	2.2969	5.96528	4.1334	4.53394	6.78417	5.51191	7.74221	4.53394	4.77495	7.1116	2.94898	4.77495	4.24443	3.73747	1.81147	1.81147	4.77495	1.81147	4.01311	9.12436	4.1334	3.57701	4.9814	4.77495	3.39644	5.63929	4.77495	2.65947	6.43206	6.25773	5.04413	5.32244	5.32244	5.67937	6.0594	4.77495	3.39644	7.62397	5.75633	5.10426	8.09317
TCGA-E9-A1R3	78	Alive	2.89508	4.29947	7.58569	4.58898	5.65311	5.92656	4.99744	4.99744	5.43697	3.19993	5.03644	3.76181	6.97252	3.33118	3.33118	2.71451	0.39258	3.85201	2.50806	1.61497	3.33118	2.26705	4.36221	3.5625	2.71451	7.1783	3.5625	5.65311	4.42233	2.26705	1.61497	4.7849	4.23388	3.5625	6.87908	4.91614	4.23388	4.36221	3.76181	4.23388	4.01707	5.75013	3.33118	5.75013	4.69026	2.26705	7.78776
TCGA-BH-A0GZ	328	Alive	3.42742	1.10549	7.4689	4.64982	3.22097	2.97996	2.69046	5.71036	2.97996	1.10549	5.01239	4.37851	7.43342	1.84246	4.04409	6.17874	2.97996	3.76846	2.97996	2.69046	2.97996	2.32789	3.608	2.69046	2.32789	7.69546	1.10549	4.80593	4.16439	2.32789	2.69046	4.80593	4.04409	2.69046	5.89557	4.9468	3.91285	3.608	2.69046	3.76846	2.97996	3.42742	3.22097	7.71529	3.76846	4.27542	8.91499
TCGA-A7-A425	447	Alive	3.14533	1.79169	6.03962	3.75105	6.27282	5.41618	1.42912	4.99681	2.32221	1.42912	5.06471	4.88855	6.44832	1.42912	3.83122	3.83122	2.52866	4.81159	3.57596	2.52866	1.79169	2.32221	4.77151	3.26562	0.943696	7.83366	4.96162	4.64414	3.90717	4.11362	4.04803	2.70923	2.52866	3.26562	5.61045	6.54658	2.0812	3.26562	2.70923	3.01409	4.85059	5.16093	2.0812	5.16093	4.11362	2.52866	7.28355
TCGA-E2-A15A	710	Alive	2.71782	7.16785	9.8068	4.66535	5.03975	5.79311	3.08039	5.33673	-0.089534	1.49543	7.02941	3.99793	7.05002	4.66535	5.11992	5.8412	2.71782	4.95486	4.95486	2.23239	2.71782	3.08039	4.76845	4.30278	4.76845	8.74019	4.66535	3.61091	4.86466	3.81736	2.71782	3.08039	4.66535	4.66535	9.43207	6.01899	3.3699	4.76845	3.81736	4.66535	2.71782	6.75596	4.15839	6.21425	4.15839	3.99793	8.54346
TCGA-MS-A51U	681	Alive	4.22009	8.41648	6.70707	5.47947	4.60196	6.02118	3.08258	5.91716	5.51554	3.93058	4.7904	4.46109	8.01174	1.49762	5.61864	-0.824308	3.81955	5.15297	5.00858	3.69925	-0.824308	2.63512	3.93058	4.03367	3.26315	8.4021	6.88305	4.12989	2.87613	3.42362	3.69925	6.50661	4.7904	5.36552	6.3556	6.6433	4.60196	5.97011	2.34562	7.1925	5.10643	5.15297	3.42362	6.09455	4.53324	1.98305	7.48403
TCGA-C8-A8HP	396	Alive	1.16873	-0.416237	8.31508	3.97608	3.0432	5.07562	3.49065	5.99315	1.90569	3.97608	6.7027	5.41665	7.83643	3.67123	4.33865	1.90569	2.39112	5.46641	3.97608	4.71305	2.75369	4.22762	4.71305	2.75369	3.67123	7.38466	2.75369	3.83169	4.71305	4.53796	3.97608	3.0432	3.83169	2.39112	4.94132	6.24197	2.39112	2.75369	3.67123	4.10733	5.19847	5.07562	1.90569	4.44174	3.67123	1.90569	7.83643
TCGA-A7-A5ZX	336	Alive	5.50373	5.41161	7.66204	4.26137	3.7618	5.41161	3.54767	5.50373	4.39567	2.81071	3.15174	3.54767	7.70795	1.71117	3.6587	5.9591	3.42738	3.6587	3.94821	2.81071	3.15174	2.99128	4.92618	2.07374	2.07374	8.78493	2.99128	4.51852	3.54767	4.51852	4.4584	5.41161	4.57624	5.01234	6.40366	6.30469	3.54767	5.91504	2.99128	5.50373	6.32167	3.7618	2.99128	7.34261	4.11327	2.60425	8.68353
TCGA-A8-A09B	365	Alive	0.691544	5.61438	8.19669	5.73594	3.4989	5.82083	4.23586	4.77901	5.87477	2.56601	5.37337	3.19404	7.17804	3.75044	5.41036	2.56601	2.56601	3.19404	4.77901	2.80702	3.35451	3.63014	3.86147	2.80702	4.88794	8.84298	3.86147	4.31603	4.39198	4.88794	5.08386	3.96456	5.08386	4.39198	6.65348	5.901	3.35451	5.37337	5.25633	4.88794	4.88794	5.58231	4.06078	6.1834	5.87477	4.15098	8.16457
TCGA-S3-A6ZH	641	Alive	2.84139	3.57835	8.44295	4.52944	1.99339	7.35094	1.25643	5.28617	5.16332	3.1309	4.52944	3.75893	6.27138	1.99339	4.71586	4.31532	3.57835	5.02902	3.91939	1.99339	3.1309	-0.328536	5.02902	3.57835	2.84139	7.72131	3.3719	1.99339	4.19503	3.3719	1.99339	7.13907	4.42635	4.71586	4.88092	5.69383	5.34389	4.52944	3.3719	4.71586	5.09773	3.75893	3.75893	6.32968	4.80075	1.25643	8.18322
TCGA-A2-A0YF	1535	Alive	4.86547	4.79988	7.77022	4.73117	4.9282	6.79147	3.07405	5.39598	6.2191	4.41801	7.21282	2.54354	7.69103	3.76593	4.01747	4.01747	3.46108	4.01747	4.73117	3.28051	1.69554	4.2316	4.1285	2.54354	3.62154	8.66133	4.2316	4.01747	4.98832	3.89718	2.18097	6.06012	4.32781	3.89718	7.89325	5.6404	4.86547	5.94347	4.01747	5.74865	4.86547	3.07405	5.25626	7.40152	5.15497	3.89718	8.70677
TCGA-A2-A1FW	528	Alive	4.393	2.67679	9.70074	6.63762	8.26604	6.58368	2.19136	6.09825	7.28729	6.27883	6.46935	3.9569	7.80607	2.19136	5.07889	3.03936	4.11736	4.11736	4.62432	5.2957	5.59736	5.15484	4.62432	6.46935	5.15484	10.0381	7.60415	3.03936	4.72742	5.54186	-0.130564	3.56988	6.01918	3.32887	9.15252	7.56292	7.32065	5.93552	5.22699	6.76425	4.62432	2.19136	4.26175	8.52407	6.34517	3.77633	9.02678
TCGA-BH-A0E2	435	Alive	2.28074	5.88278	8.60009	3.86571	4.11725	4.51778	2.93282	4.33137	3.86571	1.79532	4.96524	5.02798	7.4902	4.11725	3.38028	3.38028	2.64332	1.05835	4.11725	1.79532	2.64332	-0.52661	3.38028	-0.52661	2.64332	7.24818	1.79532	1.79532	4.75879	1.79532	1.05835	1.79532	4.42759	3.86571	9.93794	5.30628	2.64332	4.33137	4.11725	4.75879	4.68284	3.72132	2.64332	7.64832	1.79532	1.79532	8.06958
TCGA-E9-A1ND	1266	Alive	-0.862233	3.38569	7.39043	3.38569	1.4597	4.09196	3.38569	2.5972	0.72273	0.72273	9.52686	4.42317	6.25671	3.66133	3.66133	0.72273	1.4597	3.22523	3.04466	3.53008	2.30769	0.72273	3.99575	1.94512	2.5972	7.44611	3.04466	3.22523	3.53008	2.30769	-0.862233	1.4597	3.89265	1.4597	4.18216	3.89265	1.94512	4.34722	3.04466	3.53008	2.30769	4.56403	1.94512	6.85887	2.83821	1.94512	6.84513
TCGA-S3-AA10	586	Alive	2.04582	3.76203	7.63507	2.04582	4.52387	4.96639	1.5604	3.99336	2.40839	1.5604	6.39834	1.5604	6.6731	4.09645	4.19267	3.88233	2.04582	2.40839	3.32593	0.823432	0.823432	1.5604	4.09645	3.14536	2.93891	7.43323	4.59602	2.40839	3.76203	3.32593	1.5604	0.823432	2.93891	0.823432	6.35741	4.59602	3.76203	4.73032	2.6979	4.66473	3.4864	5.46729	3.14536	7.34176	2.04582	-0.76153	6.65632
TCGA-B6-A0RH	12205	Dead	2.92086	1.33589	8.70919	2.71441	4.14325	4.05836	3.87195	3.26189	2.92086	-0.986034	5.20379	4.56855	5.4897	2.71441	3.96816	6.41485	2.4734	0.598928	0.598928	-0.986034	1.33589	0.598928	2.18389	1.33589	2.18389	5.88433	1.82132	0.598928	0.598928	2.71441	1.33589	4.84686	3.40628	3.10143	7.42759	3.87195	4.05836	2.4734	2.18389	3.10143	4.84686	2.71441	3.53753	7.04187	2.4734	4.50582	7.88741
TCGA-A7-A4SB	418	Alive	4.73178	5.3375	7.80068	6.09086	5.25262	6.09086	1.79318	7.42739	4.45615	0.208222	3.66765	2.53015	9.54584	3.66765	5.49362	3.90866	3.37815	5.70007	5.3375	4.29568	4.45615	3.66765	6.27431	5.56577	4.45615	9.91731	5.56577	5.49362	4.45615	5.82293	4.11511	8.64701	4.96311	4.96311	6.74738	7.84485	3.37815	6.80813	5.49362	5.25262	6.54807	4.29568	3.01558	7.00264	5.56577	4.29568	9.31413
TCGA-E2-A15P	595	Alive	4.20631	2.62135	7.90675	6.36159	5.27044	8.29377	1.96927	6.1277	5.4287	3.68548	6.67761	4.37137	7.47933	2.86235	4.51947	3.9168	3.80577	4.37137	3.80577	5.27044	2.86235	3.80577	6.08078	3.06881	4.65377	9.53804	5.90338	5.95633	3.68548	4.2912	5.04456	3.9168	5.50176	3.9168	7.79491	6.62952	5.66971	6.23873	4.20631	4.83434	6.32179	4.58818	4.51947	6.0074	4.9948	3.9168	7.99796
TCGA-A7-A0CG	1043	Alive	2.15691	3.84497	7.94409	4.96427	3.63084	4.41325	1.30892	5.05308	3.74188	3.07445	5.5869	3.94118	6.10593	2.68743	4.54158	4.91773	3.37931	1.30892	3.84497	1.30892	3.37931	2.68743	4.86963	0.57195	3.23492	7.75848	3.74188	4.11627	3.51055	4.03138	2.15691	4.19644	4.54158	4.19644	6.10593	4.86963	2.68743	5.05308	3.74188	4.41325	4.6017	2.15691	3.94118	6.65232	3.63084	2.44642	7.31342
TCGA-3C-AALK	1448	Alive	2.9529	8.88363	7.69125	5.03382	4.29685	5.44228	2.05981	5.48127	4.61001	3.15935	5.4022	4.86717	6.68708	1.57438	4.53786	2.9529	2.71189	3.50038	3.15935	3.77602	2.71189	3.33992	4.29685	4.80704	2.42238	7.41736	3.89631	3.64477	2.71189	4.38174	4.00734	7.09166	4.38174	3.77602	6.60118	6.14727	3.50038	4.38174	4.38174	5.91067	4.67872	4.98038	2.71189	6.76816	5.51924	1.57438	7.41736
TCGA-E9-A244	21	Alive	-1.14404	1.17789	9.61501	2.76285	2.76285	3.49982	0.440921	3.24828	1.66331	2.02588	6.47801	1.66331	6.23966	3.24828	6.09436	7.71083	2.02588	1.17789	2.31539	2.02588	5.08478	1.17789	2.5564	-1.14404	3.37952	6.73248	1.66331	0.440921	3.24828	2.5564	-1.14404	3.71394	4.58388	4.14136	7.74774	3.90035	2.5564	3.37952	2.76285	4.28222	3.61085	2.02588	3.49982	8.16202	4.52838	4.21351	6.16884
TCGA-AO-A03L	2442	Alive	1.34784	6.33273	8.11602	5.4353	3.22231	4.80727	-0.237122	5.74016	2.9328	1.34784	6.47712	4.01081	6.7963	3.46332	3.46332	2.57023	2.9328	3.46332	1.34784	3.22231	3.22231	2.57023	3.85034	4.01081	3.66977	8.0529	2.9328	1.34784	4.51777	5.04828	4.71707	4.40673	4.40673	4.40673	8.61775	6.06666	4.01081	3.46332	3.85034	4.71707	4.62086	5.78525	2.9328	6.60837	4.51777	3.46332	8.20167
TCGA-OL-A5S0	620	Alive	0.364327	3.02729	7.28319	-1.22064	3.53425	4.39407	2.86683	3.53425	-1.22064	0.364327	5.54755	3.17168	4.84545	4.13692	3.53425	4.50728	0.364327	0.364327	0.364327	3.02729	1.58672	2.4798	2.4798	-1.22064	2.4798	4.84545	1.94929	1.94929	3.42322	-1.22064	1.58672	1.10129	3.02729	-1.22064	3.63735	3.42322	1.94929	1.58672	-1.22064	2.86683	3.90865	2.2388	3.30293	6.47285	-1.22064	4.27122	7.19299
TCGA-E2-A570	931	Alive	4.87361	5.95514	8.21221	3.53481	5.51343	6.84822	2.90677	5.06205	1.76927	-0.552658	4.80489	4.49174	6.84822	2.90677	4.9392	5.00193	3.83966	3.9709	3.83966	2.90677	1.76927	2.90677	4.40154	2.61727	2.61727	8.548	3.14778	1.76927	3.69527	4.9392	3.69527	4.30532	3.69527	4.80489	6.36621	5.78719	3.83966	3.53481	3.35423	4.49174	6.52416	5.11977	3.14778	8.16502	5.11977	1.0323	8.89236
TCGA-AR-A0TY	1699	Dead	4.45229	2.86732	9.51981	5.67468	6.32676	6.69514	6.16011	6.47613	4.00483	2.86732	5.30028	4.00483	7.85828	5.06896	6.21782	2.13036	3.35275	5.18925	4.93771	4.45229	2.86732	4.00483	4.63286	4.00483	3.71532	9.96114	7.02113	4.24584	4.45229	4.63286	0.545396	4.79332	4.63286	0.545396	7.25964	6.16011	7.44021	6.21782	4.24584	5.58979	4.00483	3.71532	4.93771	7.39089	5.40338	4.45229	8.0611
TCGA-AR-A256	2854	Dead	2.65035	2.65035	8.83225	2.20289	2.99138	3.69765	1.06539	4.67419	-1.25654	3.26702	7.80685	0.32842	5.68597	4.16972	4.23531	4.76583	0.32842	1.06539	2.4439	-1.25654	2.99138	2.65035	2.20289	2.65035	3.38731	7.63524	4.47138	2.20289	3.87274	2.4439	0.32842	2.83092	3.69765	4.97228	6.53136	4.41588	4.10101	4.47138	3.26702	4.8932	1.06539	3.69765	1.91338	7.27873	3.38731	2.4439	5.70924
TCGA-BH-A1EU	1286	Dead	3.91877	7.52196	7.72787	6.44976	3.70855	5.82403	2.28406	5.29352	4.66548	2.79102	5.92487	1.94302	7.71032	3.32153	4.97864	1.20605	3.24558	2.89411	4.63604	2.99032	3.59072	4.72263	4.77759	4.22595	4.54392	9.62062	5.02481	4.63604	3.81749	4.0585	2.99032	5.34901	5.58302	5.40245	7.11561	5.51994	6.23088	6.21105	5.00191	5.71561	3.39368	2.79102	4.51186	6.44976	5.17568	2.79102	6.54788
TCGA-LL-A6FQ	80	Alive	3.33875	7.03919	6.91029	3.62826	6.47261	6.23491	1.75379	5.02681	2.97618	0.168825	4.25629	5.12302	6.61177	3.62826	3.86927	4.56114	2.49075	4.92371	1.75379	1.75379	2.97618	2.49075	5.59509	3.62826	2.97618	6.79818	3.86927	0.168825	2.97618	2.97618	3.86927	5.78354	3.62826	1.75379	8.5482	4.41675	2.49075	2.97618	2.97618	4.07572	4.56114	2.97618	3.33875	5.78354	2.49075	3.86927	10.0221
TCGA-GM-A2DI	2590	Alive	2.72484	5.4473	8.3859	4.79523	3.57283	5.1578	3.86234	6.28555	4.92647	4.79523	7.00282	4.10335	6.33364	1.98787	5.3571	3.86234	0.402908	1.98787	3.21026	2.72484	1.98787	3.86234	3.57283	3.21026	2.72484	7.58282	5.26089	3.57283	4.49037	3.21026	0.402908	4.79523	5.1578	2.72484	6.469	5.26089	1.98787	5.1578	1.98787	5.3571	4.65084	4.92647	3.57283	5.4473	4.3098	0.402908	5.61236
TCGA-A7-A0DB	1007	Alive	8.8846	6.48418	8.01648	9.74106	2.75237	8.21648	6.17384	8.89046	8.41669	8.22579	6.42075	4.803	11.3184	7.97293	8.22579	5.15447	8.35016	6.09477	7.89339	7.16419	10.3406	7.86983	7.80921	5.55973	8.01648	13.1313	7.69321	6.73944	7.86983	7.74592	5.67294	8.11995	9.0138	7.73292	11.2298	7.50726	7.04305	9.53561	8.20711	9.38173	6.57438	2.75237	7.53748	7.79677	9.03513	8.80611	5.49961
TCGA-BH-A0BM	1876	Alive	4.08335	3.96306	7.24039	4.79705	3.52696	3.68742	4.79705	6.15374	4.79705	-0.560506	4.29748	4.39369	7.56362	4.48389	2.60942	3.13993	1.02446	2.24685	2.60942	3.52696	4.08335	1.76142	3.34638	2.24685	2.24685	8.30058	4.19438	4.19438	4.19438	4.19438	2.24685	5.27238	2.60942	2.60942	6.38201	5.41677	3.83181	3.34638	2.60942	4.7249	5.11192	4.08335	2.89893	6.35836	4.19438	5.0542	7.25328
TCGA-3C-AAAU	4047	Alive	4.50281	6.00289	8.97158	4.01739	4.01739	7.87735	3.62146	6.49247	7.03887	1.69546	3.62146	4.50281	8.09121	0.958492	5.60235	5.25617	3.46099	4.32773	4.58298	2.83296	3.46099	3.07397	4.65893	4.01739	4.23151	9.06527	3.28042	4.65893	4.12842	4.23151	3.28042	4.65893	4.50281	7.93195	8.46893	6.42881	3.62146	6.70445	4.50281	4.58298	6.5927	4.41792	5.25617	7.08089	4.58298	0.958492	6.80816
TCGA-D8-A1XF	463	Alive	0.381927	7.37061	9.54934	4.28882	5.66733	6.10985	2.70385	5.66733	4.90549	4.28882	4.77424	6.68571	7.78281	1.96689	5.33612	3.55185	3.84136	4.77424	3.18928	1.96689	1.96689	2.70385	4.90549	3.18928	4.62985	7.76563	4.77424	1.96689	5.42632	4.08237	3.18928	5.80819	5.87378	9.47732	8.94798	6.61075	3.18928	5.02578	4.77424	4.28882	4.90549	4.90549	2.70385	6.31266	4.90549	2.70385	8.18283
TCGA-E9-A229	1148	Alive	4.12084	5.56141	8.65511	4.96883	4.20101	6.6136	4.03595	4.82444	4.12084	3.23948	6.56898	4.54614	8.02773	1.31348	5.29533	5.4345	3.38387	3.38387	4.20101	2.89844	2.16148	4.60626	4.60626	4.3491	4.77291	8.90892	4.27695	3.63541	4.54614	5.36659	1.79891	6.7531	5.10008	4.96883	6.32247	6.06837	4.27695	5.1413	5.3314	5.46729	4.60626	5.29533	4.20101	7.16648	4.66398	3.23948	7.5033
TCGA-D8-A4Z1	659	Alive	3.87077	4.40842	7.07139	5.18336	3.1645	5.51648	2.82346	4.79921	4.589	2.0865	5.3923	2.61701	6.78076	2.376	5.14539	3.44013	2.61701	4.04585	4.04585	2.376	2.376	1.72393	3.96096	3.30889	3.00403	8.41841	4.04585	4.79921	2.82346	4.69793	4.47116	6.40039	5.06632	4.79921	5.57478	5.63082	3.30889	5.45573	3.67146	4.84731	4.40842	3.30889	2.61701	6.3512	3.56043	1.72393	7.30459
TCGA-OL-A5RY	752	Alive	1.50633	4.54196	7.26655	2.88484	2.35433	3.09129	3.09129	4.96576	-0.815597	3.82826	5.25049	4.1386	6.23969	1.99176	3.57672	1.99176	1.50633	2.88484	2.64383	2.64383	1.99176	1.50633	3.70797	2.35433	2.64383	6.49729	3.70797	0.769366	4.61067	3.57672	-0.815597	2.64383	2.35433	-0.815597	3.70797	4.54196	3.27187	3.43233	0.769366	3.43233	2.35433	4.67626	1.50633	5.72356	3.09129	2.35433	6.40357
TCGA-AC-A23G	2248	Alive	1.50964	6.61118	7.2193	5.6526	5.13413	5.70604	2.24661	3.83157	3.38411	2.73204	4.96908	4.56854	5.99077	4.87888	4.17261	2.24661	1.50964	3.38411	3.09461	2.73204	1.50964	1.50964	2.73204	3.09461	1.50964	7.39229	4.96908	3.38411	3.83157	-0.0753184	3.83157	2.73204	3.62512	2.24661	6.8672	3.38411	3.09461	3.62512	3.09461	4.17261	3.09461	5.35095	1.50964	6.43248	3.62512	3.83157	6.49454
TCGA-E9-A1R7	1467	Alive	2.7136	1.97663	12.3913	4.91523	4.29856	4.78399	1.97663	6.69545	4.29856	4.91523	3.56159	4.29856	7.18608	0.391668	5.34586	3.19902	2.7136	4.78399	2.7136	1.97663	4.91523	4.09211	4.78399	4.29856	3.19902	7.9691	3.56159	3.19902	3.56159	4.09211	3.19902	3.56159	4.47913	6.54141	9.35456	5.14656	6.62049	3.56159	5.34586	4.47913	3.8511	3.8511	5.34586	6.99158	4.6396	1.97663	8.56659
TCGA-C8-A27B	439	Alive	2.02125	1.36918	9.29399	2.02125	2.02125	4.34318	1.73175	3.08538	0.146785	-1.43818	12.4486	2.80975	6.28292	3.08538	4.17653	1.36918	2.64929	1.73175	2.46871	2.64929	-1.43818	2.46871	4.17653	0.88375	2.95414	6.41357	2.02125	2.46871	3.60622	2.02125	0.146785	4.93686	2.80975	2.02125	2.64929	4.11641	3.20568	3.77128	2.95414	3.51602	4.58419	2.64929	0.88375	8.00684	2.46871	3.4198	6.99227
TCGA-B6-A409	573	Dead	1.92234	2.55037	9.59026	1.92234	4.13534	2.98647	1.27027	3.59219	-1.53709	1.63284	8.33173	4.57144	5.25733	2.3698	2.85523	6.85093	2.55037	2.3698	-1.53709	2.3698	1.92234	-1.53709	5.25733	0.784839	1.92234	5.75753	2.55037	0.784839	3.5073	1.63284	0.784839	2.55037	1.63284	0.784839	3.2178	3.82046	1.27027	-1.53709	2.55037	1.92234	3.32089	1.63284	1.63284	7.33635	0.784839	2.3698	6.99039
TCGA-E2-A109	1417	Alive	3.64958	3.20212	9.1794	5.80878	5.3574	7.05557	3.44313	6.51087	2.06462	2.06462	5.29728	3.99062	6.73137	4.26625	5.80878	6.21842	2.91261	3.83015	4.87197	2.55004	3.99062	3.99062	4.87197	4.87197	3.44313	8.31633	6.15208	3.20212	3.83015	4.87197	2.06462	5.16895	5.57558	4.95214	7.97631	6.00947	6.18563	5.3574	3.83015	4.60067	5.3574	3.99062	3.99062	7.82484	4.38654	4.13501	8.36107
TCGA-AC-A3BB	987	Alive	4.31015	5.57038	7.33921	3.83808	4.43847	5.42304	3.52774	4.81462	2.58432	2.97134	7.05881	5.22373	6.33509	4.55631	3.74186	1.20581	2.58432	2.34331	2.34331	1.20581	2.05381	2.05381	4.43847	3.2762	3.83808	8.29962	4.01316	2.79077	4.16928	4.49859	3.52774	4.94997	3.63877	3.92828	7.33921	6.30173	4.55631	3.74186	1.20581	4.66524	4.66524	5.84967	3.13181	6.26759	3.40744	3.2762	7.97399
TCGA-EW-A3U0	532	Alive	1.72841	5.66985	6.97288	2.5169	3.62653	4.64401	-0.146064	4.15162	2.35644	-1.73103	6.21734	3.62653	6.05688	3.02386	4.57275	2.35644	1.72841	5.06339	4.24625	0.590902	1.07633	3.22317	4.15162	0.590902	3.62653	7.54277	1.07633	3.31337	3.02386	3.31337	0.590902	-0.146064	3.55438	2.66129	4.60882	4.67836	9.02135	3.82356	3.47843	4.24625	3.02386	3.82356	2.35644	6.97978	2.66129	3.12695	7.07955
TCGA-A2-A04P	548	Dead	2.88807	4.33873	7.91487	2.88807	4.7091	5.39057	2.88807	3.83916	1.78853	2.68162	7.29859	3.62503	7.40324	5.45691	4.19063	5.39057	3.73606	3.2291	3.73606	2.68162	5.24796	3.50474	3.50474	0.566138	3.2291	7.07393	4.95846	1.78853	5.32103	4.26658	2.44061	3.62503	1.3031	2.44061	5.45691	5.00354	6.14105	3.93537	3.83916	5.63939	4.53576	2.1511	2.88807	7.7394	4.40744	3.73606	7.94407
TCGA-E2-A14O	1359	Alive	5.31743	2.4299	8.32229	3.80841	4.75183	6.17406	4.01486	6.79447	0.107973	1.69294	4.63153	5.23726	7.28788	6.41175	4.86286	4.63153	3.2779	4.01486	2.91533	3.5674	4.96595	4.01486	3.80841	3.80841	4.50029	9.17675	5.39337	4.3559	5.23726	4.3559	2.91533	7.00279	3.5674	3.5674	9.82736	6.37476	2.4299	4.50029	1.69294	6.37476	5.66256	3.5674	4.50029	6.55092	5.06217	5.59983	10.2666
TCGA-BH-A0B0	2477	Alive	4.11912	7.41759	7.50032	5.35475	3.80878	4.65678	2.33485	4.59119	4.37438	4.02291	5.50478	4.71951	6.80155	2.33485	2.86537	1.97228	2.86537	1.48685	3.25239	1.48685	2.33485	1.97228	4.11912	0.749888	2.86537	8.37194	4.94629	4.94629	4.37438	3.07182	3.55724	4.20932	3.68849	5.46871	5.18729	5.14221	3.55724	5.09566	4.02291	3.91981	5.60787	3.07182	0.749888	6.87228	4.02291	1.97228	7.27867
TCGA-D8-A73W	629	Dead	1.27181	3.14627	6.90601	4.8963	4.64104	6.96297	6.45503	5.95363	2.4942	5.66412	4.3307	5.66412	7.6812	3.59373	5.30155	4.97225	4.73124	5.24143	5.30155	4.64104	2.85677	2.85677	6.06188	4.44173	2.4942	8.30523	4.44173	5.41476	3.93477	4.07916	3.77431	3.93477	5.1787	4.81613	7.17066	6.65263	4.54482	5.11311	4.73124	6.226	3.14627	5.56949	4.81613	5.66412	5.41476	3.38728	7.20254
TCGA-AN-A0AJ	303	Alive	3.60011	2.86315	8.83021	4.8225	2.86315	3.94115	2.01515	5.47458	6.68191	2.86315	5.42114	4.5512	6.32258	4.5512	2.86315	5.75931	1.27818	4.08554	3.15265	2.01515	3.60011	4.33708	5.24781	3.39366	3.15265	7.45477	4.5512	4.08554	6.16895	2.86315	2.50058	6.26308	3.39366	1.27818	6.95061	4.97862	8.34068	5.05077	4.21678	4.08554	5.36565	4.33708	3.94115	8.06391	5.24781	5.05077	8.32622
TCGA-C8-A26X	376	Alive	2.75811	3.41019	8.32145	3.41019	4.03822	4.80874	3.6512	5.16021	-0.0492414	3.85765	7.89913	4.90495	5.73212	-0.0492414	4.80874	7.68547	2.75811	2.75811	2.27269	1.53572	2.27269	3.6512	5.23616	1.53572	2.27269	7.33446	4.59461	2.27269	5.23616	4.03822	-0.0492414	4.03822	3.12068	1.53572	6.45855	4.80874	7.64425	4.47432	2.27269	4.47432	3.12068	3.12068	4.03822	7.15043	3.41019	3.41019	7.28168
TCGA-D8-A27P	49	Alive	2.15881	3.43892	8.3766	6.11964	3.0519	5.5012	3.99531	4.63686	5.13282	3.99531	4.77772	3.0519	6.98808	-0.648542	4.63686	5.41755	3.43892	2.81089	4.30565	4.10635	2.52138	3.43892	4.96617	3.43892	4.20944	8.4678	4.30565	4.70901	3.87502	4.63686	3.43892	5.69131	4.96617	3.0519	6.42827	5.54128	4.63686	5.41755	4.56091	5.5012	4.39585	3.87502	4.84331	7.64148	4.39585	3.0519	6.95879
TCGA-BH-A8FY	295	Dead	5.11514	4.31867	7.64818	3.53018	5.20003	6.7001	5.74317	6.72896	7.34687	0.0707468	5.79867	5.35615	6.83893	2.8781	5.62534	7.28992	3.53018	5.49701	4.7146	5.4283	4.7146	3.24067	6.00148	3.53018	3.24067	8.76771	3.77119	4.46306	5.79867	4.59431	6.17927	6.09311	4.15821	6.4106	6.29957	6.44579	4.7146	4.92873	5.20003	6.00148	6.00148	5.20003	5.4283	7.28992	5.20003	3.24067	9.18188
TCGA-OL-A5RZ	679	Alive	3.69148	3.0394	10.0085	5.51745	4.31951	6.73984	0.232044	4.75561	2.55397	3.40197	3.40197	2.55397	6.25441	1.81701	4.47997	3.93248	4.47997	4.75561	3.93248	3.40197	3.93248	3.93248	4.13893	5.5896	3.0394	7.37159	5.51745	2.55397	5.36133	4.13893	2.55397	1.81701	3.69148	0.232044	3.40197	6.20932	5.84675	3.93248	4.31951	6.89026	5.36133	4.47997	3.69148	6.60708	5.65831	3.40197	9.45363
TCGA-EW-A1OV	789	Alive	3.83198	3.83198	9.60524	5.17593	4.03843	4.98952	3.59097	5.17593	0.131539	2.93889	7.87973	3.30146	7.36994	2.45347	4.88643	6.36036	2.45347	3.59097	4.37947	0.131539	2.45347	3.30146	3.59097	2.45347	2.93889	8.10308	4.37947	3.30146	4.7754	3.59097	2.45347	3.30146	4.03843	1.7165	5.08574	4.98952	4.03843	4.98952	4.03843	6.32136	2.93889	4.03843	3.30146	6.47139	4.88643	4.219	8.12589
TCGA-AR-A1AO	2618	Alive	-1.54588	3.09797	7.58597	4.06883	3.09797	3.81167	3.40831	3.49851	0.776044	1.91355	6.2289	4.92985	5.78503	4.23548	4.7579	2.70204	1.91355	2.70204	1.26147	1.62404	-1.54588	0.776044	3.49851	0.776044	0.776044	7.28384	1.91355	3.49851	5.67328	1.91355	1.26147	2.70204	3.66357	2.54158	4.47648	4.12654	4.00871	3.09797	2.70204	3.81167	3.40831	4.7209	2.84643	6.03155	3.5834	4.06883	6.21567
TCGA-AN-A04C	54	Alive	3.56115	1.97619	9.45678	4.69866	3.90219	6.42245	2.82419	4.51224	3.56115	1.23922	5.20885	4.40915	6.83417	4.78354	2.46162	8.85148	1.23922	4.04658	2.82419	3.74172	4.86371	3.90219	5.80401	4.29812	4.17782	7.55513	4.86371	1.23922	5.26897	4.78354	1.23922	2.46162	1.97619	1.97619	4.29812	6.0293	2.82419	3.11369	3.90219	5.5369	4.86371	2.46162	4.17782	7.67107	5.26897	6.12999	9.25603
TCGA-A2-A25E	3204	Alive	5.72509	7.26496	9.45928	4.98812	3.16215	6.66851	2.02465	6.80075	3.79018	5.12899	4.832	2.87265	7.90729	3.60961	6.27258	-0.297278	4.45761	4.45761	4.09504	2.87265	4.45761	5.12899	4.832	5.76881	4.65692	9.66995	6.21052	3.95065	3.60961	4.5607	2.02465	3.79018	4.65692	6.21052	10.7368	6.5229	5.06027	7.06904	4.65692	6.99734	6.33208	1.28768	4.98812	6.80075	4.22628	3.40316	8.39969
TCGA-A2-A1G6	501	Alive	3.83405	7.31884	7.09488	4.03108	2.38338	4.98429	3.83405	5.6564	3.7619	1.93593	4.95223	0.0614563	7.15245	1.64642	3.96835	4.62624	2.72442	3.90276	3.83405	2.17693	2.86881	1.28385	3.60578	2.56396	2.86881	8.42632	3.43069	3.7619	3.68595	4.0912	2.38338	4.49886	4.35914	3.7619	5.29667	5.50992	3.7619	4.70531	4.20441	5.41901	5.75262	1.28385	4.95223	7.55598	3.33447	3.23138	7.69808
TCGA-AR-A1AK	3159	Alive	2.43169	6.19143	7.38589	5.4152	4.32981	4.46411	2.6727	6.04908	5.16209	3.05972	6.60889	3.49582	6.5345	4.80515	5.60162	1.29419	1.29419	3.49582	4.58697	1.77962	2.43169	2.6727	1.77962	3.72715	3.72715	8.13465	5.20108	4.18171	3.72715	2.6727	3.36458	4.39853	5.20108	5.31211	7.40271	5.3473	4.01666	5.23905	3.83024	4.903	3.05972	6.32099	4.46411	5.08079	4.64469	2.87915	7.26228
TCGA-BH-A0HO	76	Alive	3.36856	2.47547	8.84054	2.83804	4.7974	5.50101	6.53848	5.69048	5.77664	-0.331884	7.78186	5.39604	6.86779	-0.331884	5.69048	4.19168	4.62231	2.83804	3.75558	3.12755	3.91604	1.25308	3.57501	2.47547	3.36856	8.13979	1.25308	5.28283	4.5261	3.57501	1.25308	6.38236	4.31197	2.83804	7.95813	5.2227	5.7342	4.7974	3.57501	4.95352	4.06043	5.34054	4.5261	6.74493	3.57501	2.83804	7.93958
TCGA-S3-A6ZG	562	Alive	2.63013	6.37037	8.31791	4.72529	4.78541	6.13649	1.49263	6.11322	6.28964	3.07759	6.31025	3.07759	7.61778	0.755663	4.02868	3.41863	3.07759	4.95206	4.66255	0.755663	2.63013	3.92559	5.70986	3.92559	4.2151	8.92057	4.38015	4.52825	4.84313	4.4561	5.99088	5.64643	3.81456	5.6785	7.62603	6.7176	5.05334	5.91217	4.1249	5.27923	4.72529	6.67055	4.2151	6.9716	5.70986	1.49263	7.78173
TCGA-BH-A1FJ	1927	Dead	2.86264	2.21057	8.74083	5.70699	3.65114	6.60288	3.79553	4.82948	6.80409	4.04707	3.79553	4.44761	5.59304	3.3101	5.97307	5.59304	2.86264	3.65114	4.1581	3.92677	3.79553	3.49067	4.1581	3.92677	2.86264	8.23293	3.92677	5.2361	3.3101	4.35741	-0.596789	8.22019	3.92677	5.74306	7.30408	5.8126	6.82106	6.62238	4.53249	5.2361	6.11746	3.49067	3.92677	8.18129	3.3101	3.10365	7.72062
TCGA-E2-A1IG	2140	Alive	2.55783	6.28963	9.03356	4.79487	2.9204	6.01726	4.87976	5.97929	3.9984	3.83794	7.15135	4.70467	7.71048	4.87976	2.55783	3.20991	2.0724	3.20991	3.45091	1.33544	2.0724	2.0724	3.45091	3.9984	2.0724	7.61466	3.20991	3.65736	3.9984	2.9204	2.9204	3.45091	4.14279	3.65736	7.42995	5.72775	-0.249526	3.9984	2.9204	5.10803	5.47839	4.60846	3.65736	6.73916	3.9984	1.33544	8.80847
TCGA-BH-A0B6	2483	Alive	0.0738408	0.0738408	8.77774	2.39577	3.98073	2.39577	3.24377	3.98073	2.8812	1.6588	7.27351	3.98073	4.93182	1.6588	3.98073	4.1613	0.0738408	0.0738408	0.0738408	1.6588	2.8812	1.6588	3.98073	1.6588	0.0738408	6.91933	3.53327	0.0738408	4.93182	2.8812	0.0738408	3.77428	2.8812	0.0738408	4.1613	3.24377	2.39577	4.5974	2.39577	3.24377	3.53327	2.39577	3.24377	6.7032	2.8812	2.8812	8.02221
TCGA-AN-A0FT	214	Alive	3.35808	8.34063	7.89126	2.46499	6.3991	4.1812	2.82756	5.439	2.46499	3.35808	5.92442	5.0839	8.14548	2.46499	2.46499	4.1812	5.49053	3.7451	3.11707	3.56453	3.11707	3.56453	4.41252	4.1812	2.46499	7.44554	6.16543	1.97957	4.61183	5.01519	3.11707	2.82756	4.1812	4.1812	5.80738	5.49053	1.97957	3.56453	4.1812	6.69106	7.18902	2.82756	3.90556	6.98855	3.7451	4.70203	10.1861
TCGA-EW-A6SB	760	Alive	1.71525	1.71525	8.67641	0.978281	3.09376	3.09376	0.978281	2.85275	0.978281	-0.606681	10.2079	4.14821	5.6971	0.978281	4.14821	4.94791	0.978281	1.71525	0.978281	-0.606681	3.09376	2.20067	5.80271	0.978281	2.20067	6.90902	1.71525	3.91688	3.30021	-0.606681	-0.606681	2.20067	1.71525	1.71525	0.978281	3.30021	3.30021	2.20067	0.978281	0.978281	4.81958	2.56324	2.85275	5.83626	-0.606681	2.56324	7.85684
TCGA-B6-A0IM	7709	Dead	4.18731	1.75435	9.02301	5.58217	4.47681	6.67082	3.33931	5.4097	6.67082	4.07628	4.92427	5.80746	7.34531	-0.567581	5.36316	1.75435	2.60234	3.51988	4.85868	4.47681	3.68035	3.33931	3.33931	4.18731	3.68035	9.89287	2.89185	1.75435	3.51988	3.82474	3.13286	5.31506	5.36316	6.53045	10.5046	5.21378	5.04713	5.62224	3.51988	4.5617	5.7362	2.60234	4.18731	7.1119	5.36316	1.75435	8.47954
TCGA-AO-A03O	2483	Dead	3.54911	7.09343	9.43175	4.28607	0.379183	4.7715	1.96415	4.46665	3.54911	2.70111	5.42358	1.96415	6.71903	2.70111	3.54911	1.96415	0.379183	3.18654	3.83861	0.379183	4.28607	1.96415	5.02304	1.96415	1.96415	8.32755	4.07962	2.70111	2.70111	2.70111	4.7715	3.54911	2.70111	3.18654	3.54911	5.33338	4.62711	5.13407	3.18654	6.05161	3.54911	3.83861	3.18654	8.45065	4.07962	6.68296	8.00123
TCGA-BH-A0EI	1926	Alive	3.3518	3.89929	9.0839	5.20595	3.73882	4.78064	4.60555	6.0943	5.5821	3.3518	2.82128	3.89929	7.77548	-0.348642	4.93676	2.45871	3.55825	3.3518	3.11079	1.97329	3.11079	3.3518	4.40625	1.97329	3.89929	9.4245	2.45871	4.78064	4.17492	3.73882	2.82128	5.48425	5.32378	5.99121	6.0264	6.19052	3.55825	6.39283	4.29521	5.91814	5.00891	2.82128	3.89929	7.80618	3.89929	3.73882	7.83623
TCGA-BH-A18J	612	Dead	2.98912	-0.470308	8.38456	4.48389	4.28458	3.92201	5.79648	5.71952	1.11465	2.98912	7.3689	4.65897	6.03749	3.77762	3.92201	5.93908	2.33705	3.23013	3.23013	4.38767	4.48389	3.23013	4.57409	2.98912	2.69962	8.09575	3.43658	3.61715	5.25761	3.92201	-0.470308	3.77762	3.92201	1.85162	7.34347	4.57409	4.38767	5.02155	2.69962	4.95596	2.98912	6.37518	3.23013	6.24394	5.46043	4.65897	7.90907
TCGA-C8-A1HN	394	Alive	3.43287	2.90236	9.56057	4.256	3.98036	6.74366	5.1587	7.72679	2.90236	3.19187	5.28702	6.27159	7.89734	3.63932	5.01784	-0.267566	4.12475	3.98036	3.63932	1.3174	3.19187	3.43287	5.51379	4.12475	4.12475	8.57478	4.59042	2.53979	4.77683	3.43287	1.3174	3.98036	2.53979	3.43287	10.1344	5.66317	4.37629	4.77683	3.63932	4.12475	6.24023	4.12475	3.98036	6.52685	5.01784	3.98036	8.61202
TCGA-GM-A2DA	12502	Dead	4.83501	6.02405	7.59204	5.74575	6.02405	5.54871	2.51309	6.6341	3.36108	5.32044	6.02405	5.04914	8.33582	5.80587	5.74575	2.99851	2.99851	4.58348	3.8916	5.04914	5.23555	2.99851	3.8916	2.99851	2.99851	9.47425	5.40061	3.65059	5.04914	4.83501	3.65059	4.58348	4.94605	2.51309	8.00494	6.53101	4.27862	5.86358	4.43909	6.02405	6.45795	6.16844	2.51309	6.45795	4.43909	6.49494	8.34598
TCGA-A8-A08J	1127	Dead	2.98437	-0.475059	7.51929	5.40758	5.79173	5.01679	2.3323	5.35783	-0.475059	3.22538	4.65422	5.13965	7.02479	1.84687	4.1688	1.84687	3.22538	4.0485	3.43183	4.38292	4.38292	3.77287	4.73439	3.43183	4.27983	9.07376	3.91726	2.3323	3.91726	4.38292	2.98437	4.27983	4.0485	3.43183	7.41368	4.38292	3.6124	4.73439	4.38292	4.47914	4.73439	3.91726	4.65422	6.26641	5.45568	4.0485	8.17958
TCGA-EW-A1PH	607	Alive	-0.128608	2.19332	8.44251	1.45635	1.74586	5.0279	1.74586	-0.128608	-1.71357	1.45635	4.39495	3.04132	4.55322	2.19332	2.53436	0.608358	2.37389	1.74586	1.09378	0.608358	1.45635	2.67875	4.39495	0.608358	1.74586	5.87889	1.45635	0.608358	2.19332	2.37389	-0.128608	3.41571	3.14441	-0.128608	2.53436	3.24063	8.88727	0.608358	1.45635	3.33082	3.41571	2.19332	2.37389	7.99896	3.41571	3.49588	6.48119
TCGA-B6-A0X5	2097	Dead	3.71014	6.99217	9.65797	4.1576	5.74256	6.40045	5.46016	5.86542	6.13335	4.33817	4.89456	5.2951	6.18144	2.57263	4.64302	3.95114	3.95114	2.57263	2.57263	4.64302	5.2951	3.05806	4.1576	2.57263	3.42063	7.94419	2.57263	3.71014	5.00559	3.71014	0.250705	3.95114	1.83567	4.77427	4.89456	6.03206	6.03206	4.77427	4.33817	3.95114	6.51749	3.42063	5.37999	6.88006	5.10869	4.33817	8.08991
TCGA-EW-A1OY	908	Alive	3.00986	4.72606	8.48327	3.66193	3.90294	5.1567	1.78746	5.33178	4.59482	3.37243	6.77236	3.37243	6.80241	4.72606	5.62876	3.37243	1.78746	4.45043	3.90294	4.28996	3.66193	3.66193	4.28996	3.66193	2.52443	8.51991	5.81721	2.52443	3.90294	4.28996	3.66193	3.00986	4.10939	4.28996	6.43132	5.98386	2.52443	4.59482	2.52443	3.37243	4.28996	5.24689	2.52443	7.27932	4.72606	5.62876	8.17404
TCGA-BH-A2L8	612	Alive	4.3596	3.75387	8.50876	3.47824	3.1372	3.31778	2.03767	5.88852	2.40024	2.93075	6.52493	4.58786	6.1961	3.87417	4.27471	4.3596	2.40024	3.31778	2.40024	3.87417	2.93075	1.55224	4.18451	2.03767	2.93075	7.15513	2.68974	3.1372	3.1372	3.62263	3.87417	5.42014	2.93075	3.31778	7.92031	5.67326	3.31778	3.75387	0.815275	4.08829	5.0632	4.08829	3.87417	7.22467	3.75387	3.1372	7.29101
TCGA-BH-A1FL	1673	Dead	4.17137	5.14223	9.72596	6.2957	6.80364	7.14957	3.22796	6.26898	3.77544	4.88507	4.6568	4.17137	7.54432	4.6568	5.14223	6.66707	3.91983	4.2824	5.25544	4.05108	4.17137	2.33487	4.95378	4.05108	3.77544	8.49618	5.19994	3.91983	4.88507	5.63604	2.98695	6.06667	5.36041	5.30888	7.0589	7.54432	4.57191	6.06667	5.5048	7.04322	5.63604	4.81292	4.17137	8.06279	6.00325	3.61498	8.16776
TCGA-B6-A0X4	860	Dead	2.58435	2.94692	8.62562	3.23643	6.11685	6.37691	3.23643	5.20326	5.60989	2.09892	2.09892	3.23643	7.35442	2.09892	5.33158	5.96682	4.02492	4.16931	4.30056	4.73119	3.47744	3.47744	3.86446	4.02492	2.09892	8.40999	1.36196	4.90628	3.86446	5.26885	2.94692	3.23643	4.02492	6.89594	8.08534	5.75428	4.53188	6.97667	4.63498	4.82139	5.88552	-0.223004	3.68389	7.47048	4.82139	1.36196	7.59078
TCGA-AO-A03M	1866	Alive	1.65162	5.66954	8.86302	3.72201	2.78912	5.05761	0.914652	3.97355	3.97355	3.03013	3.85325	4.45897	6.99503	1.65162	5.05761	1.65162	3.03013	3.03013	3.23658	3.85325	2.78912	1.65162	4.68724	2.13704	2.49961	7.03705	5.9296	3.41715	3.72201	3.41715	-0.67031	4.18767	4.08458	3.85325	7.88811	5.21233	3.03013	4.18767	2.13704	5.66954	4.88428	5.43821	3.57762	5.59648	3.23658	3.97355	7.80137
TCGA-PL-A8LZ	302	Alive	1.56094	0.823974	8.18446	2.69844	3.88287	4.19321	3.48694	3.48694	2.69844	1.56094	8.37087	3.9939	6.03343	1.56094	4.28341	2.93945	3.1459	3.48694	2.04637	2.93945	2.40894	3.1459	4.28341	2.04637	3.63133	7.8574	3.88287	3.1459	4.44846	3.32647	-0.760989	0.823974	3.88287	3.9939	4.66528	4.09699	3.88287	1.56094	2.93945	3.63133	0.823974	4.59656	2.04637	6.31583	2.40894	-0.760989	6.51514
TCGA-A2-A0CR	3283	Alive	3.69413	7.31593	6.20247	1.6435	5.52265	5.70651	2.00607	4.50857	2.92361	2.00607	6.50148	5.73097	6.55725	1.6435	3.59103	2.92361	3.35971	2.53659	-1.16385	2.74304	3.08407	2.00607	4.56407	1.6435	1.6435	6.64993	4.71879	2.92361	4.39074	1.6435	3.59103	4.0456	3.08407	-1.16385	6.31996	4.90224	1.15808	1.6435	0.42111	1.6435	5.4655	2.53659	3.22846	6.30375	2.53659	4.81343	9.31289
TCGA-A8-A0A2	579	Alive	5.59823	3.66333	7.96388	7.63656	5.5066	7.64733	3.48276	6.34405	5.91572	5.19058	6.51838	5.72561	8.14192	3.0353	5.98526	4.33075	4.70515	5.87965	6.42136	5.5066	5.64195	4.70515	5.30379	5.19058	5.24829	9.54885	6.29011	4.70515	5.84265	5.9509	1.89779	7.26935	6.44623	7.45238	8.03119	6.81427	6.56455	6.54165	6.14572	7.12276	6.23408	4.09943	5.00213	7.48875	6.65268	4.70515	8.96603
TCGA-A7-A0CD	1165	Alive	4.52657	5.012	8.71877	4.83691	5.66408	6.03247	3.97018	8.05764	5.30898	5.49743	4.63761	4.52657	7.6965	5.90509	5.90509	5.37457	3.97018	3.97018	4.27504	4.7407	3.78961	5.012	5.61064	3.97018	5.16812	9.62587	5.61064	4.7407	4.27504	4.13065	4.83691	8.38654	5.012	2.20465	9.6981	5.66408	5.61064	6.1495	4.13065	5.81346	4.27504	3.05264	4.92711	8.14481	5.37457	5.16812	7.96487
TCGA-EW-A1P5	703	Alive	3.61214	5.52641	7.86007	5.1971	4.15963	6.25155	3.37113	6.21548	7.11137	1.49666	6.28674	3.99916	7.24262	3.08162	3.81859	2.23363	1.49666	3.81859	4.8659	4.15963	2.23363	2.71905	5.69306	3.08162	1.49666	8.50041	4.15963	5.97779	4.30402	3.37113	4.95609	5.1971	4.15963	4.76968	6.92293	5.88898	3.99916	4.76968	3.61214	4.66659	3.81859	5.93407	5.1971	6.56991	5.04098	3.81859	8.10646
TCGA-E2-A1IO	1855	Alive	0.845768	3.65312	8.49682	5.60066	4.61836	5.14345	4.215	4.11879	4.3052	3.34827	6.69543	4.61836	6.95429	2.96125	3.65312	4.81539	3.50873	3.65312	3.78437	3.34827	3.50873	2.06816	2.06816	3.78437	3.1677	7.56914	5.3269	2.96125	4.01569	3.34827	0.845768	3.65312	4.215	3.50873	6.92614	5.45063	3.50873	5.19154	3.78437	5.36933	3.1677	5.0937	2.96125	7.28871	5.0937	2.43073	7.40546
TCGA-A8-A08L	30	Dead	0.960332	3.6233	9.4428	5.81831	3.89893	4.23335	2.54529	4.66077	2.18272	3.76769	5.15673	3.07581	6.16978	2.8348	4.73292	7.40328	2.18272	0.960332	3.6233	2.18272	3.28226	2.54529	3.76769	4.13026	3.46283	6.45218	4.13026	2.8348	5.52512	4.50465	3.46283	3.89893	4.86722	3.89893	3.28226	4.86722	3.6233	5.39774	3.07581	3.46283	5.81831	3.76769	0.960332	6.81	5.04779	4.92996	7.75475
TCGA-AR-A2LJ	2632	Alive	2.57108	2.57108	7.28658	2.81209	4.06585	4.3211	3.01854	4.66624	1.43358	-0.88835	6.38777	4.53791	5.71156	3.01854	4.39705	3.63521	3.01854	2.57108	0.696612	1.43358	3.86654	3.01854	2.81209	2.28157	0.696612	6.33082	4.4692	0.696612	5.13402	2.81209	4.66624	4.78408	3.63521	1.43358	5.8259	5.04239	2.81209	2.57108	0.696612	2.57108	5.68151	3.01854	1.919	6.57926	4.24093	3.86654	8.73918
TCGA-BH-A1FC	3472	Dead	1.28077	1.76619	8.26945	3.4824	2.41827	5.26262	0.5438	5.14866	-1.04116	4.3851	5.06736	3.35115	6.34254	3.20676	5.80433	9.11997	2.41827	2.65928	2.86573	1.76619	1.76619	2.41827	4.63126	1.76619	3.20676	7.06213	3.71372	2.12876	4.08812	2.86573	-1.04116	2.41827	3.60269	4.08812	2.86573	4.00323	7.76297	2.12876	2.12876	2.86573	2.65928	1.28077	2.12876	7.11366	2.65928	3.0463	7.7822
TCGA-A8-A08A	30	Alive	4.00484	-0.243089	8.33811	4.14923	5.86544	5.68765	3.45735	4.96636	5.823	1.34187	6.13195	3.6638	6.65173	1.34187	5.823	5.94674	4.14923	4.00484	4.5118	4.00484	4.28047	4.00484	4.14923	2.07884	2.07884	7.76254	2.56427	5.77928	3.84437	4.71111	4.28047	7.7399	4.40077	5.94674	9.01194	5.98573	4.00484	5.37162	3.45735	5.94674	5.53827	3.84437	4.5118	7.55781	5.11446	3.21634	8.01901
TCGA-PE-A5DD	1953	Alive	3.86582	4.60278	8.27763	5.88289	6.43928	7.53419	2.64342	6.13171	3.38039	3.38039	5.94923	4.4277	6.61305	2.93293	4.68295	4.51789	3.38039	4.83105	5.45078	3.17394	2.28085	3.72143	5.20142	3.86582	4.11736	8.69991	6.59244	4.89976	3.72143	5.45078	4.22839	6.31899	5.02809	4.33148	7.11012	6.74962	5.08821	5.02809	4.51789	5.94923	5.40424	5.77728	3.86582	6.76812	5.74029	3.72143	8.3592
TCGA-GI-A2C9	3342	Alive	0.342382	-1.97955	8.53714	2.54402	2.26838	3.57504	0.342382	3.57504	-0.394584	1.19038	4.04282	3.06485	6.24446	2.87843	5.20036	5.69993	2.97465	1.19038	-0.394584	-1.97955	2.77534	1.72089	2.87843	1.47989	2.41277	7.78034	2.66431	3.51231	3.14974	2.97465	-0.394584	3.37801	3.30586	3.51231	4.1702	3.74837	3.51231	3.74837	2.10792	3.95119	3.63516	2.10792	3.57504	6.31966	2.87843	3.30586	6.39983
TCGA-D8-A27M	410	Alive	1.51317	2.16524	7.46403	3.56379	4.48717	5.71704	1.87574	4.72818	0.290773	3.56379	5.30572	4.48717	7.16933	2.6127	6.92981	6.29827	2.79327	3.22937	3.91526	1.87574	2.40625	3.09813	4.7719	2.40625	3.66001	8.23133	4.37824	4.48717	4.2604	3.4607	1.02774	4.48717	5.47399	5.39231	6.53236	5.24497	2.16524	5.52599	4.13208	4.9726	4.13208	4.93463	2.95374	5.5513	3.56379	3.66001	6.31314
TCGA-E9-A1RF	200	Alive	2.50633	2.50633	8.34643	5.67625	5.12524	6.14192	4.65317	6.32833	-0.301025	3.39941	7.32103	4.82826	8.81532	4.65317	5.62971	1.28394	4.22254	4.90843	3.9469	4.45386	3.60587	4.55696	4.90843	4.09129	4.22254	9.28581	5.4269	4.55696	4.82826	4.82826	4.45386	4.22254	5.53187	5.12524	8.26503	6.51915	2.8689	6.54447	5.72134	5.4269	6.26883	4.55696	4.65317	6.9936	5.25356	5.12524	8.40978
TCGA-E9-A1RB	1609	Dead	3.97159	5.80011	9.59641	3.86849	5.26335	6.05612	2.81405	5.26335	4.24289	2.28353	7.46675	2.57304	6.70606	3.63717	4.39901	4.53987	3.75746	2.57304	3.20107	2.28353	4.72832	2.28353	4.72832	4.39901	2.57304	7.91127	3.86849	5.04434	3.86849	3.86849	3.36153	5.71352	3.36153	4.89497	8.55032	5.13597	3.63717	5.30343	4.24289	4.158	6.90151	5.65277	3.63717	7.16346	5.85507	4.53987	8.30096
TCGA-D8-A1JG	1612	Alive	2.99207	0.876592	9.05152	6.00587	2.99207	4.71789	2.99207	4.84622	2.09898	6.0331	6.23414	2.75106	5.314	4.04652	3.68395	3.68395	2.46155	2.75106	3.37909	4.24583	2.99207	3.19852	5.79942	3.37909	3.37909	8.57934	4.64918	3.81519	5.22237	0.876592	2.09898	3.19852	4.78348	1.61356	5.26891	5.26891	2.09898	5.17427	2.46155	4.84622	3.68395	5.22237	3.93549	5.92099	2.99207	2.09898	6.64036
TCGA-BH-A0DO	1644	Alive	4.06268	3.10115	7.72051	5.42308	3.71121	6.58794	3.60811	5.56747	6.18414	2.76012	5.04305	2.76012	7.53622	1.66058	4.27949	4.63459	3.89762	2.31266	3.98251	2.55367	2.31266	2.94069	4.40782	4.06268	2.31266	8.32287	5.04305	4.58115	3.60811	4.34508	3.60811	5.36102	4.52565	4.40782	5.59469	6.16611	3.37679	5.19308	3.80742	5.51144	5.26262	2.76012	3.37679	6.50428	5.00297	2.94069	6.92469
TCGA-AQ-A54O	1001	Alive	4.7642	6.34916	5.53203	3.46164	6.67369	6.67369	4.59914	4.1986	3.80267	-0.445253	4.07831	6.56597	7.10164	3.46164	5.33611	4.41273	3.01418	3.64221	-0.445253	4.50894	4.7642	3.94706	6.75442	-0.445253	3.25519	9.16023	6.9726	-0.445253	-0.445253	-0.445253	1.13971	4.84015	3.25519	4.50894	7.45561	5.57711	1.87667	3.94706	4.41273	4.50894	6.29621	-0.445253	2.72467	6.49726	3.46164	4.98101	9.98206
TCGA-A1-A0SQ	554	Alive	3.18605	4.46616	7.72742	4.28559	5.02255	5.02255	3.54862	6.21159	7.82991	1.96366	5.73625	6.56852	6.85443	4.07914	3.18605	5.93329	3.18605	2.70062	4.77101	2.70062	2.70062	0.378697	4.07914	2.70062	2.70062	6.82164	6.71855	3.83813	4.77101	1.96366	3.54862	4.62662	4.90226	3.54862	6.16006	6.16006	5.87055	5.6641	3.54862	5.13358	5.6641	3.83813	4.90226	6.35598	3.18605	3.18605	8.52335
TCGA-BH-A6R9	160	Alive	-0.406283	4.723	9.10349	6.51258	4.3486	3.84164	5.61609	4.80317	1.91565	3.29416	4.87912	5.78354	7.10942	3.50061	5.20843	-0.406283	-0.406283	4.11728	3.84164	3.50061	3.68118	3.29416	4.4517	4.11728	3.68118	8.88143	2.40107	4.723	4.54791	2.76364	1.17868	3.50061	5.20843	2.40107	5.74346	5.26614	3.68118	4.95127	3.98603	4.87912	3.84164	4.54791	3.68118	7.2732	3.29416	3.68118	7.24477
TCGA-LL-A50Y	762	Alive	3.3263	4.80023	7.77843	2.96373	5.20077	6.2649	4.54869	4.24384	3.85681	0.156374	6.3462	6.03902	6.72623	0.156374	2.4783	4.80023	3.61581	3.61581	2.96373	4.06326	4.24384	2.4783	5.93773	0.156374	1.74134	6.53141	5.11057	0.156374	5.01436	3.61581	5.77108	6.95079	3.85681	2.96373	5.58264	6.22246	4.54869	0.156374	2.96373	3.85681	5.8288	4.4043	3.85681	6.72623	5.20077	5.01436	10.1379
TCGA-E2-A1L8	2240	Alive	4.60342	5.64224	7.84165	5.96161	4.43677	7.35734	3.57695	6.64861	2.28149	2.90952	4.7047	3.21438	7.8079	4.37665	5.1971	0.407022	3.06999	3.21438	3.77626	3.34562	3.21438	4.93058	4.60342	4.79934	4.49449	10.1976	4.24832	5.92009	4.24832	4.88815	1.99198	5.1971	5.23145	4.17961	4.84443	5.59024	5.96161	5.76457	4.31391	6.63584	5.01188	2.28149	4.65495	7.1304	5.69242	5.08885	9.36025
TCGA-C8-A132	383	Alive	2.94411	3.98593	8.26391	5.51485	3.10457	4.83392	3.10457	5.23168	2.02657	2.31607	6.38802	3.61153	6.52198	2.31607	3.10457	1.17857	2.31607	2.31607	3.24896	-1.14336	2.02657	2.31607	3.5005	2.31607	2.02657	7.5041	3.3802	2.55708	3.5005	4.52907	2.02657	3.24896	2.76353	0.441605	7.62151	4.52907	2.76353	4.41123	3.61153	4.41123	3.71462	2.76353	2.76353	5.54314	3.10457	1.664	6.97039
TCGA-EW-A2FR	1673	Alive	1.95483	3.7391	8.11358	5.22785	4.3395	3.64289	2.24434	4.93465	1.10683	3.91419	4.56627	5.38482	6.51962	3.03283	4.14246	3.53979	1.95483	3.42876	3.30847	1.59226	-1.21509	2.87237	2.48535	2.6918	3.17722	7.64599	1.95483	3.53979	3.99436	3.17722	1.95483	2.24434	3.53979	3.17722	6.73327	4.56627	3.7391	4.21117	3.64289	5.08869	2.48535	4.07031	2.87237	6.55969	3.53979	1.59226	6.73327
TCGA-AR-A0U4	3261	Alive	-0.72449	2.73494	9.21949	3.79907	2.44544	4.0304	3.1824	4.22971	2.73494	3.1824	7.68914	0.860473	5.3416	3.91937	5.15815	7.95851	2.97595	3.66783	3.1824	1.59744	4.13349	1.59744	4.76736	2.73494	2.44544	7.55628	4.22971	4.89022	5.65055	1.59744	1.59744	2.08287	4.8301	-0.72449	4.0304	4.48496	4.63306	3.79907	4.22971	5.71845	5.05687	3.91937	3.91937	4.56091	2.73494	4.48496	5.78331
TCGA-A2-A0D3	1873	Alive	4.72734	6.75793	9.5739	4.12162	5.86484	5.15265	2.76798	5.62042	4.35294	4.95561	5.57534	3.2985	7.68021	1.18302	5.70658	6.44355	2.40541	3.84598	4.45604	1.18302	2.40541	4.24191	3.99037	3.05749	4.55225	8.40863	3.50495	4.24191	3.50495	4.95561	4.64245	4.55225	4.55225	3.05749	7.75288	6.717	6.46842	5.93791	5.57534	5.15265	5.70658	1.91998	5.57534	7.80263	4.88346	4.24191	7.97744
TCGA-BH-A1FU	1688	Dead	0.700401	3.02233	8.44859	4.84336	3.75929	3.02233	3.02233	4.78786	1.92279	3.02233	6.78077	4.67003	6.01026	-0.884561	4.32489	2.57487	1.43737	2.57487	3.02233	0.700401	2.57487	2.28536	2.81588	2.28536	1.92279	7.68909	3.639	4.73015	3.36337	2.81588	0.700401	2.28536	4.15983	2.28536	5.26519	4.06964	3.36337	3.639	3.50776	4.99808	2.57487	3.639	2.81588	6.12667	3.87033	1.43737	5.26519
TCGA-E9-A1N6	1088	Dead	3.99207	4.38799	8.04335	4.78853	3.44458	4.95359	4.13646	5.5255	4.78853	3.65103	4.78853	4.2677	5.81023	4.2677	4.49903	5.35885	3.44458	3.20357	3.8316	2.06607	4.13646	-0.255862	3.8316	3.8316	2.91406	7.89896	2.55149	4.95359	3.8316	3.65103	2.55149	6.63896	3.65103	4.95359	6.18708	5.35885	1.3291	4.2677	3.44458	4.2677	3.65103	5.41656	2.91406	6.82095	3.20357	2.55149	7.94871
TCGA-BH-A0DZ	495	Alive	3.94837	2.3634	7.04523	3.94837	4.47888	2.3634	5.17076	7.3483	0.778441	5.63642	5.53333	4.23787	5.53333	0.778441	0.778441	0.778441	0.778441	0.778441	2.3634	2.3634	3.5858	0.778441	0.778441	2.3634	0.778441	6.5598	0.778441	3.5858	5.4223	0.778441	3.94837	3.5858	0.778441	0.778441	6.50636	4.47888	3.10037	0.778441	2.3634	4.23787	6.20471	4.47888	0.778441	6.39315	2.3634	2.3634	7.28624
TCGA-A2-A3KD	1206	Alive	2.80805	5.84367	7.95915	4.03044	2.6016	3.42472	5.53051	5.09098	2.36059	4.25871	6.12033	3.75914	7.00445	2.98862	4.62908	5.77152	3.94555	3.29348	3.14909	1.70851	3.14909	2.80805	2.98862	2.36059	3.85535	8.22534	3.85535	4.39301	2.6016	2.98862	3.42472	6.15855	4.7838	4.18656	6.13956	5.20494	2.36059	4.68252	4.18656	4.8319	4.45575	5.50107	3.29348	6.15855	4.18656	2.80805	6.31901
TCGA-D8-A3Z5	1015	Alive	3.33716	5.69834	6.83232	3.60846	4.31206	5.97902	2.87149	5.63905	4.92212	3.23406	3.23406	3.52357	7.06789	3.33716	3.83673	5.29935	2.38607	4.70799	4.5877	3.12303	1.28653	2.56664	4.669	3.33716	3.00274	7.89492	3.43337	4.5877	3.68863	4.50154	4.1516	5.4904	4.85421	6.75995	6.04142	6.45072	3.12303	4.85421	3.68863	4.31206	5.19342	4.78296	3.00274	5.97902	4.26053	1.28653	6.47353
TCGA-LL-A740	441	Alive	3.50493	3.26393	8.25982	3.71139	5.4192	5.68714	2.97442	4.19681	5.4192	3.50493	5.68714	5.58585	6.51874	-0.195505	4.19681	1.38946	3.26393	5.16205	3.26393	3.26393	2.97442	3.26393	4.93378	2.61185	1.38946	7.66868	3.71139	4.93378	5.16205	3.71139	1.38946	7.28831	3.71139	-0.195505	5.01395	4.75869	1.38946	3.50493	2.97442	3.89196	3.50493	5.35908	3.50493	6.31229	1.38946	3.71139	7.39695
TCGA-AC-A3TN	456	Alive	5.78271	5.40211	8.12951	4.19775	5.10045	7.14179	4.31804	5.22878	1.25915	-0.325814	5.82393	5.34661	6.87386	3.37463	5.2889	4.42907	4.31804	5.03174	1.99611	5.55683	3.76165	3.37463	7.57505	3.13362	3.92211	7.63419	5.94097	3.37463	1.99611	4.19775	6.49437	6.38843	4.0665	1.99611	5.74028	7.04051	3.58108	3.37463	4.42907	4.71858	7.47509	5.86401	3.37463	6.95031	4.88364	5.03174	10.2201
TCGA-A8-A07W	304	Alive	2.65232	3.75185	9.38993	6.18481	4.09289	6.28791	1.42993	5.45967	4.79916	3.01489	5.57288	4.88936	7.24584	-0.155036	4.97425	4.36853	3.01489	5.57288	4.09289	3.5454	4.88936	3.01489	4.36853	3.93243	3.01489	8.53496	4.09289	1.42993	4.70294	4.70294	3.5454	4.23728	3.5454	3.3044	8.14417	5.51739	3.75185	4.88936	4.23728	5.20252	4.70294	5.33682	4.36853	4.97425	5.05442	3.75185	8.41102
TCGA-GM-A2DH	2193	Alive	2.23841	2.97538	9.75411	6.36311	3.15595	5.7267	1.39042	4.02268	2.23841	3.15595	7.01685	6.43481	6.20804	2.76893	5.04577	5.47788	2.23841	3.31641	4.99922	2.76893	4.42604	4.56034	4.42604	4.62308	3.92647	8.67397	5.54422	1.87584	4.79641	4.27794	2.23841	2.76893	4.95113	2.23841	4.02268	6.38137	6.74797	5.44353	3.92647	6.8032	4.49475	4.02268	3.4608	9.00365	4.49475	4.11288	6.92024
TCGA-E9-A22B	1167	Alive	3.1489	-0.757986	8.22215	4.91444	4.7966	4.96993	4.19621	5.71775	0.826976	3.1489	6.36095	5.17275	7.5774	4.09999	4.3713	2.41194	3.32948	3.1489	3.63433	3.9969	2.70145	2.04937	3.9969	3.1489	2.41194	7.47563	3.48994	2.41194	4.09999	3.48994	2.70145	4.66828	3.9969	3.48994	10.016	4.3713	2.41194	4.28641	2.94245	4.59957	4.19621	2.04937	3.76558	6.5549	3.76558	2.94245	8.28367
TCGA-C8-A12Q	387	Dead	1.78963	2.27506	8.34729	4.75311	4.59699	4.11156	3.55517	4.11156	6.70611	3.71563	5.91065	4.89397	6.41022	2.27506	4.11156	3.71563	2.92714	2.63763	3.55517	3.16815	2.63763	3.99127	4.11156	2.27506	3.71563	8.2058	4.22259	3.99127	4.22259	2.27506	1.78963	3.3746	5.08242	2.63763	7.5284	4.82526	5.24907	5.24907	3.16815	4.67716	5.19563	4.59699	4.32569	5.73449	4.32569	2.27506	6.72509
TCGA-A8-A06T	1614	Alive	5.75174	5.13201	9.46621	5.96429	3.86193	6.74025	3.23389	6.66928	6.64483	2.09639	6.61995	4.63244	6.56888	3.4749	6.11431	7.41109	4.16678	4.41832	5.13201	5.20073	3.68135	4.16678	6.00328	2.94439	5.26632	9.19442	5.13201	4.41832	5.44689	4.29802	4.52935	3.68135	4.81886	3.4749	7.75746	6.07824	6.1495	6.00328	5.88299	6.2502	6.00328	3.86193	5.55582	8.2941	6.1495	4.63244	8.59783
TCGA-BH-A18N	468	Dead	5.14365	3.39363	8.41398	5.14365	6.04272	6.77969	3.39363	6.56355	4.57805	4.57805	4.97859	4.79218	8.03748	3.63464	5.71556	4.45776	3.39363	6.30924	5.06348	4.18212	3.39363	4.32651	4.68908	5.06348	3.84109	9.66721	4.57805	5.54891	5.06348	4.18212	4.79218	6.82901	4.57805	6.00029	5.81684	6.70238	5.81684	6.30924	5.14365	5.81684	4.68908	3.10412	5.14365	6.40993	6.92288	5.14365	8.46947
TCGA-BH-A0DS	78	Alive	3.99422	3.44673	7.481	5.10384	5.85481	5.03169	5.41872	5.10384	2.06822	2.06822	5.89604	5.41872	6.9262	4.26985	4.50118	3.83375	2.55364	3.20572	4.50118	2.06822	3.83375	2.06822	5.03169	2.06822	-0.25371	7.74064	-0.25371	3.99422	4.79068	3.20572	2.55364	3.65318	3.99422	2.91621	6.56647	4.95574	4.39015	4.95574	4.13861	5.10384	5.47421	5.361	3.65318	7.00368	3.99422	5.81238	7.62281
TCGA-A1-A0SH	1437	Alive	1.26132	4.32022	8.5498	5.23095	4.06868	3.92429	5.03391	4.88581	1.26132	4.32022	6.68759	4.72075	6.15209	2.84628	4.06868	1.26132	2.48371	3.76382	3.58325	1.26132	2.48371	3.3768	3.13579	2.48371	3.76382	8.17221	1.99829	4.19992	4.43125	1.99829	1.26132	5.65364	4.53434	3.13579	6.01621	5.16821	2.84628	5.40428	3.76382	4.80564	4.06868	3.3768	2.84628	8.05574	4.80564	2.48371	7.58925
TCGA-BH-A0H9	1247	Alive	-0.201171	4.32239	8.58346	4.75303	2.96875	3.49927	3.49927	5.29068	3.88629	1.38379	5.29068	3.25826	6.69365	-0.201171	3.25826	2.60618	1.38379	1.38379	3.25826	4.19115	1.38379	2.60618	1.38379	3.25826	2.12076	7.51993	3.25826	4.19115	4.32239	1.38379	1.38379	2.12076	4.32239	4.65681	6.83225	4.32239	2.60618	3.49927	3.70572	3.49927	3.88629	5.86492	2.12076	5.72957	4.55372	3.25826	7.18253
TCGA-BH-A0HL	72	Alive	3.68969	3.34865	8.83622	4.86802	2.61168	6.92558	4.08562	5.16968	6.28725	2.24911	2.24911	5.46413	6.66093	1.02672	5.98092	1.76369	2.90119	3.34865	4.19665	4.86802	2.90119	2.90119	4.29974	5.3244	4.39596	7.65608	4.39596	4.99635	2.90119	4.79931	4.86802	3.96532	4.93361	2.24911	8.13873	6.47518	5.59151	5.74554	4.19665	5.11419	4.72716	2.61168	3.68969	7.78606	3.68969	-0.55824	8.21984
TCGA-E2-A1AZ	2329	Alive	-0.175986	-0.175986	8.01877	4.86841	2.99394	3.52445	4.34758	3.91148	3.28345	1.40898	5.70666	4.07194	6.53826	4.9533	4.34758	2.63137	1.40898	3.28345	4.5789	1.40898	2.14594	3.52445	2.99394	2.99394	2.14594	9.4071	3.7309	1.40898	5.03347	3.91148	-0.175986	2.99394	5.43872	2.63137	5.60537	5.49644	-0.175986	5.97376	3.52445	5.49644	3.52445	4.21633	2.99394	6.7898	2.63137	2.14594	6.64419
TCGA-BH-A42T	350	Dead	-0.81549	8.17603	6.97241	3.70807	4.96587	6.49739	3.0914	4.46991	1.50644	3.70807	5.0174	3.43244	7.46528	4.54206	4.67636	3.9394	1.50644	4.79922	2.35444	1.99187	3.70807	2.35444	5.5939	3.9394	1.50644	7.98217	3.82837	3.57683	4.04249	3.0914	4.96587	4.85694	2.64394	6.94606	4.04249	5.48829	2.35444	3.0914	3.27197	3.57683	3.82837	4.54206	3.57683	6.80656	4.04249	2.88495	7.57253
TCGA-D8-A27G	409	Alive	2.3975	5.01641	8.14856	5.85693	3.83807	5.01641	3.29058	5.89392	5.56742	4.71942	6.48496	4.44812	7.19747	3.04957	4.34503	4.1137	3.29058	3.29058	4.1137	4.34503	4.1137	3.98246	4.87554	4.234	3.83807	7.60695	3.6776	3.04957	4.44812	4.34503	3.49703	5.31806	5.3715	3.98246	7.12152	5.85693	3.29058	4.94769	3.49703	5.01641	5.92999	6.19005	4.44812	7.31124	4.87554	4.1137	7.32485
TCGA-A7-A26F	738	Alive	4.90185	4.68773	8.83503	8.80431	3.95076	6.8296	7.3926	7.16281	3.88517	7.97658	9.14978	4.93464	9.091	9.34079	8.91115	1.62883	6.53037	6.50876	8.76155	7.11355	8.53171	6.61373	7.98443	6.24681	6.92243	10.9435	9.34537	5.25333	7.46172	6.83829	-1.54109	6.76725	7.55431	6.3231	9.43976	6.71158	3.5033	7.87042	7.5959	7.72804	3.31689	5.57785	5.51419	4.8683	7.48958	8.32773	3.74431
TCGA-BH-A42U	3364	Alive	2.83112	4.61539	5.92798	3.20552	4.26606	4.05351	2.83112	4.70559	1.24616	1.53567	5.17427	4.26606	6.31941	3.03043	2.32416	4.18476	1.53567	3.69094	2.46855	3.36164	0.398162	1.24616	3.20552	1.77667	2.5998	6.8674	5.2954	1.77667	3.36164	2.93422	3.20552	3.85759	3.12063	0.883589	4.00697	3.20552	2.1637	1.77667	1.53567	2.83112	4.26606	2.1637	2.93422	5.92798	3.03043	2.83112	7.63274
TCGA-AO-A1KT	541	Alive	3.98503	4.88773	8.19956	4.31945	4.50586	4.59075	4.21635	6.53828	2.63139	2.63139	7.70464	4.50586	6.84517	2.26882	5.48383	5.48383	3.36836	4.21635	3.16191	3.16191	4.10532	2.63139	4.81902	2.26882	3.98503	7.48937	4.50586	3.16191	5.13389	4.81902	1.7834	2.9209	4.21635	1.7834	5.29436	6.11968	4.41566	4.21635	3.54893	4.10532	6.40398	1.7834	3.85378	7.52216	5.13389	5.96926	8.85164
TCGA-WT-AB44	883	Alive	1.99992	4.80728	6.39224	4.1154	4.80728	5.62442	3.58489	6.02967	1.99992	1.99992	6.79	6.24785	7.88257	3.87439	4.1154	4.93852	3.58489	5.62442	0.414962	4.50242	4.32185	4.1154	6.02967	0.414962	3.22232	7.76369	5.84123	3.22232	5.96955	5.16985	3.87439	2.73689	4.93852	6.24785	3.87439	6.52349	2.73689	2.73689	3.22232	3.87439	5.62442	0.414962	5.05882	7.01487	5.54425	2.73689	9.49977
TCGA-AN-A0FJ	242	Alive	3.21499	2.56292	9.49197	4.39942	2.07749	4.00349	4.39942	4.51045	4.39942	2.56292	2.56292	3.66245	4.00349	3.21499	6.26336	5.77793	2.56292	1.34053	1.34053	1.34053	3.456	1.34053	-0.244437	2.56292	2.56292	7.03169	-0.244437	4.61354	4.27913	4.00349	-0.244437	1.34053	3.66245	1.34053	-0.244437	3.66245	5.11312	3.21499	2.92549	4.70976	4.39942	2.92549	3.66245	9.6213	1.34053	3.84303	8.41734
TCGA-BH-A0H6	747	Alive	3.28337	2.14586	9.13	6.33173	4.77813	4.95322	3.73083	6.19897	3.9114	3.73083	4.3475	4.07186	7.51742	2.14586	5.31579	7.67568	3.73083	2.63129	4.07186	3.9114	4.95322	4.57882	4.07186	2.99386	4.46779	8.57548	4.46779	4.57882	4.57882	5.10934	2.99386	6.85736	4.3475	-0.176065	4.86833	6.01376	3.73083	3.52437	5.31579	5.80121	4.57882	3.9114	3.73083	7.37083	6.39379	5.8463	7.40136
TCGA-EW-A1IW	371	Alive	2.18904	4.21652	6.91066	5.20284	3.98045	3.91486	3.34658	4.55468	2.39549	3.01216	5.56541	2.39549	6.05084	3.24348	3.98045	2.39549	2.73652	3.01216	3.34658	2.73652	2.73652	2.57606	3.44279	2.57606	1.65852	7.03934	3.774	2.18904	3.44279	3.24348	2.39549	3.24348	3.774	1.94803	7.55199	4.10331	2.39549	4.26996	0.810524	4.67842	3.24348	4.04318	3.61788	6.53844	4.10331	2.73652	6.5054
TCGA-D8-A1JL	611	Alive	1.51644	3.70407	8.395	3.1014	2.25341	4.36888	1.80595	2.04696	2.25341	2.59444	6.38544	2.59444	6.2107	2.87008	3.30071	7.05732	0.668445	2.25341	1.51644	1.80595	-0.0685204	2.43398	3.39091	0.668445	2.25341	6.84237	1.51644	3.55597	3.4758	-1.65348	0.668445	1.80595	3.30071	2.04696	5.93897	3.83837	4.45504	4.22916	2.25341	3.4758	3.1014	2.73883	3.83837	6.89726	2.25341	1.51644	5.81412
TCGA-A7-A3IZ	322	Alive	4.75818	-0.0997978	9.13622	5.1856	5.25775	7.11937	3.80709	4.9446	5.25775	4.14813	5.39206	4.14813	8.41984	2.22213	6.24005	5.39206	4.29252	3.98767	4.42376	4.54406	4.14813	4.75818	5.45479	5.02949	4.14813	9.05755	5.02949	5.10966	4.29252	4.9446	3.07013	7.11937	5.51491	5.02949	9.04231	6.99823	5.02949	6.77057	5.25775	6.55841	6.37594	4.8544	4.9446	8.31383	5.32647	3.07013	8.05502
TCGA-A2-A3XW	1712	Alive	0.307028	8.01439	5.71075	1.04399	4.6528	3.58005	-1.27793	4.14833	1.04399	2.1815	3.58005	4.95088	5.99819	-1.27793	2.1815	-1.27793	2.62896	3.24563	2.1815	-1.27793	3.24563	1.04399	2.42251	1.89199	-1.27793	5.64093	3.36592	2.1815	2.80953	1.89199	3.58005	2.1815	2.80953	-1.27793	8.08182	4.87181	1.52942	2.62896	1.89199	1.89199	4.60471	3.67626	0.307028	4.74443	1.52942	3.47695	7.99586
TCGA-BH-A1EW	1694	Dead	3.32624	7.0414	8.70244	5.72313	4.06321	3.94291	1.74128	5.72313	4.84561	3.11979	7.35599	2.58927	6.87056	3.50681	5.7592	2.58927	3.11979	2.58927	2.58927	1.00431	3.50681	3.11979	4.37355	4.37355	3.32624	7.92318	4.06321	4.06321	4.06321	4.17424	2.2267	5.20071	4.6288	5.95851	6.73223	5.60917	3.81167	4.6288	3.81167	4.97394	5.14727	7.05597	2.87878	5.14727	5.20071	2.58927	6.67674
TCGA-E9-A1R4	186	Alive	2.64223	4.7577	7.96816	4.22719	6.46099	5.9801	1.79423	5.81215	1.05727	4.89857	6.78519	3.55977	6.46099	1.05727	4.22719	4.4265	3.17274	4.33028	3.55977	1.05727	1.05727	2.27966	5.25366	3.55977	4.22719	8.03836	3.37919	4.11616	3.86462	4.11616	5.02689	4.4265	3.99586	5.40304	5.73909	5.44958	4.96416	4.89857	4.7577	5.08701	4.7577	7.60673	3.37919	4.89857	5.02689	3.37919	6.92351
TCGA-EW-A1J2	403	Alive	3.85919	6.95696	7.54876	5.55692	3.45583	5.15985	3.78704	5.68154	5.2431	4.11635	4.84149	4.05622	7.2993	1.96107	4.17406	3.0252	4.05622	3.45583	3.9279	3.78704	0.823564	3.63092	3.45583	1.67156	4.11635	8.60361	4.73045	3.99349	4.11635	4.33453	2.89395	3.45583	4.65138	5.57845	5.29605	5.81452	4.38428	5.55692	3.99349	6.51844	4.73045	4.17406	4.283	6.45	4.43237	2.5891	6.41452
TCGA-BH-A0HB	806	Alive	-0.185313	4.06261	8.31851	1.39965	1.39965	3.72158	2.98461	6.04351	2.13662	4.85908	6.00451	5.10009	5.54261	3.27412	3.72158	5.30654	-0.185313	3.72158	3.51513	2.13662	3.90215	2.62204	4.67267	-0.185313	3.27412	7.18101	3.72158	1.39965	5.59605	3.72158	-0.185313	3.90215	2.13662	2.13662	8.24514	3.90215	4.06261	3.27412	2.13662	1.39965	5.17224	1.39965	3.27412	6.04351	4.76888	4.33825	8.45493
TCGA-A8-A08R	30	Alive	0.153442	0.890408	9.56071	2.26892	4.18319	5.22669	0.890408	2.9608	2.9608	3.09204	6.34327	3.77793	6.42023	2.81641	5.9348	9.33914	1.7384	2.9608	2.9608	1.7384	2.02791	3.21234	4.34984	2.26892	2.81641	6.84925	2.47537	3.42646	3.69776	2.47537	1.37583	3.69776	4.06033	5.8631	4.59085	3.52268	5.16839	2.02791	3.61287	3.69776	2.81641	2.81641	2.65594	6.93917	3.85388	3.09204	6.83057
TCGA-EW-A1P0	1251	Alive	0.319805	4.84337	8.56298	4.40727	4.02025	6.7292	3.12716	6.20245	0.319805	3.12716	5.93452	3.12716	7.35323	3.12716	3.48973	1.90477	4.2267	2.64173	5.07469	4.02025	1.90477	1.90477	4.02025	2.64173	2.64173	8.01329	4.71212	3.12716	3.77924	4.40727	1.90477	4.2267	4.02025	6.42833	4.84337	5.07469	7.39662	5.07469	3.77924	4.2267	5.274	4.71212	5.52926	6.85896	4.02025	3.12716	8.46446
TCGA-A7-A5ZW	326	Alive	2.60128	4.78891	8.51084	3.13179	3.33824	4.56064	1.01632	5.80639	2.23871	3.67928	4.18624	4.92321	6.63103	1.01632	3.95492	6.81506	2.60128	3.51882	3.51882	1.75328	2.89079	-0.568647	4.56064	-0.568647	2.23871	7.24513	1.01632	3.13179	3.33824	4.78891	2.60128	5.15927	4.38555	3.33824	5.15927	5.21271	4.18624	5.21271	2.60128	4.38555	5.90709	1.75328	2.23871	8.24834	3.82367	3.82367	8.0716
TCGA-D8-A1X8	783	Alive	3.26859	6.50125	8.3188	5.19459	4.49099	4.49099	3.60963	4.78797	3.88526	0.946665	6.71043	4.11659	7.27459	3.06214	3.60963	4.97641	3.06214	2.53163	3.06214	1.68363	3.06214	0.946665	4.49099	3.60963	2.53163	7.80049	3.26859	4.4061	4.57116	4.11659	3.06214	7.22589	4.00556	3.88526	5.83744	5.55153	4.85356	5.66548	4.4061	4.91629	4.11659	5.42779	4.21968	7.47545	4.11659	3.26859	7.21345
TCGA-C8-A130	370	Alive	4.05544	4.26957	8.51225	4.69699	4.96617	5.67837	4.45598	4.83785	2.58151	3.31848	5.67837	4.83785	6.97383	4.69699	6.33045	5.71537	2.58151	4.62104	4.69699	3.93515	4.26957	4.05544	4.05544	3.31848	4.36578	8.61371	4.83785	5.0263	4.05544	4.45598	1.73351	4.69699	5.13951	3.65951	6.3064	5.60141	4.16647	4.83785	4.62104	5.78662	4.05544	4.05544	3.49905	7.76473	4.96617	5.6404	7.93122
TCGA-E2-A1LH	3247	Alive	2.56244	3.35094	6.8512	1.91036	3.19047	3.19047	2.27293	4.52927	-0.896992	2.27293	6.63439	1.91036	6.83772	1.91036	4.52927	8.13918	2.27293	2.27293	1.91036	-0.896992	1.91036	0.68797	4.0572	1.42494	3.35094	7.29776	3.0099	3.35094	3.62657	2.27293	1.91036	3.0099	2.80345	2.27293	3.62657	4.31246	1.42494	3.62657	3.35094	4.46056	4.83093	1.91036	3.19047	5.84447	3.0099	4.23229	7.25783
TCGA-AR-A1AY	1026	Alive	-1.07412	6.66059	9.16548	2.38532	2.09581	4.21129	0.510847	3.68077	3.01335	1.24781	5.30092	3.3182	4.94825	1.73324	5.07563	4.70724	3.17381	2.83278	3.01335	-1.07412	1.24781	1.24781	2.62632	3.56974	3.56974	7.26127	3.17381	4.90316	3.01335	3.01335	0.510847	3.01335	4.05517	4.85662	4.90316	4.94825	3.44945	4.05517	3.97028	3.97028	3.01335	5.07563	2.38532	6.64698	3.44945	1.24781	7.11076
TCGA-5L-AAT1	1471	Alive	3.6553	2.07034	7.68505	3.6553	5.97723	5.52977	3.6553	5.43957	2.07034	2.8073	6.31827	3.29273	6.75216	2.07034	4.87769	5.61466	3.94481	3.94481	0.485376	4.57284	2.07034	2.8073	5.52977	3.6553	2.07034	8.15071	3.6553	3.6553	5.34336	4.87769	3.94481	5.61466	4.18582	2.8073	3.94481	5.84293	3.29273	3.6553	3.6553	4.39227	5.77078	3.29273	3.29273	7.27979	3.94481	4.39227	7.64525
TCGA-E9-A22H	1232	Alive	3.95351	6.80596	8.94178	4.55618	4.62489	5.57367	0.783589	5.03152	4.97999	2.36855	5.82798	3.72219	6.27544	2.36855	4.55618	3.72219	2.89907	3.72219	3.72219	3.59094	4.05661	2.65806	5.57367	3.59094	2.65806	8.07207	3.44655	4.69048	4.48403	4.81334	4.24302	6.29666	4.92655	6.51151	8.27811	5.70642	4.81334	5.99304	4.87105	5.57367	5.17591	4.97999	3.95351	7.54292	5.91287	3.59094	7.71038
TCGA-EW-A1J1	575	Alive	3.48999	4.03747	9.3613	4.4334	5.81191	6.26528	2.5969	5.93929	6.38946	5.07495	6.86636	4.4334	7.53774	5.62244	4.83394	2.95947	1.37451	2.95947	3.87701	3.24898	4.31311	2.5969	4.54443	4.64753	3.69644	8.44418	4.91883	2.95947	4.18186	4.18186	4.4334	5.57091	5.2814	5.89807	9.77965	6.53101	5.72028	5.76683	4.03747	5.67219	5.85564	4.03747	4.18186	7.32093	4.74374	2.5969	8.4655
TCGA-LL-A7T0	376	Alive	2.50472	1.76775	9.37508	4.82665	4.70635	6.20516	1.76775	5.39224	0.182792	2.50472	5.04077	4.57511	6.86929	1.76775	3.88323	4.57511	3.88323	5.73738	4.70635	2.50472	4.27025	3.35272	5.73738	4.70635	2.99015	8.85875	5.54034	2.99015	4.27025	4.93768	5.96415	4.08968	3.88323	4.08968	10.6205	6.65853	3.35272	4.82665	2.99015	5.7975	6.69059	3.88323	4.08968	6.33254	4.27025	1.76775	9.17997
TCGA-B6-A0IO	5042	Alive	4.30944	3.1519	8.60375	6.08082	3.1519	6.85234	3.69939	5.75524	4.94332	3.35835	6.63137	2.62139	7.87353	5.00605	4.94332	3.84378	3.53893	4.30944	5.33411	3.53893	5.79131	4.80902	3.84378	4.80902	3.69939	9.27642	5.86085	2.62139	5.06617	4.80902	-0.548536	5.47383	4.20635	3.35835	8.71121	6.13796	3.69939	5.75524	4.58075	6.10968	5.00605	3.35835	3.69939	7.59612	5.8265	3.53893	8.99643
TCGA-BH-A28O	1120	Alive	2.83749	4.42245	6.50467	3.86396	2.72646	4.5904	1.78304	4.87702	3.57446	2.72646	3.127	2.33053	6.68623	3.0368	3.63719	1.78304	2.47492	4.97742	3.0368	1.9895	1.54204	1.54204	2.72646	2.94059	0.404533	8.15273	3.63719	4.38639	2.83749	2.83749	2.17007	4.27243	3.69731	4.31142	4.87702	5.39549	3.29206	5.20155	2.60617	4.85079	4.38639	6.05415	3.0368	6.31622	3.29206	1.54204	7.1022
TCGA-EW-A6SC	952	Alive	1.91428	6.33382	8.24699	4.72164	4.63675	5.32027	1.91428	6.00174	3.98467	3.67982	6.38677	5.85914	6.88697	5.26478	3.67982	3.29279	1.17732	3.29279	3.29279	1.91428	2.76228	1.91428	3.49924	2.39971	1.17732	8.39001	6.16221	3.84028	3.67982	3.67982	3.29279	3.29279	4.45033	6.13151	9.43313	6.06809	3.49924	5.42524	3.49924	5.32027	4.80181	4.45033	2.76228	6.86848	4.54655	1.91428	7.62026
TCGA-4H-AAAK	348	Alive	4.94526	3.64269	7.85992	5.96462	3.43624	5.22766	4.25936	6.07565	3.43624	3.19523	4.59378	5.84433	7.88046	4.49069	5.0212	3.98373	2.90573	4.37966	3.98373	3.43624	1.32077	2.90573	4.12812	4.59378	3.43624	8.23963	5.22766	4.59378	3.82327	4.25936	2.54316	6.07565	5.22766	3.64269	6.70159	6.33572	4.59378	5.61845	3.64269	5.66654	5.0212	3.82327	4.59378	7.77472	4.69	2.90573	7.32826
TCGA-A2-A0EN	4088	Alive	2.30343	6.13862	7.43271	6.0824	3.79819	4.95252	3.48785	5.03382	2.30343	3.79819	6.94729	3.36756	7.22338	2.75089	5.18385	-1.156	2.54444	3.79819	4.05345	4.27026	1.65135	2.54444	5.25339	2.54444	3.79819	8.77326	4.33585	5.25339	4.67689	3.23632	0.428961	5.11078	5.50221	3.36756	4.91009	3.97328	3.70198	4.27026	4.91009	2.54444	2.93146	5.31973	3.09193	6.32781	4.77474	4.57192	7.534
TCGA-E2-A1IF	1138	Alive	2.44991	4.54507	7.58667	4.11976	6.19015	5.25727	3.74537	5.14023	3.07794	1.79784	5.29426	5.7849	7.68745	4.34803	3.63434	3.23841	2.69092	2.44991	1.31241	3.07794	3.51404	3.23841	4.66291	-1.00952	1.79784	7.83283	5.86085	3.74537	4.48233	3.63434	5.18031	4.7184	3.74537	4.03487	6.33921	4.96776	3.23841	3.07794	2.89737	4.41675	6.19015	4.77184	2.69092	6.3214	4.48233	4.60519	8.31916
TCGA-A8-A06Y	791	Alive	2.93822	4.21833	8.24461	3.8313	5.34032	5.17526	0.130865	5.68545	1.71583	1.71583	2.93822	4.52318	7.70829	3.30079	4.03776	8.61064	4.37879	4.77472	4.03776	1.71583	3.30079	2.93822	5.48842	2.45279	4.65443	9.27297	4.21833	4.21833	3.8313	5.17526	2.45279	3.5903	4.21833	2.45279	6.5059	6.5059	6.19695	5.26015	4.88575	4.88575	5.26015	1.71583	4.03776	8.04375	6.0616	4.03776	9.18886
TCGA-A2-A0D4	767	Alive	3.03028	4.53929	7.64725	5.51966	3.57777	5.43836	2.49976	6.04408	3.03028	1.65177	2.78927	5.63362	7.24273	2.13719	3.23673	2.13719	3.72216	4.94455	2.49976	2.78927	1.65177	2.78927	5.05776	3.23673	3.03028	8.22162	5.39593	3.57777	3.23673	5.05776	4.53929	4.08473	2.49976	5.9592	8.29851	6.56824	2.49976	4.7561	4.7561	4.08473	5.83763	4.53929	3.8534	5.98805	4.88443	4.18782	9.73178
TCGA-OL-A5D6	1489	Dead	3.18427	3.87614	8.03457	4.43802	5.31672	4.43802	2.65375	5.09854	3.18427	4.23871	4.69328	4.12768	6.32932	2.29118	4.12768	-0.516173	3.73175	3.39072	4.00739	5.31672	1.80576	1.06879	3.87614	2.94326	1.80576	7.70783	3.39072	4.61311	4.23871	4.76923	-0.516173	5.78761	3.57129	2.94326	6.17033	5.59235	1.80576	4.23871	2.65375	4.97568	4.23871	3.57129	3.39072	6.17033	2.94326	2.29118	7.6687
TCGA-AC-A62Y	530	Alive	4.749	5.24281	7.37746	3.04118	4.56055	5.7925	3.38222	5.01693	5.67345	-0.865711	5.61002	4.08849	6.02911	4.80671	3.38222	6.89584	3.65785	3.22175	2.30421	1.94164	-0.865711	0.719251	3.65785	1.94164	2.30421	7.93195	5.7342	3.22175	2.83473	2.30421	2.30421	5.20038	2.83473	4.86221	6.90908	4.34374	3.22175	5.36311	3.38222	4.62614	5.67345	3.88918	1.94164	6.0768	4.08849	2.59372	8.20843
TCGA-EW-A1OZ	1229	Alive	3.77314	2.63563	8.25034	6.09506	6.19635	5.06859	6.04163	6.14659	6.58049	5.73997	5.73997	6.19635	6.91362	5.59911	5.06859	1.89867	4.40117	5.3581	4.2206	5.67126	3.77314	4.56163	4.01414	3.77314	3.12106	8.25034	4.70602	3.12106	5.06859	4.2206	2.63563	8.9467	3.48363	1.89867	8.44813	6.14659	6.09506	3.48363	3.48363	5.67126	5.59911	5.86829	2.63563	6.7231	3.77314	4.83727	7.36899
TCGA-AC-A62X	417	Alive	2.62797	-1.45949	8.03836	0.125468	1.99994	3.18436	1.71043	2.62797	-1.45949	0.125468	6.51205	0.125468	4.47124	0.862433	4.15521	2.4474	1.34786	2.24094	0.862433	2.24094	1.34786	0.125468	4.32186	0.862433	0.125468	6.61197	2.62797	0.125468	2.62797	0.862433	-1.45949	1.71043	4.3734	0.862433	3.06407	4.73033	2.62797	2.78843	0.862433	0.862433	3.29539	2.24094	1.71043	8.41856	3.18436	1.34786	7.89586
TCGA-E2-A156	726	Alive	4.49269	5.04017	8.4433	4.87971	5.74644	5.31581	4.25168	6.1498	5.18456	2.37721	3.11417	0.792246	6.94199	5.4361	3.5996	4.49269	3.11417	4.25168	4.25168	4.49269	0.792246	2.37721	4.69914	2.37721	3.96217	7.68706	4.87971	6.0017	3.96217	3.5996	4.69914	8.06837	4.69914	5.04017	7.47875	6.2841	0.792246	6.2841	4.87971	5.74644	4.25168	5.18456	4.69914	6.67489	5.18456	3.11417	7.26798
TCGA-E9-A1R6	339	Alive	1.37112	5.45858	8.16554	3.87362	4.54105	6.81958	2.95608	6.68098	2.95608	2.59351	5.34075	4.74035	6.29395	1.37112	5.27801	3.69305	3.24559	4.64414	4.74035	4.17848	2.10809	3.24559	5.07156	3.4866	3.87362	8.1913	2.95608	3.87362	4.03409	4.03409	4.17848	5.07156	3.69305	2.10809	8.65344	5.6688	2.10809	4.03409	2.95608	5.14371	4.83055	4.74035	4.43001	6.29395	5.45858	3.69305	8.36736
TCGA-EW-A1J6	875	Alive	2.92969	2.56712	7.85252	5.43219	5.04517	9.00056	3.46021	6.16916	3.46021	2.56712	4.71396	2.92969	8.37079	2.56712	6.91964	3.2192	3.84723	4.71396	5.37448	5.54113	4.15208	4.96922	6.63013	4.00769	4.28333	10.7492	3.2192	4.40362	5.31435	5.90951	5.25162	4.71396	5.78213	6.67863	9.35035	5.86829	10.5807	5.78213	5.43219	5.48769	5.64241	2.08169	5.59266	7.10849	6.57994	6.65458	9.18393
TCGA-E9-A1RA	1369	Alive	5.0245	6.89897	8.6248	4.94855	4.49399	6.95827	3.98703	5.0245	5.29369	2.54645	5.57199	4.59708	7.41858	2.06103	5.76147	4.38295	3.43954	4.38295	4.94855	3.19853	3.64599	2.06103	4.78349	3.43954	4.6933	8.61868	2.90902	5.23095	4.78349	5.16536	1.32406	3.82656	4.6933	6.04288	7.83186	5.71638	4.86838	5.76147	4.49399	4.78349	5.46702	4.86838	3.98703	6.68161	5.16536	4.26266	6.99649
TCGA-AR-A24S	2976	Alive	2.74864	2.09656	8.52522	5.21994	4.2434	5.17185	2.98965	5.01713	5.76494	3.81277	7.90023	4.04409	7.09011	6.20807	6.58383	4.2434	2.45913	2.98965	4.49866	2.09656	3.37667	4.04409	3.37667	4.96163	3.53713	9.61226	4.96163	3.68152	4.71547	4.14719	0.87417	6.63794	5.85906	2.74864	7.95099	5.94742	5.07057	5.88912	4.3336	6.30043	3.93306	5.39773	3.81277	7.59755	4.64676	4.04409	7.07711
TCGA-AN-A0FD	196	Alive	1.8906	2.62757	9.02332	3.47556	4.3931	4.69796	4.3931	5.79749	1.8906	4.3931	5.59104	5.16362	6.23638	3.47556	3.11299	8.013	1.8906	4.21253	3.11299	2.62757	1.8906	0.305639	3.47556	2.62757	2.62757	8.76097	4.8292	1.8906	4.3931	3.47556	0.305639	3.47556	4.21253	3.11299	7.92769	4.21253	5.59104	4.3931	1.8906	4.3931	5.16362	1.8906	2.62757	7.50531	3.76507	2.62757	9.47306
TCGA-E9-A5FL	24	Alive	1.4352	4.24256	6.61312	4.72799	4.32273	3.20074	2.2832	3.86816	-0.886724	-0.886724	4.53954	2.81372	7.33728	6.3894	5.04401	2.2832	-0.886724	3.20074	-0.886724	3.20074	4.72799	4.53954	3.20074	-0.886724	3.20074	6.66017	3.86816	3.20074	5.09056	-0.886724	3.50559	2.81372	3.02017	-0.886724	3.02017	3.75713	4.32273	3.02017	2.81372	3.97126	4.60513	2.2832	-0.886724	4.53954	4.39868	5.2218	8.72246
TCGA-AC-A7VC	1	Alive	2.70562	7.42964	8.79005	3.35769	6.20204	4.65315	3.35769	3.98573	-0.101738	-0.101738	-0.101738	6.86405	6.40606	7.26458	5.02755	1.48322	3.35769	2.70562	1.48322	2.70562	3.5987	-0.101738	3.80515	3.98573	2.70562	7.39811	-0.101738	3.35769	4.85246	1.48322	1.48322	2.22019	4.85246	1.48322	7.29914	5.32453	3.06819	4.29058	-0.101738	3.35769	4.94266	4.54212	4.14619	7.94811	2.70562	4.54212	8.37804
TCGA-EW-A1PA	575	Alive	3.1314	5.16382	7.52372	6.63775	4.52995	6.63775	4.71636	5.22656	4.80125	3.75943	6.54233	5.6027	6.66065	4.31582	6.01182	6.21113	4.62616	4.42685	6.01182	4.88142	3.1314	3.37241	4.52995	2.84189	4.19553	8.88871	6.61448	4.71636	4.62616	3.37241	3.1314	3.91989	5.93875	5.73806	7.77525	6.38621	4.06428	6.51746	5.55461	5.6027	5.50486	1.99389	3.91989	6.04701	5.82171	2.84189	7.90559
TCGA-PE-A5DE	2645	Alive	4.14186	4.39339	7.90436	4.95899	5.42196	4.87882	4.39339	5.1758	5.03494	2.55689	7.21714	4.14186	7.37159	1.3345	4.14186	2.55689	2.55689	4.14186	3.99747	2.55689	3.20897	3.20897	4.60752	2.91946	2.91946	7.97354	4.39339	3.99747	4.60752	3.20897	5.24139	5.5309	4.70373	2.55689	7.53744	6.08939	3.65643	4.14186	3.20897	3.837	4.79393	5.10709	4.14186	6.08939	4.39339	2.91946	8.43253
TCGA-C8-A135	393	Alive	2.60653	2.1211	8.78501	5.98899	4.44303	4.55406	3.49961	5.35376	3.88663	4.44303	6.54064	3.70606	6.2749	2.60653	4.84356	1.38413	3.2586	-0.20083	1.38413	2.1211	4.65715	2.9691	4.65715	3.2586	2.1211	7.68791	4.92845	5.29102	5.29102	2.1211	-0.20083	6.39908	4.55406	-0.20083	5.41388	3.70606	4.44303	4.75337	3.88663	5.82154	4.75337	2.60653	3.2586	6.83259	4.44303	3.88663	7.34606
TCGA-BH-A1F0	785	Dead	1.96947	3.99053	8.24505	4.67643	2.52587	4.18579	0.689365	3.90438	0.689365	2.73999	5.51863	2.52587	6.2174	3.09146	4.80087	9.54067	3.09146	0.203938	3.16741	1.05194	0.203938	1.7889	3.90438	1.05194	2.27433	7.37186	3.30828	4.22186	3.9481	2.40557	-0.533027	2.12994	3.23956	0.203938	4.75238	4.91543	8.53037	4.03176	3.55444	4.67643	2.12994	3.09146	2.6369	7.14175	3.37386	2.6369	5.99575
TCGA-BH-A1EX	1508	Dead	3.16374	7.07064	8.06435	5.17934	3.76947	4.70627	3.28404	4.78993	3.92559	3.28404	6.63454	4.13204	7.08727	3.59438	3.49816	0.225145	3.0325	2.88811	4.31261	2.54707	2.09961	3.16374	5.26954	3.0325	3.16374	8.34582	3.39507	4.57092	4.25489	3.59438	0.225145	2.09961	4.25489	3.99773	6.92095	4.98003	2.88811	4.98003	3.39507	5.17934	4.61746	3.84964	3.28404	6.37489	5.11592	0.225145	7.46355
TCGA-UU-A93S	116	Dead	0.518902	3.32626	8.16995	2.84083	3.68883	4.21934	0.518902	5.27379	0.518902	2.10386	5.8043	6.24682	7.0267	2.84083	3.97833	5.37688	2.84083	3.32626	0.518902	3.68883	0.518902	0.518902	4.91122	2.10386	2.10386	7.11882	3.68883	2.10386	3.97833	3.97833	0.518902	3.32626	2.84083	0.518902	2.84083	6.19133	0.518902	2.84083	2.10386	3.68883	6.24682	4.21934	2.10386	5.72836	2.84083	2.84083	7.48469
TCGA-AC-A2QJ	515	Dead	-0.316744	4.32711	7.04958	2.85318	4.43814	5.10952	3.59015	3.93118	-0.316744	-0.316744	2.85318	6.64904	4.43814	4.07557	5.46462	2.00518	1.26822	4.63745	-0.316744	4.63745	3.14269	1.26822	4.81254	1.26822	-0.316744	6.0583	2.49061	2.00518	4.32711	-0.316744	2.00518	3.77072	4.72765	1.26822	3.59015	2.00518	4.32711	1.26822	2.85318	2.00518	3.59015	2.00518	2.00518	5.91207	1.26822	6.25311	9.0342
TCGA-BH-A202	795	Alive	2.37083	4.74429	9.24119	4.26895	3.43496	4.46598	2.37083	5.38713	5.14021	3.66628	5.80621	3.43496	6.20602	3.43496	4.58382	2.61184	2.61184	3.43496	3.55525	2.08132	4.33766	3.43496	3.95579	2.61184	2.99886	8.33136	3.30371	4.33766	4.04068	3.95579	0.496358	3.86559	4.04068	4.40325	5.54075	5.06114	4.04068	5.45055	3.86559	4.58382	5.14021	5.32079	2.99886	6.13056	3.55525	3.76938	7.02514
TCGA-AO-A126	3307	Alive	4.80768	3.99055	7.76314	3.68569	3.68569	5.21294	3.05766	6.3397	2.76816	1.18319	4.24209	5.57551	6.98194	3.99055	5.93808	4.88363	4.35312	3.84616	3.05766	3.68569	4.24209	3.99055	3.50512	1.18319	-0.401768	7.59259	4.95578	3.99055	4.64263	4.45621	5.09008	6.8174	4.12179	1.18319	8.27419	5.48087	3.50512	2.76816	4.24209	5.86502	6.04118	-0.401768	2.40559	8.17188	4.24209	5.09008	9.37795
TCGA-AO-A0J4	1587	Alive	-0.126833	1.74764	7.44555	1.45813	3.41749	4.66324	1.09556	4.35429	0.610133	2.37567	8.75886	4.62805	5.48788	1.74764	4.12109	4.35429	2.37567	1.74764	3.04309	-0.126833	1.09556	2.68052	3.71447	2.68052	2.53613	6.85426	3.41749	3.04309	2.68052	2.53613	-1.7118	2.81177	3.49766	4.43795	6.37035	4.39673	3.90291	4.01613	3.04309	3.04309	2.93206	3.57361	3.04309	7.77403	3.2424	0.610133	5.93926
TCGA-A2-A0SX	1534	Alive	0.810679	2.57621	8.36986	4.51112	2.73668	5.80163	2.18919	4.96448	0.0737133	2.88107	8.80503	3.6982	7.39864	3.91502	4.21667	2.57621	-1.51125	2.18919	3.13261	1.29611	0.0737133	2.18919	3.01231	3.61803	2.39564	7.0624	2.73668	2.57621	4.04334	2.73668	0.0737133	1.65868	4.96448	3.8463	3.8463	5.203	4.21667	4.89814	3.6982	5.30893	3.8463	3.53314	3.13261	6.85069	3.34673	1.94818	6.72237
TCGA-BH-A0AU	1914	Alive	-0.114966	6.03478	8.50342	5.71792	-0.114966	6.59928	1.47	5.17044	4.27735	3.05496	5.81577	4.74301	7.57852	1.47	5.76768	3.9725	4.4086	3.34447	3.9725	1.47	1.47	1.47	4.27735	3.05496	2.69239	8.34036	4.63992	3.9725	3.9725	4.52889	3.58547	7.06494	4.4086	6.07486	7.36885	6.07486	4.52889	5.71792	4.74301	5.49974	4.83923	5.17044	4.13296	5.66639	3.9725	3.58547	8.6762
TCGA-A7-A13F	765	Alive	4.98427	7.32358	9.15662	4.33219	3.64031	5.36614	4.69476	6.34927	3.1098	3.39931	4.69476	4.58373	5.66779	5.82252	5.22528	2.74723	1.52484	3.64031	3.64031	4.1878	3.64031	3.1098	2.2618	1.52484	3.1098	7.45557	6.08962	3.1098	4.02734	3.84677	2.2618	7.07943	3.84677	6.88239	10.0287	4.58373	3.39931	4.89407	4.1878	4.33219	5.14933	4.46344	4.1878	7.42369	5.06916	-0.0601256	8.5509
TCGA-A2-A04R	3709	Alive	4.97575	9.46375	8.18364	6.77484	2.65382	6.44042	2.65382	6.26263	5.61729	3.13925	4.23878	6.52172	8.26853	3.50182	3.13925	2.65382	4.23878	4.57982	5.82375	2.65382	4.23878	4.03233	5.75816	5.54135	4.41936	9.13602	5.75816	4.57982	5.37629	4.03233	0.331893	6.56071	5.08678	6.87105	10.5952	6.44042	2.65382	6.87105	5.9466	5.75816	6.30917	4.03233	4.97575	8.08009	6.11325	4.41936	8.47655
TCGA-BH-A1FR	1642	Dead	4.03322	1.53072	7.82227	4.19368	5.30331	7.02257	3.40519	5.77865	4.89995	3.11568	7.42957	3.6462	6.88827	3.11568	4.89995	6.21254	2.75311	2.26768	4.80374	2.26768	-0.0542437	4.46932	4.58961	4.19368	3.11568	7.61109	4.03322	3.40519	4.58961	4.70064	3.85265	5.37202	4.33807	4.58961	7.90576	5.72712	1.53072	5.8284	3.6462	5.15521	6.45355	1.53072	4.58961	6.63226	5.15521	3.11568	8.33377
TCGA-B6-A0RL	2469	Dead	3.21437	4.13191	8.44959	5.5363	2.8518	8.31591	0.0444439	6.19419	1.62941	0.0444439	3.21437	4.56801	7.87099	2.8518	6.93926	3.74488	5.17373	6.45383	4.99864	4.29237	5.92709	5.32985	6.64436	4.6883	4.90242	10.6637	4.99864	2.8518	5.08884	5.59903	5.402	5.17373	4.43676	8.16857	7.4623	6.96331	6.23427	7.09973	6.15297	5.47071	6.52018	4.29237	4.29237	7.6665	7.01023	5.17373	9.22186
TCGA-EW-A1PE	320	Alive	2.68135	4.71377	7.7017	6.06741	4.26631	6.11674	3.46985	4.71377	3.12881	0.806882	5.24429	3.86578	7.27177	4.3512	5.28801	6.06741	3.46985	4.57947	4.57947	2.39184	2.39184	3.46985	4.71377	4.77651	2.92236	8.80876	5.24429	6.23315	4.71377	3.86578	3.12881	6.55284	4.89434	5.69765	7.67725	6.25534	2.02927	5.79178	4.3512	5.79178	3.97681	7.31468	4.50732	6.6228	4.17612	3.30938	7.02282
TCGA-AO-A0J2	997	Alive	2.36348	7.58157	7.5555	3.71711	4.74814	4.68541	3.83741	3.94844	-0.806448	2.65298	6.08837	4.05153	6.11242	2.65298	3.28101	-0.806448	2.00091	3.44148	3.10044	0.778515	3.58587	0.778515	4.32284	2.36348	2.65298	6.48817	4.80826	1.51548	4.74814	4.74814	3.28101	3.58587	3.44148	4.05153	4.5511	4.14775	4.97491	2.89399	2.89399	5.02644	6.35342	2.89399	2.00091	5.66929	3.58587	3.10044	8.6427
TCGA-AO-A0JE	2335	Alive	2.35561	2.35561	8.62774	4.83366	3.79619	3.63572	3.63572	3.94058	-0.451741	1.13322	7.09515	3.79619	6.05605	2.35561	3.63572	7.09515	1.87019	4.40624	3.45515	2.35561	1.13322	-0.451741	3.45515	3.2487	2.35561	8.23826	3.45515	4.75771	4.50246	2.71818	-0.451741	4.90581	4.40624	3.79619	5.77708	4.97452	5.73808	4.59265	3.00769	4.75771	3.94058	4.40624	4.83366	6.31644	5.95765	4.19212	7.46115
TCGA-BH-A0E1	477	Alive	2.76296	5.89681	7.43223	2.40039	4.23689	4.54723	5.52377	3.84096	4.54723	2.40039	4.11659	5.0193	6.03597	3.68049	2.76296	2.40039	2.76296	3.05246	1.91496	3.05246	2.40039	-0.40697	3.29347	1.91496	1.91496	6.36121	-0.40697	3.29347	3.29347	1.91496	1.91496	5.20774	3.05246	3.98535	6.7529	4.80248	4.72231	2.40039	3.05246	2.40039	4.80248	5.74278	3.84096	6.27953	2.76296	3.29347	7.36782
TCGA-C8-A12U	385	Alive	3.0239	2.53847	10.1249	3.67597	4.60886	6.40637	3.38647	6.32507	3.0239	5.426	4.12343	1.80151	7.29336	3.91698	5.34583	1.80151	0.216543	3.0239	4.60886	5.9979	4.7401	3.0239	4.7401	3.67597	4.12343	8.03032	5.426	1.80151	4.46447	3.0239	3.38647	3.38647	2.53847	4.60886	8.48801	5.50194	3.0239	4.12343	3.0239	4.12343	6.40637	4.60886	4.12343	7.03672	5.07452	4.30401	8.19954
TCGA-A8-A06U	883	Dead	4.76639	3.42243	8.07514	5.50335	3.80945	6.75542	2.52935	6.3219	2.04392	1.30695	3.96992	4.36585	6.71068	-0.278008	5.07954	1.30695	3.80945	4.36585	3.80945	3.80945	4.57997	4.93145	5.14826	3.96992	1.30695	9.04166	4.85128	3.18142	3.80945	4.47688	3.42243	4.36585	4.47688	1.30695	7.89692	5.55488	6.46346	5.07954	3.80945	5.07954	1.30695	3.18142	-0.278008	6.68778	4.85128	4.24555	8.14406
TCGA-AR-A1AT	1272	Dead	0.224302	9.65684	9.14614	3.92474	3.39423	4.74786	3.68373	4.86816	4.13119	3.68373	6.70004	2.54623	5.5097	1.80926	4.13119	0.224302	2.54623	0.224302	0.224302	2.54623	3.03166	3.03166	4.31176	0.224302	0.224302	6.76346	0.224302	2.54623	4.74786	2.54623	3.39423	4.47223	2.54623	0.224302	4.13119	4.74786	3.39423	3.03166	3.03166	5.1785	4.61662	6.20158	4.74786	6.41413	3.92474	2.54623	7.9454
TCGA-B6-A0RP	3126	Dead	4.17622	7.01618	8.56303	6.0081	5.55473	5.50964	3.61983	5.55473	5.79915	3.92468	6.58765	4.17622	6.98357	4.57676	5.59845	6.54359	4.39034	4.28725	4.95863	2.70229	2.70229	2.33972	4.95863	2.70229	4.17622	9.3055	5.31372	5.79915	4.28725	4.28725	2.70229	5.97531	5.36525	4.66165	7.50391	6.32678	5.83614	5.36525	5.4631	5.50964	5.87221	4.17622	3.61983	7.79446	5.76118	4.81776	8.23627
TCGA-E2-A15D	526	Alive	2.50402	4.78086	7.56845	4.29543	4.86966	4.9121	2.71047	5.27931	2.71047	2.71047	5.76936	3.32714	7.87772	2.89104	5.10736	5.92252	3.55846	3.84797	3.66156	2.26301	3.55846	2.89104	3.19589	2.26301	3.32714	8.12776	2.50402	3.55846	3.93286	4.01303	3.55846	2.89104	5.17861	5.40349	7.63963	5.76936	4.41829	4.82594	4.41829	4.63647	5.03239	2.26301	4.73431	7.22564	5.49008	4.78086	7.43657
TCGA-E2-A1B4	1915	Dead	6.12161	4.05122	8.31726	4.36156	4.76492	5.74722	2.57729	5.78241	5.51589	2.57729	5.51589	5.24026	8.24342	0.992329	3.49483	5.59719	3.65529	4.69277	2.21472	5.91516	4.36156	4.05122	6.32623	4.05122	2.57729	8.82311	4.96196	6.25286	4.83363	5.8831	4.05122	7.71571	3.31426	3.31426	6.00728	6.22755	4.96196	4.76492	4.16225	5.97722	6.87497	4.96196	5.67415	8.02575	5.3381	4.36156	9.54308
TCGA-AC-A2QI	588	Alive	3.27775	6.4228	8.83234	4.53151	5.55459	5.19202	4.10087	5.4102	5.88109	4.43529	6.4228	5.45995	7.13955	1.89924	4.10087	5.30523	2.74724	4.10087	3.96963	1.89924	3.82524	3.66477	5.1319	2.74724	3.66477	7.6806	3.03674	5.19202	4.43529	5.06916	2.38467	5.30523	4.70659	4.10087	4.6217	6.37173	3.66477	5.45995	3.66477	5.24974	6.63259	4.6217	4.53151	7.45383	4.93486	3.82524	8.39429
TCGA-BH-A18G	149	Alive	-0.461849	1.12311	7.83736	4.06171	2.34551	3.44504	-0.461849	3.44504	-0.461849	2.70808	7.6203	4.7476	4.66743	-0.461849	3.23859	-0.461849	-0.461849	3.78608	-0.461849	-0.461849	-0.461849	1.12311	3.62561	3.78608	2.70808	6.61497	2.99758	-0.461849	3.78608	3.23859	-0.461849	2.34551	-0.461849	3.23859	6.54938	3.44504	1.86008	1.12311	-0.461849	3.23859	4.39613	4.82355	3.23859	5.91319	3.62561	2.99758	8.0889
TCGA-D8-A1JS	371	Alive	3.82136	5.40632	8.13773	2.92827	3.82136	5.73563	5.67551	4.02781	6.00356	0.120919	3.82136	4.02781	6.27067	1.70588	3.29084	6.00356	2.44285	2.44285	2.44285	3.29084	3.58035	2.44285	4.9789	2.44285	0.120919	5.16531	1.70588	2.44285	3.82136	3.82136	5.54718	7.53877	2.44285	4.76477	5.33037	6.00356	2.44285	3.58035	2.92827	4.20838	6.53031	2.44285	4.87581	6.8891	5.07511	4.51324	8.61677
TCGA-AO-A124	3506	Alive	-1.88833	0.919024	7.6411	-0.303368	1.81211	4.26142	0.919024	1.81211	0.433598	0.433598	9.49375	-0.303368	4.26142	2.63523	2.01856	0.919024	1.5711	-0.303368	3.53793	-0.303368	0.919024	-0.303368	3.15606	0.433598	0.433598	6.78055	0.919024	-1.88833	1.28159	1.28159	-1.88833	0.919024	2.01856	-1.88833	2.19913	4.17776	10.5213	4.22019	2.19913	2.63523	-0.303368	3.06587	1.5711	7.86823	3.78409	1.28159	5.35007
TCGA-A2-A0T0	533	Alive	1.07579	-1.24614	8.62884	2.21329	1.07579	3.96331	1.56122	3.39772	-1.24614	3.70806	7.83335	4.30845	6.48857	3.70806	4.6365	7.56443	0.338823	2.84132	1.07579	1.07579	2.84132	3.27742	2.21329	1.92379	2.66075	7.07127	3.70806	2.84132	2.84132	2.21329	1.56122	1.07579	4.30845	1.92379	4.11141	3.00179	0.338823	2.84132	3.61184	3.39772	1.07579	3.70806	1.92379	8.48348	3.88314	4.58675	6.77067
TCGA-EW-A2FV	788	Alive	2.88493	7.4739	6.94958	5.71951	4.10732	5.57795	3.22597	4.95532	2.43747	3.22597	6.17771	3.22597	6.73959	2.14797	4.02244	4.86068	3.5016	4.18749	3.37036	3.0655	2.14797	2.67848	2.67848	4.46989	2.88493	8.38955	5.38743	3.6219	4.02244	3.37036	0.563004	2.88493	4.02244	4.26344	5.92056	5.71951	3.22597	4.7594	3.37036	5.69229	4.18749	5.04413	3.0655	5.31789	4.26344	3.6219	7.31343
TCGA-AR-A0TR	160	Dead	3.44943	5.98548	8.32717	5.73236	4.0661	6.17189	1.1275	5.27045	5.27045	1.86446	5.21496	4.75199	6.87345	2.71246	4.67182	4.0661	4.49673	5.88238	5.65106	3.93485	1.1275	4.18639	4.90009	3.63	3.63	8.39116	4.67182	2.34989	4.40052	5.15724	2.34989	4.75199	3.93485	4.40052	4.75199	6.38802	6.01827	7.04238	5.51981	5.73236	5.73236	5.27045	3.79046	7.13499	5.47327	2.71246	8.3402
TCGA-AO-A12F	1842	Alive	1.9692	7.3577	9.77584	2.49972	4.68192	4.08468	2.88674	3.75347	2.49972	2.88674	2.25871	4.00873	7.0136	4.5272	5.6941	3.1916	2.70617	3.04721	4.00873	1.9692	5.27501	4.22554	5.71814	1.60663	3.44313	7.24636	3.92856	1.12121	3.32284	3.92856	-1.20072	1.9692	3.75347	3.1916	5.78796	6.03768	1.60663	4.35387	4.82165	4.9078	3.84367	1.60663	2.88674	6.26688	4.63217	4.5272	7.37293
TCGA-GM-A2DN	3091	Alive	3.71834	5.99335	7.85912	4.35989	4.11888	3.4668	3.82937	4.90737	4.02868	3.16195	7.2888	4.28394	6.93867	2.77492	4.50075	4.90737	1.88184	2.77492	3.16195	0.659446	2.53392	1.88184	5.09685	2.98137	2.24441	7.55426	2.53392	3.16195	4.50075	3.32241	1.88184	2.53392	4.35989	3.93246	6.27416	4.28394	3.71834	4.20377	3.32241	4.43204	5.37826	3.4668	3.71834	7.25936	4.11888	2.98137	7.20891
TCGA-BH-A0E7	1363	Alive	4.92625	3.67249	9.10904	6.47984	5.25745	7.1116	3.43148	5.69997	4.21998	3.14198	4.21998	4.92625	7.77295	1.55701	6.08057	8.19605	4.05951	5.52664	5.01644	3.43148	4.36437	3.14198	5.1815	4.05951	4.05951	9.91896	4.72694	5.01644	5.64448	4.92625	4.05951	7.78583	5.01644	5.58676	8.65504	6.03814	6.23884	6.54191	4.83003	6.63026	4.72694	5.94933	4.49561	7.22944	5.99442	3.14198	8.3252
TCGA-E9-A1RG	647	Alive	4.58386	5.89319	6.59945	2.86765	6.32708	4.14776	2.86765	4.45261	0.0602954	0.0602954	4.58386	5.18958	4.70415	0.0602954	3.76074	1.64526	4.30822	3.23022	1.64526	0.0602954	4.14776	2.86765	5.41785	3.51973	2.38222	6.40015	4.58386	0.0602954	4.30822	3.51973	5.18958	4.91828	2.86765	2.86765	8.00866	4.81518	1.64526	2.86765	0.0602954	3.76074	6.71851	4.14776	0.0602954	5.48656	5.55215	4.58386	9.19729
TCGA-AR-A24T	3202	Alive	5.20981	5.78567	8.49591	6.08181	4.33987	4.83944	4.00545	5.54798	6.11125	4.97375	7.37064	4.43609	7.05932	4.97375	5.36454	1.06686	4.33987	3.72982	4.43609	3.56936	4.12575	3.18233	4.52629	3.72982	4.43609	9.34763	4.52629	4.90816	5.50426	3.87421	1.06686	6.79478	5.67172	5.36454	6.42441	5.59042	6.08181	5.36454	4.43609	5.92484	4.00545	2.65182	5.03648	8.29246	4.83944	3.72982	7.29567
TCGA-A7-A26E	954	Alive	7.44192	3.12803	6.99152	7.78465	4.48166	6.4659	4.04556	7.03492	7.80985	7.32442	4.35042	4.20603	9.36537	6.40104	5.38437	-0.0418991	4.48166	4.48166	5.73946	3.65854	7.27098	5.68602	6.80359	5.08738	5.16755	11.3456	6.90062	4.35042	5.93538	5.31565	2.28003	5.2435	7.03492	5.51269	8.6481	5.44995	5.57281	7.27098	6.10785	7.28902	5.51269	5.63053	5.38437	7.94109	6.52796	4.35042	5.63053
TCGA-D8-A1XQ	499	Alive	0.522477	0.522477	8.56869	0.522477	5.0036	3.98191	2.84441	4.0668	3.32983	1.25944	5.27736	3.58137	6.65861	4.36378	3.58137	5.59573	1.25944	2.63795	2.10744	1.25944	2.63795	3.46108	4.29507	2.39695	2.63795	6.90906	4.29507	2.39695	5.62401	1.25944	0.522477	1.25944	3.58137	2.84441	6.01433	4.60994	4.60994	3.02498	2.84441	3.46108	4.55222	4.82016	3.32983	8.72705	3.32983	2.10744	6.33839
TCGA-D8-A27E	530	Alive	4.63459	-0.22339	9.3672	3.86407	5.8427	6.49086	4.63459	6.21955	6.43482	3.47705	6.0434	3.86407	7.16031	1.36157	5.6095	7.48397	5.06201	2.58397	4.63459	2.94654	1.36157	2.58397	4.30017	4.16893	4.02454	8.80175	5.55797	5.65925	4.5315	4.821	4.16893	4.821	5.3312	4.02454	7.26043	5.8427	4.821	6.57103	4.98606	5.44904	4.5315	-0.22339	4.30017	6.21955	5.06201	3.23604	7.78223
TCGA-E9-A249	217	Alive	4.71461	8.39473	8.53873	3.57711	5.20004	6.7598	4.81589	5.56261	5.77874	3.02071	4.86399	3.79123	7.25968	1.74061	3.79123	5.50311	3.32557	2.84014	4.35952	3.57711	3.45681	3.32557	5.16207	2.39268	3.02071	8.33626	3.02071	3.97764	4.1427	4.99934	3.45681	5.30829	3.79123	6.0728	7.37204	5.67472	3.18118	4.06253	4.4251	4.2908	5.56261	3.18118	3.88745	7.4993	6.26417	4.35952	7.38858
TCGA-D8-A146	643	Alive	2.38147	5.4919	7.95271	5.60854	3.96644	6.33989	3.31436	4.41389	5.4612	2.62248	5.79241	3.67693	6.46894	3.16997	4.47663	4.47663	1.7294	3.0095	2.82893	2.62248	2.09197	2.09197	4.13149	3.87624	3.16997	8.18178	4.20744	4.98813	4.05132	3.4456	2.38147	6.37325	5.26189	4.53675	7.77066	5.5514	4.41389	6.42189	4.34831	4.64996	4.13149	5.15086	2.82893	6.38965	4.94441	2.38147	6.82291
TCGA-D8-A1XL	606	Alive	3.97789	4.12227	9.03145	3.97789	4.37381	6.55014	4.77435	4.77435	1.31492	1.31492	6.47142	3.97789	6.90987	4.85924	4.68415	5.75233	1.31492	2.89988	-0.270042	2.05189	2.89988	4.68415	5.91978	4.12227	3.4304	6.69574	3.4304	1.31492	5.28455	4.12227	4.12227	8.63985	3.18939	2.53731	5.40238	5.22181	3.63685	1.31492	4.12227	4.12227	5.6126	4.48485	4.37381	7.11366	3.97789	5.8797	9.43213
TCGA-A2-A3XY	2157	Dead	1.06382	3.95998	7.36353	3.44848	4.26893	4.85968	2.14182	3.95998	1.06382	2.53775	3.87117	4.73938	6.54135	2.93829	6.16536	2.28621	1.06382	2.75187	2.53775	1.06382	0.701247	0.701247	3.02318	3.38575	1.06382	6.16536	3.25144	4.26893	3.38575	3.56632	-2.10611	1.06382	2.64878	1.80078	4.63536	4.33684	7.07629	3.62181	1.35332	4.19767	3.38575	2.93829	1.80078	5.95459	2.41745	1.59433	6.09846
TCGA-E2-A10E	865	Alive	2.98536	4.57032	7.43973	6.10509	3.80848	5.5887	4.0398	5.16756	2.45484	2.09227	4.49437	4.1429	6.66862	2.09227	5.5517	3.19181	3.67723	4.0398	4.71118	4.8395	3.80848	2.98536	3.67723	3.92877	3.80848	8.84525	4.1429	5.01284	2.98536	4.4142	2.45484	5.69431	5.2622	4.1429	7.30172	6.07933	3.37238	5.65996	4.89963	6.46482	3.19181	6.40386	3.67723	7.63806	4.8395	4.49437	7.43973
TCGA-B6-A400	215	Alive	2.01717	3.27093	7.3693	2.22362	3.67428	5.37202	3.98916	3.60214	1.48666	2.01717	5.37202	4.46648	6.34464	3.07162	4.91665	3.17471	0.638661	3.27093	3.36113	2.70905	3.07162	2.4042	4.75968	3.93144	1.48666	6.85976	3.27093	2.84029	3.27093	3.67428	2.70905	2.56466	3.52619	2.4042	4.94609	4.88659	6.28828	4.14962	3.36113	3.87132	5.43567	3.67428	2.96059	7.24451	3.17471	2.4042	7.02754
TCGA-AN-A04A	90	Alive	1.80388	3.38884	9.59178	4.52634	4.61123	3.56941	4.1258	3.38884	4.6914	3.56941	5.67177	4.76735	5.50432	3.38884	1.80388	3.38884	2.65187	2.65187	2.65187	1.80388	2.65187	1.80388	4.52634	3.38884	1.06691	6.22341	2.65187	1.06691	3.56941	2.2893	-0.518052	5.09666	4.00551	4.23684	6.8998	3.87427	3.38884	3.72988	1.80388	2.94138	4.52634	3.18239	3.38884	6.40081	4.33993	1.80388	7.16143
TCGA-A7-A3IY	345	Alive	2.26703	3.852	7.09762	2.26703	3.93688	4.093	5.11138	4.91613	1.97753	3.19992	5.46581	3.33116	5.57579	2.50804	4.82997	4.64049	2.89506	3.7618	1.61496	1.61496	3.66558	3.05553	3.852	2.26703	2.26703	7.12501	3.05553	1.97753	4.29945	2.50804	2.71449	5.28334	3.19992	2.71449	5.65309	3.93688	4.36219	3.45146	2.26703	2.89506	5.03642	2.26703	3.852	6.98253	4.36219	3.05553	7.43331
TCGA-A7-A0D9	1139	Alive	2.03599	3.98352	8.0263	4.84334	2.92907	6.42831	2.92907	3.87249	3.98352	2.03599	2.92907	4.51404	7.08038	2.92907	5.37838	3.3161	3.98352	3.98352	5.15937	2.39856	2.39856	3.98352	3.62095	2.03599	3.7522	7.09282	4.72049	4.78322	1.55056	4.58619	3.62095	4.51404	4.84334	6.66326	4.35792	5.99682	3.13553	4.72049	5.56848	6.1475	5.06152	3.13553	3.7522	5.76779	4.27303	4.08662	7.94631
TCGA-BH-A0BP	3777	Dead	2.59208	3.65621	7.99993	5.43643	3.88754	4.17704	3.88754	5.06339	4.6245	2.59208	6.12133	4.55891	5.67181	3.52497	4.55891	7.45908	-0.867352	2.30257	3.52497	1.45458	3.03954	3.52497	2.30257	3.52497	2.30257	7.79443	3.38058	3.22011	3.88754	3.65621	0.717611	3.7765	3.99063	3.99063	7.19334	3.22011	3.38058	5.39943	2.83309	4.4902	3.88754	4.41805	4.55891	5.57559	5.50769	2.83309	6.94643
TCGA-EW-A1P3	1611	Alive	4.51706	8.81029	7.31187	5.88206	3.56013	6.15917	3.56013	5.35531	3.86499	1.7946	5.77645	3.86499	6.71107	5.40341	4.60195	3.56013	3.37956	4.42687	5.1451	4.11653	3.7206	2.9321	5.02726	4.33065	3.99623	9.02918	4.22756	3.37956	4.89893	5.08738	3.86499	5.53876	3.99623	4.51706	6.21414	6.24085	3.7206	5.08738	3.99623	6.04253	6.46135	7.6071	3.56013	6.59161	5.66249	4.96452	8.41811
TCGA-AO-A0JJ	1887	Alive	4.03767	3.3314	7.51392	5.82494	3.47579	3.3314	5.49286	5.23322	4.29293	0.668435	5.52642	3.47579	5.95384	3.17094	3.72733	3.47579	4.03767	4.29293	3.17094	2.2534	2.78391	2.78391	4.29293	2.99036	-0.916528	8.01716	5.42332	4.63806	5.14956	1.89083	1.4054	5.59127	4.29293	4.03767	6.28314	4.57533	4.69818	3.60703	3.72733	5.49286	4.03767	3.72733	3.72733	6.85826	3.60703	2.2534	7.06647
TCGA-BH-A0HU	392	Alive	2.53929	2.53929	9.82337	3.8194	4.37579	5.70921	2.53929	5.84046	2.05386	-0.268068	5.22379	3.43237	8.04935	2.05386	3.97986	5.96075	2.90186	4.12425	2.53929	2.53929	3.8194	3.63882	4.48682	3.63882	4.48682	9.44102	4.77633	3.19136	4.12425	5.22379	2.05386	5.40436	4.48682	2.05386	7.45303	6.27109	8.80071	6.62675	4.68613	4.86122	6.6508	4.12425	3.19136	7.49348	5.08948	3.63882	9.06509
TCGA-BH-A0WA	701	Alive	1.14998	0.664554	7.86423	-0.0724119	2.43009	3.09751	2.04307	3.09751	1.14998	-1.65737	3.62803	1.14998	5.30841	2.24952	3.09751	5.13704	1.51255	2.04307	2.04307	0.664554	3.38702	1.14998	2.59055	1.51255	1.80206	7.41677	2.43009	2.04307	2.86619	2.59055	-1.65737	2.04307	3.70018	2.73494	3.70018	3.38702	4.31991	3.38702	2.86619	3.09751	3.20061	1.80206	2.43009	7.60237	3.09751	1.51255	5.56179
TCGA-BH-A0RX	170	Alive	1.46035	0.72338	8.24955	1.46035	3.9964	3.38635	2.30834	3.04531	-0.861582	1.46035	5.47827	4.2677	5.32824	2.83886	3.78227	3.04531	1.94577	1.94577	2.30834	2.30834	2.83886	2.59785	4.2677	1.94577	2.30834	6.52212	1.94577	-0.861582	3.22588	2.59785	-0.861582	3.38635	1.46035	-0.861582	5.54781	3.04531	2.83886	3.22588	3.04531	3.89331	2.59785	3.53074	3.53074	7.33317	2.30834	3.89331	7.13277
TCGA-BH-A1FN	2192	Dead	1.11563	2.7006	9.20133	4.28556	3.23111	5.36356	1.8526	3.92299	1.11563	1.11563	2.7006	2.33803	6.24492	3.92299	5.2031	5.6392	3.23111	1.11563	2.7006	-0.469328	3.43756	2.9901	3.43756	2.7006	1.8526	8.26876	3.92299	3.23111	4.05423	3.92299	1.11563	4.05423	4.38865	5.02253	7.19601	5.90571	3.92299	5.97362	4.57507	4.81607	4.81607	3.23111	-0.469328	7.96946	4.95694	3.61814	7.06205
TCGA-A2-A3XZ	1532	Alive	2.29575	3.76968	8.76788	3.76968	3.37376	5.23435	2.82627	4.61768	0.71079	2.29575	6.65721	4.79825	7.62965	1.93318	4.55209	2.58526	2.82627	3.51815	4.08002	4.25511	1.93318	3.21329	4.48338	3.51815	3.37376	7.9807	3.37376	2.82627	4.68042	3.76968	5.23435	3.03272	3.98381	0.71079	4.25511	6.40195	6.76245	4.41123	3.88072	4.68042	4.61768	5.05657	3.64939	6.09161	3.21329	3.21329	7.87737
TCGA-A1-A0SD	437	Alive	2.51925	3.30774	7.87039	5.65973	4.1891	4.48608	4.48608	5.68917	2.22974	4.10421	5.828	3.45213	6.8736	3.30774	4.48608	1.86717	3.8147	3.58338	3.70367	3.30774	2.51925	3.8147	5.1259	2.96671	3.70367	8.84935	4.99055	3.8147	3.8147	3.9178	2.51925	3.58338	4.67452	5.39966	8.82965	5.828	5.03709	4.67452	3.8147	5.53555	4.1891	3.58338	2.96671	7.10966	4.84117	3.45213	7.10966
TCGA-A7-A6VX	317	Alive	3.58873	-0.318165	7.30389	5.83158	4.2054	7.04816	2.48919	4.2054	3.14127	2.00376	2.48919	6.22099	6.39608	2.00376	4.96724	6.05687	2.00376	4.63603	5.61257	2.00376	3.7693	2.48919	5.56448	2.48919	2.00376	9.02835	3.7693	3.38227	4.53982	3.7693	2.85176	4.07415	4.2054	4.32569	3.7693	6.31119	4.72623	5.94862	3.7693	4.89129	5.61257	3.7693	3.92976	7.16565	5.17369	4.2054	6.95796
TCGA-OL-A66L	1301	Alive	4.57009	8.0597	6.72125	2.31375	5.29357	5.29357	2.31375	4.63568	2.31375	1.95118	4.35328	6.93173	6.3037	4.27311	5.20991	5.80204	2.31375	5.29357	0.728787	3.39175	2.60326	3.23129	5.33365	3.05072	3.66739	6.49255	6.99557	-0.856175	4.18822	1.46575	4.50138	4.00181	3.89871	1.95118	4.75853	4.09802	3.05072	2.60326	1.95118	3.53614	5.37264	2.84426	3.66739	5.48367	3.78768	3.39175	8.9846
TCGA-B6-A0X7	1781	Dead	3.58018	5.24645	8.27337	5.74312	4.10102	5.32341	2.75706	5.49957	5.0339	3.44894	4.78454	3.81151	8.16776	3.14408	5.07899	5.24645	2.96351	4.48289	5.12271	4.01082	4.01082	3.58018	4.78454	2.22655	3.44894	8.5181	5.12271	4.01082	2.22655	5.16515	4.10102	5.49957	5.68598	5.77087	6.15465	6.06785	3.81151	5.59578	5.0339	6.64908	5.74312	1.86398	5.3604	8.58214	4.83798	4.88951	8.00791
TCGA-PL-A8LY	8	Alive	2.40265	4.67114	7.59785	0.528178	2.40265	4.43507	2.64366	3.98761	3.03068	2.85011	4.61564	3.46678	6.14289	1.26514	1.26514	3.33553	4.0725	3.58707	2.11314	2.64366	2.11314	2.11314	3.46678	-1.05678	1.75057	6.99306	2.40265	0.528178	4.0725	2.40265	1.75057	4.0725	3.19114	3.19114	3.6981	4.9205	2.40265	1.75057	1.75057	3.98761	4.77611	-1.05678	2.64366	7.20531	0.528178	0.528178	6.94884
TCGA-A2-A0EQ	2426	Alive	3.06911	3.59963	8.41094	5.92155	2.70654	6.40698	2.22111	5.57161	5.45377	2.70654	6.20297	6.34213	7.97065	3.35862	4.42275	3.06911	4.85338	5.5139	5.02847	4.14711	3.80608	4.54304	5.45377	4.42275	4.65407	7.70009	4.54304	3.35862	5.32545	5.32545	3.35862	3.59963	3.59963	1.48415	1.48415	5.87647	4.2915	5.73208	4.14711	6.16597	5.25674	4.14711	4.2915	8.89071	3.98665	3.98665	7.91599
TCGA-AR-A2LK	2953	Dead	3.3692	1.99069	9.02851	5.45012	3.91669	4.71316	4.06108	5.64604	5.22335	4.31262	6.65745	4.79804	6.88793	2.83869	5.45012	5.02631	2.47612	4.06108	4.52674	3.57565	3.91669	5.39668	3.91669	3.57565	4.19232	9.30357	4.06108	3.3692	5.34119	4.19232	-0.331238	5.09503	4.31262	3.57565	7.50797	5.16061	3.57565	5.02631	4.31262	4.87821	4.42365	5.77729	4.31262	6.74558	6.17656	2.47612	7.98617
TCGA-A2-A0EW	2789	Dead	4.18107	6.51577	7.08582	5.19701	3.33307	4.91804	1.85914	4.87904	4.18107	3.64341	4.61995	2.38966	7.37922	3.8185	4.52211	1.49657	3.21278	3.21278	3.21278	1.85914	1.01115	2.77668	3.5472	2.77668	3.4441	8.10496	4.83896	4.71159	3.89867	4.11548	1.49657	4.41714	5.22838	4.11548	4.956	5.19701	3.33307	5.5094	4.11548	5.25907	3.33307	3.33307	3.89867	6.78197	4.57186	3.21278	6.80296
TCGA-AO-A0J8	680	Alive	2.97231	7.55264	8.15146	4.88658	4.48133	3.66419	2.97231	5.50069	6.2831	2.73131	5.77967	4.40116	7.12362	4.55728	2.97231	6.19074	2.97231	3.5198	2.4418	3.35934	1.5938	3.5198	4.22607	2.73131	3.5198	7.74355	4.76373	2.4418	4.40116	4.40116	4.62943	5.74761	3.91573	5.15452	6.58476	5.4617	5.4617	5.57565	2.73131	5.20261	5.64691	4.31627	4.31627	6.93721	4.88658	3.5198	8.67062
TCGA-E2-A1IH	1026	Alive	2.84502	2.84502	8.25049	5.07531	3.78843	5.12186	5.12186	6.32449	2.60401	2.3145	8.54759	-0.855423	7.77757	4.69917	5.02722	1.46651	3.53689	1.46651	3.23204	3.53689	4.18897	3.05147	3.3925	3.23204	3.05147	8.08416	2.60401	4.00256	5.58752	4.18897	3.05147	3.05147	4.57084	2.84502	6.5109	5.2531	1.46651	3.53689	4.09877	5.2531	5.07531	1.46651	4.35403	7.73329	5.12186	4.63643	8.07235
TCGA-BH-A0BC	974	Alive	2.93966	3.48715	8.17291	4.85393	5.2165	4.96714	2.93966	5.02058	1.56115	3.32668	6.80146	3.32668	5.80908	2.40915	4.91165	5.83913	2.69865	2.04658	2.93966	0.824185	3.63154	2.69865	1.56115	3.14611	2.40915	7.99745	2.93966	3.99411	4.73108	3.14611	-0.760778	6.08471	4.66549	1.56115	8.54528	4.0972	4.96714	4.85393	3.14611	4.0972	3.14611	4.28362	2.69865	7.11574	4.44868	3.63154	8.0173
TCGA-E9-A2JT	288	Alive	4.70647	2.17042	7.59668	5.20604	3.75538	4.89288	1.43345	5.40308	2.17042	3.54893	7.06766	2.65584	8.0134	-0.15151	5.27475	-0.15151	3.01842	3.01842	4.60338	2.65584	2.17042	3.54893	5.34034	3.01842	3.54893	8.70958	2.17042	4.97777	5.05794	4.70647	1.43345	5.4632	5.52092	3.54893	5.91458	6.11528	3.54893	5.34034	3.93595	4.89288	4.24081	4.60338	4.09642	6.66867	4.09642	3.30792	6.56274
TCGA-BH-A0B3	1203	Alive	-1.19804	-1.19804	7.81598	1.60931	2.26139	4.52988	2.70885	4.15951	-1.19804	1.97188	3.84635	6.18566	5.98187	3.55685	3.19427	6.34885	1.60931	2.70885	1.12389	0.38692	0.38692	1.12389	3.19427	0.38692	1.97188	5.89999	0.38692	1.12389	3.75615	2.88942	-1.19804	1.97188	3.44581	3.65994	3.93124	4.01141	1.60931	2.88942	1.97188	2.26139	3.32552	2.70885	2.70885	7.05462	3.84635	3.84635	6.64116
TCGA-AC-A2B8	677	Alive	2.86147	4.76329	8.26997	6.08115	4.16813	5.05649	3.56774	4.67963	4.54428	3.36843	6.7582	4.16813	6.83754	3.56774	6.14492	5.53241	3.56774	3.36843	3.97109	2.86147	3.47152	2.86147	3.89894	3.89894	3.47152	8.96559	3.36843	4.1054	4.72207	4.1054	3.56774	4.88033	5.2429	3.89894	7.51742	5.81321	4.84236	5.73248	4.54428	5.73248	5.40796	5.21345	3.823	6.3209	4.95339	3.65794	6.23559
TCGA-A1-A0SE	1321	Alive	2.51587	7.09536	8.49731	4.18572	3.30437	4.01064	4.26589	5.49938	4.93908	3.44876	4.93908	3.81133	6.33256	0.641403	3.30437	4.18572	3.1439	2.75688	2.51587	1.37837	2.51587	2.51587	2.96333	3.30437	0.641403	7.78776	3.58	4.41399	3.81133	2.51587	0.641403	6.21631	3.1439	4.67115	5.9753	4.41399	5.24626	4.26589	3.91442	5.43148	4.34184	2.96333	3.1439	6.83123	4.10083	4.26589	7.59947
TCGA-OL-A66J	1996	Alive	2.89257	3.83599	8.02185	4.32141	4.80684	5.02502	4.05011	6.01231	-0.807871	4.40158	5.07477	4.68398	7.27428	4.14633	2.36205	1.99948	3.44006	4.68398	3.09902	6.48675	2.89257	3.27959	4.74672	3.09902	3.09902	8.28224	4.92005	3.58445	4.14633	4.23652	3.71569	3.71569	3.83599	4.54968	8.33933	6.15791	3.27959	4.40158	3.27959	5.85034	5.02502	2.36205	4.05011	6.69198	4.47753	2.89257	8.64951
TCGA-BH-A0B7	2559	Alive	-1.4111	3.8743	8.02561	4.42179	4.14349	3.94645	1.75883	4.26133	2.83683	3.71819	6.52554	2.98122	4.77873	3.11246	3.94645	4.69743	0.910831	2.04833	1.39626	2.28934	2.04833	2.49579	4.01517	2.28934	1.39626	6.92429	2.49579	1.39626	1.39626	3.11246	2.28934	2.04833	3.5431	3.44688	5.12806	2.83683	3.23276	3.5431	0.910831	3.5431	4.65499	3.94645	2.83683	6.1046	2.67637	3.71819	6.51372
TCGA-E9-A3Q9	1001	Alive	5.20471	0.723583	6.57325	5.40541	3.04551	5.70848	5.28837	5.67778	5.20471	2.59805	5.88009	4.91998	8.18028	4.86654	5.24715	4.49617	2.59805	3.38655	4.69321	0.723583	3.04551	3.38655	4.18301	3.66218	2.59805	9.33707	3.22608	5.88009	5.06936	3.9966	1.46055	4.75333	4.86654	3.04551	5.90681	6.21544	5.58156	5.58156	4.09282	5.28837	5.9588	6.03344	4.49617	7.01514	5.47847	4.34807	8.23402
TCGA-BH-A0H5	1620	Alive	3.02444	3.64111	7.97863	3.50986	1.9249	4.40295	2.57698	5.52694	2.57698	2.28747	6.63324	4.54381	6.17283	3.02444	4.40295	3.36547	-0.882455	2.81798	1.43947	3.7614	1.9249	2.57698	4.8989	2.28747	1.9249	6.99406	0.702508	0.702508	5.56049	3.64111	0.702508	5.71746	4.16194	3.64111	6.7396	5.6874	3.64111	4.07174	3.64111	4.16194	3.64111	4.54381	3.64111	6.17283	2.28747	3.87243	6.8791
TCGA-E2-A1IU	337	Alive	4.23317	2.6482	7.23983	3.72621	4.43247	4.90454	3.38517	5.92122	5.92122	2.28563	5.88767	1.80021	6.53356	3.38517	4.68773	3.56574	3.38517	3.17872	3.38517	3.72621	1.06324	1.80021	3.17872	3.56574	3.17872	7.4839	4.00184	5.54437	4.23317	3.72621	3.17872	6.01744	3.72621	3.17872	6.73567	6.04813	4.33626	4.43247	3.38517	4.90454	4.97013	6.46696	4.33626	5.31117	4.52267	2.93771	7.75905
TCGA-BH-A1FG	577	Dead	4.01077	0.103875	9.18336	4.3518	3.56331	4.62744	4.3518	6.51327	3.56331	3.2738	6.16996	3.80432	6.76209	4.3518	4.62744	5.23316	3.80432	4.74773	3.2738	1.68884	3.80432	1.68884	4.01077	3.2738	0.103875	7.4702	4.49619	0.103875	4.62744	2.91123	3.2738	6.40766	4.01077	0.103875	8.72226	5.31333	2.91123	5.05807	4.3518	5.59573	6.16996	4.19134	2.91123	6.08116	5.46143	2.4258	8.81468
TCGA-E2-A1B0	1631	Alive	1.0993	4.75465	9.38193	5.11722	4.79974	4.4498	3.42123	4.55873	4.33196	2.86484	5.46387	2.86484	6.16108	3.73157	6.24498	5.64774	1.9473	3.16969	4.13493	-1.22263	2.47781	4.20364	3.42123	2.47781	4.26923	7.61342	5.49162	4.13493	4.75465	4.20364	-1.22263	1.9473	5.08115	2.47781	5.89632	5.46387	3.63535	4.55873	4.33196	5.87541	3.42123	2.23681	3.82177	6.9118	3.73157	3.30094	7.44626
TCGA-C8-A278	297	Alive	4.23793	2.40143	9.9702	3.98639	3.68153	3.842	3.68153	4.72335	1.916	3.29451	7.01192	3.68153	6.36226	4.11763	4.11763	5.2665	1.916	3.29451	3.68153	2.40143	3.0535	1.916	4.63847	1.916	1.17903	7.48281	3.842	3.29451	5.32199	2.40143	1.17903	7.55407	3.842	1.916	6.38849	3.68153	4.95162	4.63847	2.40143	3.842	5.08592	1.916	4.45205	7.27355	4.11763	3.0535	8.02452
TCGA-E2-A107	1047	Alive	3.83137	5.67465	7.76072	3.44435	3.6508	5.17018	1.32887	5.85244	3.6508	3.99184	5.41634	4.26747	6.11895	3.20334	4.78831	5.23576	3.44435	4.26747	3.44435	2.55127	4.26747	1.32887	5.47183	3.83137	2.91384	8.26355	3.20334	3.6508	4.4988	4.38777	3.99184	4.13623	2.91384	2.91384	3.44435	5.2985	4.13623	3.83137	2.55127	4.78831	6.40212	3.44435	3.44435	7.02004	4.60189	2.55127	9.7842
TCGA-A1-A0SI	635	Alive	1.67585	2.81336	8.33977	5.37629	4.78019	4.63933	2.52385	5.02635	4.96863	3.44139	7.07502	4.78019	5.79687	2.81336	4.30812	4.39832	3.44139	4.10881	3.99778	-0.646076	0.938887	3.26081	3.87749	3.05436	3.60185	8.02281	4.90851	4.71148	3.05436	3.44139	2.52385	4.56338	5.23657	3.26081	6.34261	5.65771	4.78019	4.90851	3.44139	4.78019	4.71148	4.84578	3.05436	6.78855	4.71148	3.26081	6.80514
TCGA-D8-A1JP	639	Alive	-0.275828	2.53153	8.3278	4.76857	4.93363	5.33888	3.1836	5.3966	3.1836	3.63106	5.45209	3.63106	6.64303	1.30913	5.60681	7.40365	2.53153	4.11649	2.8941	-0.275828	3.1836	2.0461	4.76857	2.8941	2.53153	7.68417	2.8941	4.47906	4.24773	3.42461	1.30913	4.24773	3.9721	2.0461	6.06402	6.02795	5.15044	4.67837	2.8941	3.1836	5.15044	3.63106	2.8941	7.28641	4.36803	5.65491	6.8222
TCGA-AC-A3EH	214	Dead	3.44025	5.71709	8.5568	5.35452	4.78421	3.6467	2.54717	5.02522	3.6467	3.44025	6.36917	5.96863	6.36917	2.54717	2.90974	5.02522	2.90974	3.6467	4.13213	3.82728	2.54717	2.06174	3.82728	4.38367	1.32478	6.91972	3.19924	2.06174	2.90974	4.13213	1.32478	4.59779	2.90974	2.90974	7.81128	6.11485	3.19924	3.44025	3.19924	5.71709	5.2944	4.4947	3.82728	5.96863	4.8691	1.32478	8.83521
TCGA-B6-A0IK	571	Dead	-0.0804837	-0.0804837	8.26381	4.6744	4.16744	4.31183	-0.0804837	5.41137	3.37895	6.02804	4.00698	3.61996	6.45868	-0.0804837	-0.0804837	2.24144	3.37895	-0.0804837	2.24144	2.24144	1.50448	2.72687	3.37895	2.24144	2.24144	7.91387	1.50448	3.61996	5.0488	3.37895	-0.0804837	3.61996	2.24144	4.44308	4.44308	3.61996	1.50448	2.72687	2.72687	2.72687	5.20492	4.6744	3.82641	5.34578	4.16744	2.72687	7.30322
TCGA-A7-A0DA	1085	Alive	0.149776	0.886742	8.30459	3.60921	3.08838	4.86859	2.4717	3.6941	-1.43519	2.4717	4.75464	4.75464	7.76203	2.26525	4.79363	7.34945	3.3197	3.77427	3.20867	2.26525	1.73474	3.60921	2.26525	1.37217	4.44746	7.41344	2.02425	2.26525	2.81274	3.42279	0.149776	2.65228	4.90466	1.73474	4.67334	3.51901	2.02425	4.49555	3.6941	4.34617	3.51901	2.65228	2.81274	6.59272	3.99108	4.79363	6.3396
TCGA-A2-A0SV	825	Dead	3.47287	3.47287	7.93666	3.8139	4.69526	4.77543	2.37333	7.90137	-0.434024	4.92353	5.97537	4.52017	6.33416	4.61037	5.54326	6.89689	3.02541	4.20983	4.08954	3.8139	2.37333	3.02541	5.34734	3.02541	2.7359	8.85369	5.05783	4.69526	3.8139	4.08954	3.8139	3.02541	3.65344	3.65344	6.10513	6.53176	3.02541	4.69526	3.47287	4.42396	6.33416	4.20983	3.8139	5.86976	4.92353	4.32086	8.89913
TCGA-A8-A09D	1522	Alive	2.51146	2.80097	7.89229	5.45006	3.8651	5.17443	2.14889	4.69909	3.24843	3.98539	4.83339	4.47082	6.90378	0.926501	4.95625	3.04198	0.926501	2.51146	3.58947	3.04198	2.14889	3.24843	5.31882	1.66347	2.80097	8.05235	4.69909	2.80097	3.8651	3.24843	1.66347	3.429	5.53136	3.429	7.11633	5.57036	3.58947	3.429	3.98539	3.98539	3.429	4.7678	3.8651	6.16172	4.55099	3.58947	6.63616
TCGA-BH-A209	3959	Dead	3.14793	-0.758957	7.76852	3.99593	3.99593	7.25785	-0.758957	5.21832	2.0484	3.63336	8.34695	4.4505	7.99259	3.76461	4.79563	7.61173	2.70047	4.28544	5.07393	2.0484	2.70047	3.99593	5.46986	4.37033	3.63336	8.13283	2.70047	3.63336	5.26341	4.66731	0.826006	3.48897	4.52645	5.46986	4.66731	6.13586	4.66731	5.26341	4.19524	4.85575	4.52645	3.76461	4.66731	7.95185	3.8849	5.17178	8.56972
TCGA-BH-A1FM	1388	Dead	2.3107	5.03317	9.26723	5.11806	5.03317	6.05487	3.1587	6.49657	3.44821	3.68922	2.79613	2.79613	8.1232	5.60349	4.63263	-0.0112238	3.1587	3.89567	5.19823	3.1587	3.89567	1.57374	3.89567	4.38109	3.89567	10.3474	3.44821	3.89567	2.79613	4.07624	-0.0112238	-0.0112238	5.54337	3.44821	11.2817	5.7167	5.48063	6.95456	2.3107	6.49657	5.87142	-0.0112238	5.11806	6.83427	4.38109	3.68922	8.34192
TCGA-LD-A66U	646	Alive	4.54365	6.8397	7.31389	4.18108	5.55959	6.45267	2.51123	5.59095	0.636758	3.13926	4.77972	4.98253	6.82658	5.71001	4.3372	5.42683	1.37372	4.3372	1.37372	2.75223	3.44411	3.29972	5.55959	1.85915	3.29972	7.22672	5.59095	2.22172	4.54365	3.29972	6.08522	5.52753	2.75223	2.51123	7.47386	5.87197	5.49474	1.37372	2.75223	4.09619	4.54365	5.20154	4.18108	5.68115	5.31858	3.13926	9.10572
TCGA-AO-A0J7	618	Alive	3.75477	5.54618	7.96722	4.69818	8.26865	6.84874	2.37626	6.49727	2.37626	5.66904	3.51376	5.60892	7.43803	3.22425	4.30226	6.56212	3.75477	4.30226	2.86168	4.14179	2.37626	4.80922	4.91231	1.63929	3.51376	8.18876	6.20408	4.57789	2.86168	3.51376	1.63929	5.98507	2.37626	5.00853	9.83733	5.33973	6.16285	4.44665	3.22425	4.69818	4.80922	2.86168	3.22425	6.24415	3.96122	4.69818	8.57397
TCGA-BH-A0C3	2709	Alive	3.26551	2.81805	7.82214	5.73366	5.28936	6.3244	2.52854	5.03104	4.00247	3.60655	5.6624	4.64402	6.59702	4.56807	5.54844	0.943581	3.26551	3.75094	3.75094	2.81805	2.81805	2.52854	4.56807	0.943581	4.56807	8.70069	4.11351	5.08654	3.75094	3.44608	1.68055	4.71617	5.58744	6.01683	6.92086	5.19151	4.11351	5.83435	3.75094	5.13998	2.52854	5.58744	4.11351	6.27748	4.4879	2.16597	7.14652
TCGA-D8-A1JB	1688	Alive	2.24283	4.72088	7.88256	5.87842	2.6054	4.38967	2.24283	5.50156	3.34237	3.13592	6.14972	3.6834	6.95118	2.89491	4.29346	1.7574	1.7574	2.24283	4.19036	2.24283	2.24283	2.6054	4.19036	2.24283	1.7574	8.83849	3.52294	4.47987	3.82779	4.29346	1.02044	3.82779	4.47987	4.47987	7.93133	6.06483	3.52294	5.77533	3.52294	5.66429	5.21684	2.24283	3.6834	6.81918	4.38967	2.89491	7.05753
TCGA-5L-AAT0	1477	Alive	3.49991	4.44333	7.98435	2.1214	4.32303	5.35406	3.2589	4.65745	3.88693	2.60683	6.51372	4.44333	6.8329	-0.200528	4.44333	5.77675	1.38443	3.70636	2.60683	3.2589	4.55436	2.9694	5.22574	3.49991	1.38443	7.65122	2.9694	3.2589	4.19179	4.84387	4.75367	7.25068	4.19179	3.2589	7.72428	5.86556	3.70636	2.60683	2.9694	4.19179	4.75367	4.55436	3.88693	7.01864	4.44333	2.9694	7.49296
TCGA-AO-A1KO	622	Alive	2.97313	4.24061	6.85124	4.19552	1.67767	3.17244	2.30571	5.37811	4.48503	2.12513	3.5758	1.0256	6.83663	1.0256	4.55809	1.38817	3.77283	2.46617	3.94616	2.8621	2.74181	1.91868	1.67767	2.97313	2.8621	8.63081	3.64451	4.14898	2.97313	3.34753	1.38817	3.17244	4.32677	5.01266	4.93249	4.95971	3.9996	5.08861	3.64451	5.76514	4.81816	-1.78176	3.77283	6.18979	3.34753	2.46617	6.94276
TCGA-D8-A1XK	441	Alive	1.26666	3.0322	9.22435	1.75209	2.64518	4.82738	4.82738	3.98913	1.26666	3.58859	6.8456	3.4683	7.20683	4.49932	3.69962	3.69962	0.529698	3.4683	0.529698	1.75209	1.26666	1.75209	4.371	3.19266	0.529698	7.28903	4.07402	3.4683	4.43659	2.40417	-1.05526	4.67266	5.76491	1.75209	3.69962	4.43659	1.75209	3.19266	1.26666	4.61716	3.19266	4.371	3.0322	7.65554	3.69962	2.40417	7.04802
TCGA-AO-A03V	1351	Alive	2.99231	5.59897	8.94015	4.89043	3.9252	6.49866	3.78081	4.89043	3.43977	2.99231	5.94227	4.95915	6.58816	-0.467119	4.66216	3.23332	1.85481	3.9252	4.05644	2.34024	2.70281	2.70281	4.17674	2.34024	1.11784	7.657	3.9252	3.43977	2.99231	4.48708	1.85481	-0.467119	4.81828	3.23332	7.53851	5.83666	3.78081	4.66216	3.43977	4.17674	5.64141	3.9252	3.62034	7.15493	3.78081	2.99231	6.73255
TCGA-C8-A1HL	317	Alive	4.42279	5.46026	8.39886	5.53241	7.31441	6.00775	3.8753	5.60112	6.36468	2.98221	4.08175	2.98221	7.78219	3.63429	4.81872	0.17486	3.34478	2.98221	3.8753	3.63429	4.69842	4.42279	4.26232	2.49679	4.56718	8.85082	4.08175	5.12906	5.53241	5.46026	2.49679	5.03284	5.21925	4.26232	9.11444	7.16354	3.34478	4.69842	4.26232	4.56718	7.06968	3.34478	4.42279	8.05138	5.66671	4.08175	8.54555
TCGA-E2-A159	762	Alive	-1.00087	5.84462	8.51286	3.08659	2.16905	4.20858	2.90602	3.08659	2.69957	2.69957	7.04898	3.75402	5.30291	2.16905	3.39145	1.32106	1.80648	2.90602	1.80648	1.32106	2.45856	1.80648	3.52269	2.90602	1.32106	6.51483	3.52269	2.16905	4.83202	2.69957	-1.00087	2.69957	3.64299	2.45856	3.24706	4.67155	3.85711	3.95333	3.39145	4.28453	4.35668	4.61384	3.24706	5.53829	2.16905	3.75402	6.9
TCGA-A8-A075	518	Alive	2.40571	6.56414	7.92479	5.82717	5.15295	5.15295	1.92028	5.27078	2.40571	4.88376	5.7481	4.24221	7.38626	1.92028	4.55255	5.70688	4.12192	4.72764	4.45634	-0.401644	-0.401644	3.50525	4.35324	3.05779	3.2988	8.36323	3.05779	3.2988	5.09021	4.45634	1.18332	4.12192	4.55255	3.2988	7.26369	5.52909	2.40571	3.2988	4.12192	5.70688	3.99067	4.24221	3.2988	5.82717	5.15295	4.24221	6.94708
TCGA-BH-A0DE	2372	Alive	3.32689	3.84772	7.50723	5.21272	4.73407	4.58469	3.75753	6.77487	2.89079	2.71022	7.85045	4.08873	7.57482	3.19565	4.41804	-1.19667	2.26276	1.61069	3.05126	3.75753	1.61069	2.26276	4.2296	2.26276	3.44719	8.10025	4.91185	4.41804	4.73407	4.16088	3.44719	4.2296	3.32689	4.53125	7.49333	4.86942	2.26276	5.03215	3.66131	5.69815	3.66131	3.19565	3.66131	5.14318	4.53125	3.44719	7.12976
TCGA-BH-A0C0	1270	Alive	-0.301627	3.9463	8.67279	4.55635	6.54386	5.05593	1.28334	4.34223	3.60526	2.50573	4.82766	1.28334	7.0471	2.50573	3.60526	2.50573	3.60526	2.50573	-0.301627	2.50573	3.78584	-0.301627	5.31308	3.15781	3.39881	8.19423	2.50573	3.60526	5.72074	2.0203	3.9463	4.09069	1.28334	-0.301627	4.74277	4.55635	5.58102	4.09069	3.39881	4.74277	3.9463	4.98378	3.9463	6.14132	4.09069	3.78584	6.29829
TCGA-A7-A0CJ	931	Alive	4.74744	7.16639	9.25454	4.31134	3.3938	6.05677	1.80884	5.65014	6.20116	4.97876	4.13077	4.74744	6.93812	5.35316	6.28996	9.03445	3.92432	3.92432	3.03123	5.17807	4.86773	3.3938	5.08186	4.61619	3.3938	8.01178	6.05677	1.80884	5.35316	3.68331	3.68331	3.68331	4.13077	6.10652	4.97876	6.15461	5.35316	4.86773	4.31134	4.4718	5.08186	4.13077	3.92432	6.24624	3.92432	5.43333	8.62902
TCGA-BH-A0B4	1191	Alive	2.79416	4.86455	7.59117	3.93166	5.8985	5.33021	2.79416	5.42643	3.27959	3.93166	6.30512	5.60151	5.51663	0.472231	4.37912	0.472231	2.05719	2.05719	0.472231	3.64216	3.27959	2.79416	2.79416	2.05719	4.37912	7.29241	2.79416	2.79416	2.05719	0.472231	2.05719	4.86455	4.17267	3.64216	9.8451	4.37912	2.05719	2.05719	0.472231	5.68168	2.05719	2.79416	0.472231	4.99579	4.55969	6.02682	8.29878
TCGA-EW-A1PD	424	Alive	2.9424	5.78674	8.91132	5.63271	5.63271	5.858	4.52736	5.46024	4.97482	4.34094	5.4137	5.36561	7.34715	3.1834	4.52736	1.80489	3.38985	4.00653	3.87528	1.80489	1.06793	4.12682	3.73089	4.34094	3.1834	8.63017	5.21088	4.69242	3.87528	3.57043	2.9424	5.78674	4.90923	4.97482	8.96072	5.63271	3.57043	6.22443	3.87528	5.26432	4.52736	3.1834	3.87528	6.47165	3.87528	3.57043	7.09029
TCGA-BH-A0DK	423	Alive	4.06804	5.30683	8.10014	3.8165	3.94775	4.63364	3.51165	4.37838	2.88362	2.88362	6.43541	3.67211	5.93198	3.51165	3.8165	2.23154	2.23154	3.12462	2.23154	-0.575815	2.59411	1.74611	3.67211	2.88362	1.74611	7.19897	3.12462	2.88362	3.67211	3.51165	1.74611	5.35492	3.51165	2.59411	6.92403	4.06804	4.06804	3.33108	1.00915	4.06804	3.12462	3.12462	1.74611	5.93198	3.67211	2.59411	8.0129
TCGA-E2-A105	1308	Alive	2.9715	7.81838	10.7681	4.84597	4.93086	7.64078	3.26101	6.74409	3.26101	4.55646	2.60893	5.474	8.47753	3.26101	3.88904	5.01103	3.26101	5.08698	4.19389	4.55646	4.19389	4.32514	5.41628	2.9715	3.70846	8.35999	4.93086	2.9715	4.19389	5.35616	5.01103	3.88904	5.01103	6.85686	6.45979	6.835	3.50201	5.29343	4.19389	5.82394	5.474	4.55646	4.19389	8.41996	4.65956	4.0495	8.80439
TCGA-B6-A0RO	4929	Alive	3.30251	5.83089	7.99009	3.99439	3.30251	3.0615	3.30251	5.38343	4.12563	3.0615	4.88747	5.15666	5.62444	-0.397932	4.24592	4.64646	4.24592	4.55626	1.924	2.77199	4.55626	3.0615	3.0615	2.40942	2.40942	7.13345	3.68953	1.924	5.15666	3.30251	-0.397932	4.55626	3.30251	1.924	4.55626	3.50896	3.68953	3.68953	1.924	6.14123	2.77199	3.0615	-0.397932	7.35026	3.50896	2.77199	8.03252
TCGA-AN-A0FV	10	Alive	-0.289828	-0.289828	8.46172	4.35403	3.1696	4.35403	3.41061	4.83945	2.0321	3.1696	2.8801	4.75457	6.08521	-0.289828	3.79763	2.8801	3.41061	3.41061	2.51753	3.79763	2.51753	4.23373	2.51753	2.0321	2.0321	7.52395	2.8801	2.51753	3.1696	4.35403	3.1696	4.91963	3.79763	4.66437	5.77626	4.75457	4.46506	1.29513	3.79763	2.0321	4.46506	3.1696	4.66437	6.36838	4.23373	3.79763	8.56504
TCGA-AN-A0AM	5	Alive	1.78749	3.22806	8.07025	1.30206	2.68058	3.73502	3.73502	4.81303	3.37245	0.565099	4.4064	3.5037	6.84432	2.15006	5.31999	8.87344	2.15006	4.33769	1.30206	3.0676	3.5037	2.43957	4.02453	2.68058	2.15006	6.81934	4.10942	2.88703	3.37245	3.62399	2.43957	3.93433	2.68058	4.26554	6.81934	3.93433	2.68058	4.53472	2.15006	2.68058	4.47199	3.22806	4.10942	5.45587	4.53472	3.73502	7.47599
TCGA-BH-A8G0	662	Alive	3.54442	4.7832	6.92847	4.25811	4.8313	5.37629	2.80745	4.96665	2.80745	4.02984	4.7832	4.51527	6.68846	3.42412	4.8313	4.92293	2.80745	4.73345	4.11001	2.80745	1.22249	1.22249	4.02984	1.70792	1.70792	7.53356	2.80745	4.62848	3.75854	4.32683	2.80745	4.02984	3.65545	3.85476	4.92293	5.86635	3.85476	4.7832	3.14849	5.43972	5.24041	3.65545	3.85476	6.88355	3.29288	3.14849	6.64875
TCGA-E2-A154	591	Alive	2.05339	5.34618	7.51937	3.81893	3.63836	6.38968	3.97939	5.99825	2.53882	5.15773	5.34618	3.63836	7.58322	2.53882	6.07132	4.58945	4.12378	3.97939	4.68566	3.43191	2.90139	3.1909	3.81893	-0.268534	4.37532	8.16192	5.08902	1.31643	4.48635	4.12378	2.05339	5.83999	4.86075	6.17441	8.0579	6.41797	4.48635	5.51283	5.01687	6.33138	4.58945	4.25503	2.90139	6.57696	5.56436	2.05339	7.45257
TCGA-BH-A0C7	2767	Alive	2.29363	2.29363	8.81894	6.28358	4.1681	5.59944	2.82415	5.86517	1.44564	4.1681	3.8786	4.25299	6.92461	5.14608	5.23223	3.37164	2.29363	3.98169	4.40911	3.21117	1.93106	2.29363	4.54997	4.25299	2.29363	8.64531	5.91812	3.64727	4.0779	4.1681	2.82415	4.0779	4.61556	3.37164	9.48456	6.39983	4.79613	5.94389	4.54997	5.75306	4.48126	3.51603	2.82415	6.28358	5.10099	3.21117	7.7199
TCGA-EW-A1P1	1210	Alive	1.32111	7.19394	6.88793	4.83208	4.04358	3.85717	2.69963	5.14893	3.08665	4.20864	6.49903	1.80654	6.3301	2.90608	4.28459	-1.00081	1.80654	2.90608	3.3915	0.584148	2.45862	2.69963	3.08665	1.80654	3.08665	7.86027	5.26597	4.72711	3.52275	3.08665	0.584148	3.3915	4.28459	3.24711	5.91805	4.04358	5.06527	4.28459	3.08665	5.37423	3.95338	-1.00081	3.24711	5.228	3.95338	3.08665	6.076
TCGA-AR-A24W	1550	Alive	2.84081	6.90122	7.02334	5.55867	3.34777	4.89667	2.29332	5.55867	5.10068	3.72217	4.65897	2.29332	6.38079	3.95044	4.42577	4.01915	3.11645	3.11645	4.14747	1.76281	2.05232	2.49977	2.84081	4.08474	3.54708	8.53393	6.25822	4.14747	2.9852	3.45087	1.76281	2.49977	4.96792	4.37424	4.89667	4.61525	3.72217	5.41306	3.63728	5.9238	3.54708	3.23674	3.87829	6.10858	5.00228	2.05232	6.36767
TCGA-A7-A3RF	408	Alive	3.40351	1.52904	8.7023	3.40351	5.96645	6.45187	-0.0559223	5.22948	-0.0559223	-0.0559223	3.64452	5.6165	7.2202	1.52904	5.96645	6.81444	4.03154	4.03154	4.03154	4.98847	2.75143	4.69897	4.3364	5.6165	3.114	7.85697	3.64452	4.69897	4.03154	3.40351	3.85097	4.46764	3.64452	3.64452	8.62003	5.672	4.19201	5.15353	3.114	3.85097	5.672	4.03154	3.85097	6.63058	4.3364	3.64452	9.08618
TCGA-BH-A0BG	1871	Alive	1.18791	1.67334	8.3027	3.2583	2.32542	3.72397	2.56642	5.13277	1.18791	2.32542	7.73326	3.50984	7.42441	3.91038	3.62087	5.63417	3.91038	3.11391	3.72397	-1.13402	3.91038	2.56642	3.72397	2.03591	1.67334	7.98752	2.32542	4.69887	4.84326	2.56642	-1.13402	3.2583	3.91038	3.62087	4.15139	6.10439	2.32542	4.22354	3.72397	4.74863	4.93207	2.56642	3.62087	8.37971	3.38955	3.99527	7.00041
TCGA-AO-A0JF	1980	Alive	3.01288	3.74985	7.91656	4.59784	3.74985	3.62955	3.19345	4.59784	4.23527	1.91334	5.51538	3.35392	6.22493	1.91334	3.62955	3.62955	1.42792	1.91334	3.74985	2.27591	3.35392	3.49831	3.19345	1.42792	3.49831	7.73898	3.35392	5.12836	3.19345	2.80643	-0.894011	6.00081	4.7207	2.80643	6.90689	4.15038	3.62955	5.03673	4.31544	4.98863	3.35392	3.19345	1.91334	6.94519	4.06019	2.80643	6.43691
TCGA-EW-A1PG	1051	Alive	1.62591	6.61686	7.61232	5.64383	3.94784	3.21087	4.43326	4.73025	2.11134	4.16196	6.22284	2.76341	5.87384	4.66153	3.82754	2.47391	2.76341	2.11134	3.39144	1.62591	2.47391	1.62591	2.47391	2.47391	3.39144	7.83926	4.79583	3.94784	3.55191	1.62591	0.888944	4.73025	4.43326	4.25818	6.7878	4.79583	3.39144	4.05887	4.16196	4.91869	3.94784	3.39144	3.82754	4.34838	3.39144	2.47391	7.25235
TCGA-AC-A2BM	3022	Alive	4.48283	6.10576	7.44631	5.5669	3.74587	7.07738	6.31471	7.15186	7.09637	2.16091	5.81626	6.34677	7.95272	-0.161023	6.93701	4.23129	3.53942	5.62034	4.96826	2.64633	3.74587	4.88337	5.9475	5.33083	4.48283	9.25472	4.0869	2.16091	4.69696	3.74587	4.59386	5.86135	4.69696	7.40122	9.7262	6.89426	5.33083	6.68447	5.67187	7.1336	5.81626	4.0869	4.96826	7.43143	5.45369	3.29841	8.3428
TCGA-BH-A18T	224	Dead	1.00817	1.74513	9.646	1.00817	4.3774	3.67113	2.23056	4.4676	2.59313	3.12364	5.83259	2.59313	6.80691	3.12364	5.89894	4.4676	3.81552	2.23056	3.33009	2.59313	3.12364	3.33009	3.94677	3.33009	3.12364	8.1062	2.59313	4.70861	4.28118	3.51067	-0.576796	2.23056	3.81552	1.74513	4.97779	4.78076	3.81552	5.25609	3.94677	4.06706	1.00817	4.17809	3.12364	5.72698	3.81552	1.74513	7.47305
TCGA-BH-A5IZ	567	Alive	-0.656592	5.1763	8.36855	1.66534	3.2503	4.0983	3.43087	1.66534	-0.656592	-0.656592	7.74855	3.73573	5.01583	1.66534	4.83526	3.59134	1.66534	2.51333	0.928371	1.66534	2.80284	0.928371	3.73573	1.66534	1.66534	5.57223	3.04385	0.928371	3.2503	0.928371	2.51333	3.59134	3.04385	0.928371	3.2503	4.47269	-0.656592	3.2503	1.66534	2.51333	4.76967	5.07133	2.15076	5.45193	2.80284	0.928371	6.76126
TCGA-E2-A15J	1640	Alive	4.89109	2.08374	8.7131	4.97126	5.64445	5.87034	4.15413	5.04721	5.11936	1.34677	8.2006	3.6687	8.15842	2.93174	6.65663	4.5167	3.84927	4.00974	4.40567	3.6687	2.93174	3.6687	3.84927	4.15413	2.93174	8.44481	4.80621	4.61979	3.84927	4.97126	4.00974	4.61979	5.3164	5.95164	8.6717	6.50328	4.89109	5.69255	4.80621	5.54317	6.36172	7.57559	4.80621	5.73909	4.40567	3.46225	7.69845
TCGA-E2-A1IK	1800	Alive	2.40704	2.40704	7.72174	0.0851114	2.89247	3.78555	4.17257	4.33304	4.17257	2.89247	5.51138	3.54454	5.44266	0.0851114	3.54454	7.26502	2.40704	0.0851114	2.40704	1.67007	4.33304	2.40704	3.54454	0.0851114	0.0851114	6.65497	3.25504	0.0851114	2.89247	3.25504	0.0851114	3.992	2.89247	1.67007	7.36124	3.992	3.78555	2.40704	1.67007	3.54454	3.78555	2.40704	3.78555	6.46015	3.992	2.89247	8.14581
TCGA-A8-A0A1	365	Alive	4.35148	6.85398	7.79135	5.61896	3.05603	4.64099	-0.403405	5.47924	6.07233	4.64099	5.74634	4.95415	6.69463	2.76652	3.29704	-0.403405	1.91852	3.84452	3.29704	3.50349	3.05603	3.84452	3.98891	1.18156	5.02286	8.65459	4.35148	4.72588	4.95415	4.95415	4.45458	6.22595	4.80605	4.24045	6.19651	4.12016	4.80605	4.95415	5.26902	5.90038	4.55079	5.57388	3.98891	6.16645	5.21131	4.64099	7.67874
TCGA-BH-A0BZ	2255	Alive	3.02654	7.01649	8.58794	4.50048	4.38018	4.24894	3.94408	6.1604	-0.143381	2.66397	7.94938	6.6768	6.75144	3.94408	2.17855	4.24894	2.17855	4.50048	3.94408	3.02654	3.02654	2.66397	4.24894	3.76351	3.02654	7.29125	4.38018	2.17855	5.06607	3.55706	4.50048	3.55706	4.24894	4.9859	7.22294	5.8339	4.38018	4.7146	4.24894	4.10455	5.68951	5.41121	4.90101	5.87899	3.31605	2.66397	7.74536
TCGA-C8-A8HQ	380	Alive	0.761962	7.21592	8.77505	5.48078	5.10774	5.71616	3.08389	5.32675	1.49893	3.26446	5.58639	5.36682	7.62408	3.70056	5.00989	2.63643	1.98435	5.10774	3.56932	3.82086	3.26446	3.70056	6.02249	4.1312	3.26446	7.93522	4.38645	4.30628	4.22139	4.4624	0.761962	4.84942	4.4624	3.70056	6.78433	6.43439	4.60326	4.22139	4.30628	4.53455	4.60326	5.10774	3.70056	7.18262	4.53455	1.98435	7.55638
TCGA-E2-A14N	1434	Alive	2.16524	-0.642111	9.91152	2.16524	4.40228	4.40228	1.67982	4.21587	1.67982	2.16524	8.55018	2.81732	7.00894	5.28863	5.73293	4.21587	4.00174	2.52781	3.26478	3.75021	1.67982	4.21587	3.88145	2.81732	3.05833	7.20964	2.52781	0.942851	3.75021	3.75021	2.81732	4.00174	4.48717	-0.642111	6.17807	5.46641	2.16524	4.48717	3.60582	4.9726	5.62468	0.942851	0.942851	8.41588	4.40228	4.48717	7.39681
TCGA-A8-A092	942	Alive	1.90627	4.10791	8.75176	5.46699	3.04377	6.50321	2.3917	5.13893	2.3917	1.90627	4.44232	4.71363	7.31905	1.90627	5.51508	3.97666	4.2282	4.86975	4.62874	3.04377	4.71363	4.62874	4.71363	2.75427	4.44232	9.67048	4.44232	3.04377	3.83227	3.28478	1.16931	4.9419	4.9419	4.9419	7.0022	5.0762	3.83227	5.0762	4.2282	5.01061	3.97666	5.25677	3.49123	7.42355	5.99373	6.29859	7.83701
TCGA-LL-A440	759	Alive	1.77254	5.53228	6.80095	6.20186	4.04103	5.43205	3.59851	4.85227	2.95697	3.52257	4.61689	2.95697	7.14916	3.98554	5.78072	4.94247	2.95697	4.42164	4.29039	1.48304	2.40057	2.22	3.98554	3.80497	2.56104	8.62713	3.17109	5.10753	4.99961	4.3792	3.4424	3.59851	4.3792	6.60313	6.30747	6.04782	4.50294	5.5705	3.73938	5.1586	4.50294	4.78885	3.068	6.11401	4.61689	2.83667	6.86386
TCGA-A2-A3KC	1102	Alive	3.56639	5.93376	6.85917	5.22631	3.87673	5.18932	2.62297	4.85327	3.17046	3.78051	5.11236	4.47712	6.96145	3.44609	5.03106	3.67742	3.56639	4.59496	4.41439	3.67742	2.62297	3.01	3.96693	4.20793	3.31485	8.5354	5.52245	4.41439	4.47712	3.56639	0.507495	4.75542	3.96693	5.7929	6.40635	5.76802	3.01	5.03106	3.67742	6.1417	3.56639	4.89981	4.3488	6.21715	3.44609	3.67742	6.93934
TCGA-B6-A0WW	558	Dead	3.86503	3.01703	8.61991	5.90456	2.28006	5.7395	5.08742	6.30981	0.695102	0.695102	5.7395	4.78256	6.92392	3.86503	4.94303	4.60199	4.15453	4.94303	4.15453	3.50246	3.50246	4.39554	5.55308	2.28006	4.39554	9.39207	5.44999	4.15453	4.60199	5.9805	3.01703	2.28006	4.78256	3.50246	9.41278	4.78256	5.21866	4.60199	4.94303	5.55308	2.28006	4.39554	5.6493	8.25734	5.08742	5.6493	8.06142
TCGA-B6-A0WX	639	Dead	-1.49914	0.0858262	8.52184	4.28222	2.2013	3.92713	2.40775	4.4316	1.9603	0.0858262	6.61461	3.92713	6.52877	-1.49914	4.4316	1.67079	0.0858262	2.74879	3.02443	2.58833	2.74879	3.25575	4.05545	1.30822	1.30822	7.97051	3.25575	0.822792	4.38351	2.40775	-1.49914	2.2013	2.40775	2.2013	5.72003	3.71032	2.74879	4.28222	1.9603	3.35884	4.05545	2.2013	4.38351	7.03614	4.47814	5.53429	7.09705
TCGA-D8-A27F	488	Alive	1.11623	3.07559	9.15393	1.8532	2.19424	5.74721	2.19424	2.59017	-0.468728	1.64675	6.35145	2.19424	5.79806	1.40574	4.95754	6.35994	1.8532	1.11623	2.90051	-2.05369	1.40574	3.23171	3.43816	1.8532	2.59017	7.58475	2.7012	4.2131	1.8532	1.8532	-0.468728	2.80429	4.66056	1.40574	4.93499	4.09606	1.64675	3.43816	3.56102	3.61874	0.753665	2.59017	3.37257	6.93783	2.19424	0.753665	4.17513
TCGA-AN-A04D	52	Alive	2.41415	1.56616	11.2607	2.94467	3.88809	5.31032	-0.755771	4.19843	0.829192	2.05158	3.76779	2.70366	2.41415	2.94467	2.41415	9.10996	0.829192	4.37351	2.05158	2.41415	4.73608	4.19843	4.28862	2.70366	2.41415	6.83669	5.51102	2.05158	3.76779	4.60178	1.56616	3.99912	2.05158	0.829192	3.33169	4.45368	4.85894	6.57515	2.41415	4.52963	4.73608	3.33169	2.70366	9.11613	3.63655	3.33169	9.04675
TCGA-AR-A24M	3660	Alive	3.76024	3.52892	8.39552	6.35408	2.91224	3.09282	3.25328	4.78671	6.16523	3.64921	7.48513	3.52892	6.5052	3.09282	3.25328	3.25328	3.52892	1.32728	3.86334	2.70579	2.70579	3.39767	3.95955	3.09282	3.86334	8.4379	1.32728	5.11388	4.49721	2.91224	1.32728	5.38039	4.98263	6.08217	6.5052	5.30914	4.888	5.02772	3.86334	5.11388	4.888	1.81271	4.49721	6.88187	3.76024	3.25328	7.46068
TCGA-A8-A07R	273	Alive	-1.81269	-1.81269	7.34466	2.27478	0.509241	2.71087	1.64674	2.43524	-1.81269	3.67917	3.3166	2.71087	5.38699	2.43524	4.2534	7.09721	1.88775	1.88775	0.994668	2.27478	1.64674	1.88775	1.64674	2.27478	1.64674	6.9588	1.64674	1.88775	3.14151	1.64674	-1.81269	2.27478	3.04529	-1.81269	6.08818	2.0942	2.57963	3.14151	2.27478	3.85974	2.27478	2.43524	0.994668	8.21936	3.80202	3.67917	6.98497
TCGA-AR-A5QP	1185	Alive	2.62682	3.01385	7.47713	3.57024	4.70774	4.54109	2.38581	4.35265	3.17431	2.38581	4.05567	4.35265	6.79057	3.78436	3.44995	3.3187	1.73374	2.83327	2.62682	2.09631	2.83327	1.73374	4.41824	1.24831	2.38581	8.26401	4.54109	3.68127	3.78436	3.97078	3.3187	4.80903	3.17431	3.17431	4.41824	5.58459	3.97078	4.28394	2.62682	3.3187	5.23016	2.09631	2.83327	6.60586	4.21179	3.17431	7.79983
TCGA-A8-A06R	547	Alive	3.40908	-0.678379	9.06477	4.60702	6.00812	5.34399	1.64355	5.79735	0.906584	-0.678379	4.4509	4.99405	8.21947	2.12898	4.1796	0.906584	-0.678379	3.40908	-0.678379	1.64355	-0.678379	4.1796	2.12898	2.12898	3.84518	9.48023	2.12898	4.93633	2.78105	5.15451	-0.678379	4.81347	5.73101	1.64355	6.3769	4.36602	6.67035	6.70533	4.74789	5.38771	4.53107	3.71394	4.99405	7.91034	3.71394	5.15451	7.44574
TCGA-A2-A04V	1920	Dead	4.31531	2.24492	8.80869	5.05228	5.98908	6.93422	4.67788	6.74317	3.38242	4.17092	4.44655	5.41485	8.48141	5.59542	5.28055	4.56685	4.31531	3.09292	3.62343	4.56685	4.44655	4.67788	4.96739	3.62343	3.09292	8.6338	4.78097	1.50796	4.56685	5.13245	3.09292	5.5377	4.78097	5.2084	10.8003	6.07274	5.94536	5.34926	5.13245	5.28055	5.59542	2.73035	1.50796	8.65431	5.59542	4.17092	9.14458
TCGA-OL-A66P	428	Alive	2.34695	2.34695	6.29181	1.60999	4.77991	4.77991	0.025024	4.66888	2.83238	2.83238	4.41734	4.66888	6.94389	3.72546	4.41734	4.11249	2.34695	4.27295	0.025024	2.83238	1.60999	0.025024	5.95576	3.48446	2.34695	6.29181	4.11249	3.72546	5.69745	2.83238	2.83238	1.60999	3.19495	0.025024	5.06942	4.97922	2.83238	4.27295	1.60999	3.19495	4.77991	4.27295	5.06942	5.31043	1.60999	2.34695	8.00802
TCGA-A7-A26G	722	Alive	3.40352	2.96742	8.50018	6.57345	3.40352	5.255	2.96742	4.66132	4.94605	1.68731	9.20301	4.55239	6.62815	3.12789	4.85724	2.04988	0.464922	1.68731	3.73794	0.464922	1.20189	3.40352	3.63485	3.27228	3.73794	8.4555	4.08941	2.78685	4.60788	2.33939	0.464922	2.33939	4.98848	5.28935	7.2419	4.37181	4.71285	4.8107	2.96742	5.44982	0.464922	2.78685	3.92435	6.45739	4.8107	3.40352	6.45739
TCGA-A1-A0SP	584	Alive	-0.966523	0.61844	9.56193	2.2034	5.50921	3.98767	2.2034	3.67733	4.16276	2.2034	3.89146	3.98767	5.18322	1.84083	7.1679	8.38883	2.49291	1.35541	3.12094	1.35541	2.94037	0.61844	3.98767	0.61844	1.35541	5.54127	3.78836	1.35541	3.42579	2.49291	-0.966523	2.49291	2.49291	2.2034	3.67733	3.12094	1.35541	3.55704	3.12094	2.73392	4.31888	2.94037	2.2034	6.25265	2.49291	3.2814	7.02783
TCGA-BH-AB28	287	Alive	3.78716	7.02515	7.1028	5.19434	3.51153	5.37212	3.78716	4.68987	2.72303	2.43353	6.87093	2.43353	7.24659	0.848563	5.80276	5.28597	4.01849	4.68987	4.12158	3.65592	2.07096	2.07096	4.47305	4.30799	2.72303	8.47061	3.17049	4.47305	4.39288	4.47305	2.96404	5.19434	3.65592	1.58553	4.12158	6.62992	3.65592	5.45343	4.47305	5.67299	4.99152	7.28041	2.72303	5.67299	4.2178	2.43353	6.94308
TCGA-AC-A2BK	2222	Alive	2.64023	6.27582	8.65625	4.35644	1.41784	5.32473	-0.167121	4.2252	4.47673	3.29231	-0.167121	4.87727	6.30861	3.29231	3.92034	3.0028	1.41784	3.73977	4.2252	3.29231	3.73977	3.53332	3.73977	5.11828	3.53332	9.38555	4.47673	1.41784	3.53332	4.58777	-0.167121	-0.167121	4.35644	5.5608	3.29231	6.17273	4.87727	5.04233	4.69086	5.89897	3.0028	4.58777	1.41784	7.7094	3.29231	3.0028	7.63378
TCGA-AC-A2FK	2650	Alive	2.24499	5.91553	6.27474	3.95281	2.24499	3.95281	3.2923	5.15828	3.46739	2.58603	4.26884	2.98196	6.5621	0.660031	3.2923	1.14546	5.75595	1.14546	4.01053	1.14546	0.660031	1.50803	3.19608	2.03854	2.86166	8.50928	3.6235	4.22075	3.82996	3.19608	1.79753	3.46739	5.13252	4.60489	4.64188	4.78105	3.09299	5.41492	3.6235	5.73898	2.86166	3.3825	3.19608	5.77273	3.6235	1.79753	6.139
TCGA-AO-A128	3248	Alive	2.33396	1.48596	8.78792	3.91892	4.29332	5.23012	4.44944	5.1864	1.48596	0.748998	6.49495	1.48596	7.00324	4.99693	5.76395	1.48596	3.2515	3.07093	3.80789	2.62347	-0.835964	1.97139	5.70319	1.97139	2.86448	8.50166	3.07093	4.9454	5.67183	2.62347	-0.835964	3.41196	4.44944	3.55635	4.5903	5.60698	4.5903	4.65589	4.20843	4.9454	4.5903	4.77875	4.29332	6.26207	4.44944	3.6876	7.35879
TCGA-BH-A18S	2009	Dead	3.47111	4.65553	9.19903	3.71212	4.65553	4.76656	5.36923	6.55083	5.56627	3.1816	5.14096	3.91857	6.45462	3.71212	4.53524	8.32909	3.1816	3.91857	3.91857	3.1816	2.81903	2.3336	3.91857	3.91857	2.81903	8.07237	5.36923	4.65553	3.91857	3.47111	1.59664	6.35153	3.1816	2.3336	6.27846	5.50353	4.65553	5.62639	2.81903	5.56627	5.43794	3.47111	4.53524	7.19159	4.09914	1.59664	8.2453
TCGA-OL-A66N	792	Alive	3.48617	2.56863	7.47017	2.56863	4.68411	5.58853	3.30559	5.62752	3.30559	1.72063	6.19312	5.07113	6.36449	3.48617	4.15359	5.62752	2.56863	4.60816	1.72063	2.56863	-0.601296	3.09914	4.68411	1.72063	1.72063	6.38739	6.05692	-0.601296	4.4431	2.20606	5.37598	2.20606	4.25669	0.983667	5.23159	5.58853	3.30559	3.30559	0.983667	3.64663	5.50723	3.09914	3.64663	6.89855	4.68411	2.85814	8.83125
TCGA-BH-A0E9	2489	Alive	3.0306	6.00689	6.94583	5.51827	2.75497	5.81992	4.65679	4.77383	3.99889	3.99889	5.94167	3.26193	6.29494	4.84689	5.0462	3.55143	3.0306	4.06163	3.99889	2.20748	2.20748	2.20748	4.2884	3.63632	3.0306	8.10881	5.35253	3.99889	3.36502	3.93331	3.0306	6.5998	4.38968	5.89074	4.48432	4.98277	3.86459	5.54046	4.17947	4.33993	2.5945	4.06163	4.06163	4.91643	4.33993	1.96647	6.62078
TCGA-D8-A27W	373	Alive	2.6288	3.85119	9.61243	4.10273	4.41307	5.68769	3.36576	4.88514	2.91831	3.15931	4.74428	4.81643	6.4923	2.91831	6.05879	1.7808	2.91831	2.91831	3.15931	3.54634	3.36576	2.6288	3.54634	2.91831	3.54634	7.43042	4.10273	3.7068	4.88514	3.15931	1.7808	5.96667	4.10273	3.36576	7.51957	4.74428	3.54634	4.50327	2.91831	4.95073	3.15931	4.41307	2.91831	6.25329	4.50327	4.31686	7.7853
TCGA-AR-A24Z	3001	Alive	1.36352	3.12906	9.77207	4.65631	2.74203	5.88709	2.94849	5.15012	4.92424	3.89958	3.56516	3.79648	6.4253	2.21152	6.09688	7.96344	4.76952	4.08599	4.46786	3.99579	4.17088	3.89958	4.327	4.39915	3.68545	7.56907	3.68545	1.36352	3.43391	3.43391	0.626558	1.84895	4.92424	3.68545	7.3408	5.51733	3.43391	8.24861	3.79648	5.41663	5.01888	3.68545	3.12906	7.65262	4.25105	3.43391	7.63778
TCGA-D8-A1XY	503	Alive	3.74285	5.10963	8.2126	5.27628	1.81685	5.04951	2.95435	6.65479	5.60344	4.13877	4.6242	4.98677	7.82135	3.74285	4.78032	1.07988	3.74285	4.24981	3.40181	2.30227	1.07988	3.88724	4.24981	3.40181	4.6242	8.76405	3.58238	5.86996	4.85247	2.66484	1.81685	3.58238	5.22284	4.44911	8.26641	6.52834	8.1638	4.98677	3.88724	5.22284	4.13877	3.40181	4.13877	6.92955	5.22284	2.66484	7.08738
TCGA-C8-A12M	358	Alive	4.75612	2.09315	9.53333	7.51942	3.96762	6.53056	2.83012	7.1664	3.31555	5.79359	4.20863	5.71764	7.32837	4.41508	5.79359	2.09315	5.63747	5.46239	4.75612	3.67812	3.31555	0.508191	5.93446	2.09315	3.31555	8.71276	8.14482	4.59565	4.20863	4.90051	4.75612	6.23611	6.23611	7.35368	9.72008	6.28955	2.09315	6.57428	5.63747	5.36617	5.86574	2.83012	5.71764	7.1081	5.36617	2.09315	8.72251
TCGA-BH-A18M	2207	Dead	3.36411	4.7886	7.63582	5.91059	3.87107	4.89754	0.701141	5.04692	3.76004	3.36411	6.23512	2.57561	7.01705	5.45603	4.89754	2.2861	2.81662	3.02307	3.5085	2.2861	2.2861	3.02307	3.36411	3.97416	1.92353	8.08485	4.24546	4.07038	4.24546	2.57561	2.2861	5.04692	4.40158	3.5085	9.02757	5.71609	3.87107	5.04692	3.02307	4.89754	4.73089	3.87107	3.76004	6.29609	4.94907	3.20364	7.07618
TCGA-B6-A0RM	2373	Dead	4.45141	1.28148	8.37951	4.5545	5.25111	5.47788	3.78398	4.65071	5.52941	4.22008	3.94445	4.5545	7.44471	1.28148	4.34037	7.25876	3.39696	4.65071	4.8258	3.60341	4.22008	1.28148	4.8258	2.01845	2.50387	8.11858	3.94445	3.39696	4.34037	4.65071	4.34037	6.13946	4.22008	4.45141	5.92534	6.03637	4.08884	7.24341	4.65071	4.74091	5.18837	2.86644	3.94445	6.59134	4.98192	2.50387	8.37951
TCGA-E2-A15F	658	Alive	4.53876	7.0718	7.48872	5.27573	3.7423	6.8431	4.01793	5.90376	4.70382	3.58183	7.70869	4.85192	7.99022	1.07933	5.72319	3.58183	2.9538	4.62365	4.85192	4.62365	3.40126	2.66429	5.37701	3.19481	4.13823	8.30494	3.88669	5.32726	3.7423	5.27573	3.40126	4.98622	4.77977	5.90376	6.52779	5.60289	5.72319	6.5056	4.70382	5.72319	4.77977	4.53876	4.53876	5.83422	5.04896	3.58183	7.75646
TCGA-A2-A0YH	659	Alive	1.84259	1.84259	7.44547	4.04422	3.91297	6.75906	2.98009	2.98009	1.10562	3.60812	5.99639	3.42755	6.90436	1.10562	4.16451	2.69058	3.60812	4.16451	3.91297	2.32801	2.98009	2.69058	4.73011	3.2211	3.42755	8.22456	4.47485	3.60812	4.27555	2.32801	-0.479342	2.32801	2.69058	5.24858	7.09809	5.58675	4.04422	3.60812	3.2211	5.07525	4.27555	4.80606	3.76859	6.61869	4.73011	5.19308	6.61869
TCGA-B6-A0RG	2082	Alive	3.46101	7.3679	8.59776	3.90846	3.46101	4.85955	2.3235	5.49343	4.08904	3.1715	3.90846	4.39389	5.35913	5.04597	3.70201	2.80893	2.3235	3.90846	4.39389	2.3235	2.80893	3.46101	4.08904	3.90846	2.3235	8.43203	5.49343	3.70201	4.2495	4.08904	2.80893	5.04597	4.2495	2.3235	9.35251	5.83446	4.2495	4.39389	4.64543	5.04597	4.2495	2.80893	1.58654	6.76976	4.39389	2.80893	8.51333
TCGA-E9-A1NG	1442	Dead	2.14503	2.14503	8.30057	5.17056	3.42514	3.42514	5.06559	5.90753	0.922635	4.19565	4.95238	5.40376	7.28604	5.11903	4.82953	0.922635	2.5076	3.5856	3.24456	1.6596	3.42514	1.6596	4.19565	3.03811	1.6596	7.70836	5.26841	2.7971	4.76394	3.5856	-0.662327	4.19565	4.95238	3.03811	8.53489	4.82953	3.24456	4.46696	1.6596	5.17056	4.82953	3.98153	3.5856	6.47722	3.98153	3.42514	7.62769
TCGA-B6-A0RV	5156	Alive	3.48001	7.1541	8.17718	4.67795	4.43694	4.0364	2.85198	4.94713	3.09298	4.52183	6.44783	4.0364	6.79342	-0.607456	4.34674	3.91611	3.09298	3.48001	3.09298	2.56247	4.7501	2.1999	3.09298	1.71447	2.56247	8.38972	3.29943	3.78486	3.91611	3.78486	3.29943	6.63095	4.52183	3.78486	4.7501	5.32328	3.29943	5.00725	3.48001	5.12046	4.14743	3.91611	3.91611	7.35255	4.7501	4.25052	7.74569
TCGA-AO-A0J3	651	Alive	5.45241	0.0261423	9.95244	3.93303	5.31154	9.89188	2.34807	4.88412	5.31154	1.6111	3.72658	3.72658	7.7335	5.58073	3.19607	5.38369	0.0261423	5.85903	5.2356	4.11361	4.98034	4.5497	6.99193	2.34807	4.78103	9.23803	6.68435	3.93303	4.98034	4.67	4.98034	5.85903	3.48557	6.17589	8.07599	6.36599	6.29293	5.64085	4.67	5.15543	7.18601	4.11361	4.11361	8.0205	5.15543	4.11361	9.89496
TCGA-WT-AB41	1611	Alive	3.59473	2.74674	6.96397	0.424808	5.379	8.37317	4.3317	3.88424	0.424808	0.424808	5.63426	4.51227	6.57455	2.00977	5.1797	3.88424	4.94837	5.06866	0.424808	5.06866	0.424808	3.88424	6.2577	2.00977	3.23216	6.96397	2.74674	2.00977	4.67274	3.59473	4.3317	2.00977	4.67274	2.74674	10.9552	5.55409	4.3317	2.00977	2.74674	5.06866	4.67274	0.424808	5.63426	6.20617	5.06866	2.74674	9.84055
TCGA-E9-A1NF	1682	Dead	4.6754	1.61651	7.57844	5.31695	6.18129	5.31695	3.49097	5.07594	4.6754	2.35347	5.45781	6.33532	6.85172	4.6754	4.11901	5.58613	3.73198	3.73198	2.35347	2.35347	0.031543	2.35347	4.27947	0.031543	3.73198	8.20647	5.45781	4.98574	4.27947	4.11901	2.8389	5.31695	4.42386	6.5707	7.99154	5.64625	3.93843	4.98574	3.49097	3.93843	3.73198	3.73198	4.11901	6.63146	4.88952	4.27947	7.93241
TCGA-AQ-A04J	819	Alive	1.68239	4.74128	6.91249	2.7297	3.20176	4.07928	0.945425	3.33009	0.945425	1.68239	6.18064	2.16782	6.45146	2.53039	5.14182	3.13305	1.86296	2.41936	3.88402	0.945425	2.90478	1.23493	3.20176	0.0974281	2.29906	7.21221	4.07928	2.81989	3.65814	3.13305	-0.639537	3.33009	3.50342	2.02343	2.7297	4.34536	3.88402	4.31466	3.20176	4.11535	4.48975	-0.639537	2.7297	6.89703	3.96532	3.44793	6.16352
TCGA-AR-A0TX	1972	Alive	0.970066	2.55503	9.53104	5.11302	3.90867	5.05753	2.55503	4.99981	3.63303	3.29199	6.69799	3.08554	6.99243	0.970066	5.05753	3.29199	1.70703	-0.614897	3.08554	2.84453	0.970066	1.70703	4.4295	3.08554	3.08554	7.74705	4.59456	4.4295	4.24308	4.02896	2.55503	3.63303	4.74266	2.19246	4.74266	5.76014	3.47257	4.74266	4.59456	6.01446	2.84453	4.3393	3.77742	6.01446	3.63303	3.63303	7.58967
TCGA-A7-A13G	718	Alive	7.46301	6.96373	8.11116	9.90709	6.31339	8.94689	7.27956	8.11116	9.36155	7.94843	8.08342	4.56684	10.5164	7.40142	8.72065	5.51793	7.95457	6.79609	7.61026	8.14377	9.20556	7.92361	8.42593	7.31816	8.08342	11.6798	8.20169	7.01163	7.96677	7.62573	5.76149	9.14511	7.67861	8.14913	10.7811	8.12211	5.55072	8.3856	8.41706	8.74918	6.97585	5.96981	7.11391	6.54259	8.50335	8.55275	5.94535
TCGA-GM-A3XL	2108	Alive	1.97128	3.91882	7.52587	1.48586	2.62336	4.44933	0.748891	4.29321	-0.836072	1.97128	6.77126	4.02191	7.59438	4.37338	5.67172	4.65578	1.97128	5.14121	0.748891	1.97128	4.02191	3.07082	5.70309	1.48586	3.07082	6.34384	4.52148	4.44933	4.20832	1.97128	1.97128	4.11812	4.83635	3.07082	1.48586	4.65578	3.25139	4.02191	2.86437	3.91882	4.59019	4.52148	3.07082	5.60687	3.07082	3.25139	8.09762
TCGA-A7-A6VY	266	Alive	0.236989	1.82195	7.79413	0.973955	2.73949	3.86148	0.973955	3.78131	2.11146	2.73949	5.72884	5.12776	5.98294	1.45938	3.93743	2.35247	0.973955	3.69642	2.11146	1.82195	3.17559	0.973955	4.80177	3.86148	2.55892	6.62357	1.82195	2.55892	2.89995	2.89995	2.11146	3.04434	2.55892	0.973955	4.67439	4.80177	4.32445	3.93743	2.35247	1.82195	3.60622	4.58276	1.82195	6.95123	2.11146	1.82195	7.06565
TCGA-GM-A2DL	3519	Alive	4.15773	5.33607	7.67135	4.66469	4.55366	5.33607	3.07973	6.01833	-0.0901994	2.23173	5.52451	5.69116	6.62405	4.43336	3.99726	2.71716	3.36923	3.81669	3.36923	2.23173	3.81669	3.81669	5.1952	3.61024	2.71716	8.64112	3.61024	3.99726	4.55366	3.61024	1.49476	2.71716	4.76778	3.07973	7.82269	4.55366	3.07973	5.26735	3.07973	4.66469	5.69116	3.36923	3.36923	7.14821	5.03908	4.15773	7.54643
TCGA-LL-A73Y	477	Alive	2.37579	1.27626	7.39668	3.5133	3.7543	5.36372	2.16934	3.7543	-1.5311	3.22379	3.89517	3.59819	7.12354	1.27626	5.21037	4.44618	2.16934	3.4231	2.99246	1.27626	1.63883	2.16934	3.5133	2.99246	3.11276	7.74735	4.39964	3.22379	3.22379	2.86122	1.92833	2.37579	3.5133	3.59819	7.1589	4.84394	3.82645	4.87829	4.25026	3.4231	4.08361	6.17626	2.71683	8.04444	2.86122	2.86122	6.03114
TCGA-AC-A3YJ	754	Alive	3.99832	4.43442	7.87086	3.08078	5.88814	6.48072	6.38659	4.43442	4.30318	-0.0891402	4.86506	5.69222	5.40271	2.71821	8.09574	5.69222	2.23279	5.7935	1.49582	4.55472	1.49582	2.71821	5.58329	3.99832	4.30318	8.75321	2.71821	3.37029	4.66575	4.66575	-0.0891402	5.52557	2.71821	1.49582	5.33712	5.58329	4.76884	3.37029	3.08078	3.81775	6.41865	2.23279	1.49582	6.85337	3.81775	3.37029	8.94703
TCGA-D8-A1XS	496	Alive	5.10677	6.84038	9.06637	3.92843	4.6347	5.46187	4.20407	7.18035	5.74659	3.92843	6.66919	4.7249	8.65492	3.92843	6.15624	4.80979	4.7249	4.07282	5.17236	2.00243	3.5874	4.88996	4.32436	3.92843	5.5134	9.2216	5.03806	6.30986	4.80979	4.96591	3.38095	6.66919	4.80979	5.74659	8.2767	6.93789	5.17236	5.83025	5.61124	6.44869	5.70287	3.13994	5.29522	7.6635	6.0899	5.46187	8.40502
TCGA-D8-A1Y3	430	Alive	2.62584	0.303907	9.78974	3.76334	4.94776	5.16189	3.47383	5.66146	2.62584	0.303907	6.93326	7.65264	6.84307	5.66146	5.91862	6.37	5.3483	3.11126	0.303907	4.55183	4.39137	4.00435	6.08527	3.11126	3.76334	6.74685	5.43319	0.303907	6.18655	3.11126	1.88887	3.11126	4.94776	0.303907	3.47383	5.51336	9.00087	5.16189	3.11126	4.00435	5.66146	4.94776	5.05879	7.50358	5.3483	8.11769	9.42025
TCGA-B6-A0I6	991	Dead	0.772808	3.09474	7.84248	3.58016	4.74243	4.04583	3.27531	4.47325	-0.812154	1.50977	6.24313	4.96921	6.46397	3.27531	5.8172	9.4882	2.35777	2.88829	3.27531	2.88829	3.71141	2.64728	3.58016	2.64728	1.50977	7.50526	2.35777	0.772808	3.09474	1.50977	-0.812154	2.88829	5.56288	3.8317	6.08266	4.80256	4.3973	4.91577	2.88829	4.61411	5.11858	3.43577	1.9952	7.06436	3.58016	2.64728	6.73474
TCGA-AO-A1KR	2513	Alive	-0.312888	4.73151	8.81897	-0.312888	4.64131	4.73151	3.14654	4.442	-0.312888	-0.312888	4.33097	2.00904	6.06215	4.73151	5.46847	4.54509	3.93504	3.77458	2.00904	3.77458	5.61785	3.93504	2.00904	2.49447	3.77458	7.13832	4.64131	1.27207	4.442	3.93504	2.85704	3.594	4.07943	-0.312888	3.77458	4.73151	4.97251	2.49447	2.85704	4.89657	6.4553	2.49447	3.77458	9.26265	4.97251	5.79564	10.1639
TCGA-EW-A1J5	477	Alive	3.93322	6.1787	8.67425	5.92154	5.42197	5.7992	3.62288	6.54127	6.09797	1.78638	6.07706	3.50259	8.39054	3.73391	6.72722	4.33658	4.18848	3.62288	5.35406	2.88591	2.43846	4.18848	5.94481	4.59373	4.33658	9.1552	4.86167	4.9563	4.26443	4.90976	5.38842	5.84939	5.42197	7.56774	10.009	7.28736	5.51818	6.80557	5.28281	6.86777	6.60108	4.81191	4.65145	6.80557	5.66552	3.83701	8.00416
TCGA-E2-A56Z	252	Alive	3.47538	2.5823	8.12809	2.09687	4.16726	6.51641	3.47538	6.80837	4.4188	2.94487	4.2985	5.20121	7.41157	-0.225058	3.68183	3.47538	-0.225058	5.38965	3.68183	4.81934	4.81934	2.94487	5.2668	4.16726	2.5823	8.51978	4.90423	3.47538	4.72914	4.9844	4.90423	3.23437	3.47538	-0.225058	9.72185	5.60783	3.47538	3.68183	3.47538	3.47538	7.73494	-0.225058	4.16726	6.46144	4.02287	2.09687	10.1181
TCGA-AR-A1AH	3807	Alive	3.26545	5.08361	9.57307	2.47695	3.40984	4.22697	-0.982482	3.66137	2.47695	2.71796	5.24634	3.26545	7.03433	1.82487	3.97171	2.47695	3.10498	3.10498	3.40984	2.47695	1.82487	3.54108	4.06191	3.97171	4.44378	8.75392	3.77241	1.33945	3.66137	2.47695	4.06191	3.8755	3.40984	1.33945	4.57211	5.03989	5.70402	5.88788	2.18744	4.30292	6.11555	3.97171	4.06191	6.56441	5.16727	3.66137	7.05644
TCGA-BH-A18H	652	Alive	3.38319	4.30073	8.92407	6.09591	6.04615	5.42272	3.9137	5.49867	5.34255	3.38319	6.81318	4.30073	7.80572	4.73683	4.96815	2.53519	4.46119	3.6727	4.30073	2.53519	2.53519	4.96815	7.03344	4.85712	4.85712	8.77169	5.49867	4.96815	5.63953	5.70512	2.53519	7.37314	5.16746	4.30073	8.08978	6.75242	4.60558	5.25766	4.96815	5.16746	4.85712	5.63953	4.12016	5.82797	6.81318	4.30073	8.1499
TCGA-AN-A0XP	9	Alive	3.67008	4.4406	8.68852	5.31054	6.15247	6.3508	3.48951	5.8864	2.75254	3.04205	3.04205	3.97493	7.4955	2.38997	4.62701	3.48951	3.04205	3.97493	4.3375	3.83054	4.62701	3.28305	4.3375	1.90454	3.67008	8.72472	5.25504	4.94017	3.97493	4.94017	2.75254	7.69636	5.25504	4.79207	8.10225	5.8864	4.7119	5.99201	5.69114	5.19732	3.97493	4.86802	4.3375	7.57697	5.51335	5.07447	7.75754
TCGA-C8-A3M7	1035	Dead	2.84126	2.66069	7.79545	6.43328	4.77616	4.36851	3.14611	5.59929	1.07572	3.39765	6.12012	4.42622	7.82794	2.84126	4.73108	2.66069	3.39765	3.96325	4.81988	2.84126	3.61178	3.27736	4.42622	2.21323	4.11135	8.70945	3.70799	5.02058	4.53516	4.0392	0.338758	2.21323	4.53516	5.46804	6.17165	5.76502	1.56115	5.9922	3.61178	5.78722	3.70799	3.70799	4.0392	7.66369	4.48172	2.84126	7.38679
TCGA-OL-A66K	2296	Dead	4.48099	6.9042	8.17468	3.52406	4.64605	6.63626	4.19148	6.57614	2.24395	5.16451	5.26948	4.39079	6.76751	7.55033	5.84598	3.96015	1.02155	4.48099	3.96015	3.34348	2.60652	2.24395	4.19148	2.24395	3.82891	9.12134	6.49187	3.52406	3.68452	4.48099	6.37911	2.24395	3.52406	5.74037	6.23101	6.76751	2.60652	5.97575	3.82891	5.81163	5.16451	5.0513	4.19148	6.85444	5.84598	3.34348	8.71504
TCGA-AC-A23E	698	Alive	-0.542323	3.15812	8.48282	4.66713	4.66713	4.94953	5.01227	4.88394	6.53449	3.7056	6.7338	4.94953	6.08703	-0.542323	4.74308	2.6276	1.77961	2.6276	2.91711	-0.542323	2.26503	2.91711	3.54514	3.36457	3.15812	7.34642	2.6276	4.74308	3.98124	3.98124	1.77961	5.90062	4.41187	2.91711	8.26181	5.01227	5.34032	4.41187	3.15812	5.76146	4.58696	3.84999	2.6276	6.14418	4.10153	2.6276	7.92935
TCGA-A2-A04U	2654	Alive	2.74547	4.9331	8.96141	1.16051	4.52974	4.2194	2.74547	3.03498	3.27599	1.16051	2.74547	4.09911	6.51806	3.48244	6.26205	3.03498	-0.424452	1.16051	2.3829	2.3829	-0.424452	3.03498	3.66301	3.48244	3.82348	6.01849	4.09911	1.16051	2.74547	2.74547	1.89748	2.3829	4.52974	-0.424452	4.70483	5.0674	4.33044	3.48244	4.09911	5.95059	6.47037	-0.424452	2.3829	7.51219	3.66301	3.03498	8.63354
TCGA-A2-A25C	523	Alive	5.21787	4.58264	8.46892	5.99383	6.46268	5.99383	4.70047	5.47099	2.72849	5.21787	6.51186	2.93494	6.47926	3.88603	5.00533	1.34998	3.78294	4.3856	3.55161	3.67191	2.19797	3.98225	4.58264	3.78294	4.2375	9.34885	3.42037	4.45431	4.75597	4.3856	2.72849	4.58264	6.28544	7.58647	7.1102	6.70753	5.1778	5.00533	4.86094	5.74229	4.70047	5.3679	4.58264	7.36344	5.05042	2.93494	7.84503
TCGA-A2-A0YI	1505	Alive	4.28417	6.79151	8.97027	5.49473	4.28417	5.17725	1.96224	5.56427	4.01286	2.32481	7.3097	2.32481	6.99409	2.32481	5.52992	3.79874	3.79874	3.40281	4.36434	1.96224	2.32481	3.67844	5.22097	3.06177	3.90977	9.23036	4.58115	4.70947	5.08562	4.01286	1.96224	7.24764	5.22097	1.96224	7.22634	5.89635	4.93624	6.37405	4.70947	6.57273	4.36434	3.5472	4.82731	7.48131	5.03753	3.24235	7.28931
TCGA-A2-A0CO	2936	Dead	1.68796	6.5895	6.36979	4.44878	4.96098	5.31245	3.47223	4.99377	4.89308	4.58413	6.06493	1.97747	6.03374	5.17625	5.90174	2.42493	3.16189	2.42493	3.27293	1.68796	1.68796	2.21848	3.47223	3.47223	1.97747	7.3157	4.66779	2.76597	3.56243	4.00989	4.99377	-1.48196	3.47223	1.32539	4.40068	5.17625	4.62656	5.1474	3.0416	4.24596	3.56243	3.56243	2.6055	5.31245	5.28622	0.103001	7.14375
TCGA-GM-A3NY	1162	Alive	3.9102	8.24239	7.9433	4.06632	6.34316	5.46741	3.9102	5.92046	3.82531	2.48135	4.45334	3.9102	7.27677	3.42477	4.88944	6.6938	3.30448	4.80328	3.02884	2.86838	4.75819	4.13847	5.25665	1.95084	3.42477	8.88026	5.32007	4.39562	5.22386	5.5491	6.18179	5.12076	2.86838	3.17323	7.18605	6.05704	4.39562	4.93066	3.9102	4.97074	7.50543	3.30448	3.5358	7.7322	6.50201	6.0938	9.37244
TCGA-BH-A18R	1142	Dead	2.30423	4.45107	7.88489	5.22479	3.58434	4.14073	1.8188	5.51924	-0.503126	3.40376	4.92314	4.45107	7.46842	3.40376	4.54127	6.03603	3.7448	3.19731	4.02044	3.58434	3.58434	3.88919	3.88919	4.35485	3.19731	8.699	5.1693	2.6668	3.7448	4.02044	1.8188	1.8188	5.56296	3.58434	7.1335	5.56296	4.02044	4.45107	4.54127	6.41574	3.88919	1.08184	4.45107	7.25842	5.56296	3.19731	7.1335
TCGA-AO-A1KQ	1882	Alive	4.28714	7.34603	7.7086	4.28714	5.32109	5.44941	3.59526	5.0241	3.35425	-0.105179	6.16161	3.06475	7.79569	3.98228	5.38667	-0.105179	3.98228	4.41838	3.06475	3.59526	4.84902	4.53868	5.62274	2.21675	2.70218	7.97697	5.25237	3.59526	5.10427	4.14275	3.98228	5.18022	1.47978	3.80171	7.96628	6.37055	2.70218	3.59526	3.80171	5.10427	5.8721	1.47978	2.70218	7.15221	4.14275	6.99285	9.40063
TCGA-AN-A0XN	10	Alive	1.35187	4.8113	8.13759	4.89619	3.6738	4.52179	4.62489	5.49483	2.08883	2.08883	6.14195	4.01483	6.82219	4.7211	5.87543	5.78927	2.08883	2.57426	2.57426	3.46735	1.35187	4.52179	2.93683	2.57426	1.35187	8.54498	4.01483	4.15922	3.6738	2.57426	3.22634	2.57426	4.8113	2.08883	9.01246	5.12446	5.05231	4.89619	2.08883	4.41076	4.15922	3.6738	3.22634	5.99572	2.93683	4.15922	7.34433
TCGA-D8-A27K	1461	Alive	3.94787	7.16557	8.47902	5.34642	4.96957	4.68484	3.42704	4.92585	2.60392	3.42704	7.52919	2.60392	7.0583	1.71083	5.53284	4.96957	4.11293	2.99094	4.51819	2.60392	2.60392	3.2958	3.15141	3.76146	4.03276	7.9506	2.60392	2.99094	4.11293	4.51819	3.15141	3.65837	5.41127	4.83422	5.82234	6.2698	4.5759	5.67166	4.83422	5.89216	5.24333	3.94787	4.88076	6.61084	5.0933	2.99094	6.95333
TCGA-LL-A5YO	440	Alive	3.15972	2.62921	7.38409	3.36617	3.36617	4.31726	2.91871	4.58856	1.04424	1.04424	4.74468	4.21417	6.7902	2.26664	3.98284	5.99844	2.91871	3.15972	3.15972	2.26664	2.26664	1.78121	5.90222	2.91871	1.78121	6.05919	3.70721	3.54674	4.74468	3.36617	1.04424	2.91871	3.36617	-0.540719	-0.540719	3.54674	1.78121	3.36617	-0.540719	3.15972	4.10314	3.15972	3.70721	5.83432	4.10314	3.15972	8.26341
TCGA-S3-AA12	574	Alive	3.19497	1.97258	8.22682	5.2456	6.11554	6.79701	1.97258	6.89541	6.40999	0.387619	0.387619	5.5169	8.27636	3.84705	3.55754	1.97258	3.19497	5.43201	4.77994	3.84705	1.97258	0.387619	5.2456	3.84705	3.19497	8.00967	4.91118	4.08806	4.47508	4.47508	5.14251	7.07412	4.77994	4.77994	7.7005	6.61644	2.70955	6.27026	3.84705	5.5169	6.00233	4.63555	4.08806	7.46443	4.63555	3.19497	8.05295
TCGA-E2-A15I	1692	Alive	4.28895	4.85723	8.01968	6.37348	3.1314	6.70709	3.67889	6.14521	5.77081	3.1314	6.06032	2.60089	7.9506	3.33785	4.85723	3.1314	4.18585	4.28895	5.62079	4.28895	2.23832	3.67889	4.92282	4.28895	4.56025	9.8708	5.65978	5.58071	4.71637	5.10339	2.8904	3.1314	6.48625	3.1314	6.94666	6.91478	4.47536	6.46439	5.31361	7.24475	6.06032	5.3617	5.04567	8.16906	6.22538	5.15888	7.50243
TCGA-BH-A1EO	2798	Dead	0.468887	2.79081	9.65624	5.75429	2.79081	3.27624	3.92832	6.53498	4.55635	3.63881	8.30809	4.8612	6.65871	2.79081	4.8612	2.79081	3.27624	3.63881	2.79081	0.468887	3.63881	3.63881	2.79081	2.79081	2.79081	7.76351	4.55635	5.11274	4.16933	2.05385	2.05385	4.16933	5.22377	2.79081	6.44617	4.37578	4.55635	5.32687	2.05385	3.92832	5.11274	4.71681	3.27624	6.91183	2.05385	2.79081	6.87828
TCGA-BH-A0C1	2750	Dead	3.31399	8.8591	8.82544	6.02294	4.9711	4.9711	3.07298	4.89895	2.78347	4.9711	7.32091	2.4209	6.57933	3.31399	5.39491	4.36844	-0.386451	3.86148	3.70101	1.19851	2.4209	3.07298	4.13711	4.36844	2.4209	7.78847	7.01443	3.70101	4.13711	4.25741	2.4209	6.05649	4.74283	6.05649	5.80337	5.28597	3.07298	3.52044	4.25741	5.98859	3.07298	4.47153	2.4209	7.22088	3.07298	4.36844	7.36174
TCGA-C8-A12Y	1476	Alive	0.780464	6.16129	8.01249	3.28296	5.26159	4.40496	3.44343	5.26159	-0.804498	1.51743	7.08425	4.32478	6.11436	-0.804498	4.55305	4.55305	3.83936	3.28296	0.780464	-0.804498	3.44343	4.1497	3.95039	3.44343	4.32478	6.88899	4.68735	2.36543	4.05348	4.97686	3.58782	6.33505	3.71906	2.65493	9.04881	5.42432	4.05348	-0.804498	2.00286	0.780464	5.98992	2.89594	3.28296	6.64671	6.35537	5.26159	9.25755
TCGA-AO-A03R	2091	Alive	3.88661	5.18918	7.49542	4.37204	3.14965	5.76108	1.56468	6.04581	2.78708	3.14965	6.54958	5.91046	7.07775	4.73461	4.93392	5.957	4.06719	4.22765	4.37204	3.68016	4.93392	1.56468	4.62358	1.56468	2.78708	7.41435	5.86237	3.88661	3.68016	3.88661	1.56468	4.37204	3.43915	3.88661	4.37204	5.02412	-0.0202778	3.68016	4.06719	3.14965	6.2835	5.91046	4.22765	5.81261	4.37204	7.07775	8.79671
TCGA-D8-A27R	307	Alive	2.29475	6.3245	8.68516	3.76868	4.16922	5.60056	2.82527	5.23335	1.44676	2.58426	5.42861	4.41023	6.80431	3.03172	5.10211	1.44676	3.21229	4.61668	2.29475	4.16922	2.29475	3.98281	4.61668	3.87971	2.58426	7.6601	4.55109	3.03172	4.67942	3.98281	1.93218	3.03172	2.58426	4.73954	5.19092	5.69468	4.55109	3.21229	3.03172	5.00747	4.41023	5.23335	2.29475	5.86629	4.48238	5.10211	7.43317
TCGA-OL-A66H	812	Alive	4.24399	3.93914	8.19597	1.43664	6.08049	7.50273	4.24399	5.73432	3.0216	-0.148325	6.26107	4.49553	6.56592	2.65903	6.00142	2.1736	3.75857	5.13708	3.55211	3.55211	-0.148325	3.31111	5.06113	2.65903	1.43664	7.75254	2.65903	4.0996	3.75857	4.24399	2.1736	2.1736	3.55211	3.31111	8.74952	6.39083	5.06113	5.5241	3.0216	4.89607	5.63303	2.1736	3.93914	7.62646	3.93914	1.43664	9.08769
TCGA-D8-A142	425	Alive	0.319677	3.12703	9.09775	3.864	4.09227	3.4896	3.37857	4.16098	1.90464	3.12703	6.77363	4.5676	6.6476	2.43515	5.0015	6.32717	1.54207	4.40714	3.4896	1.54207	2.19415	3.5927	4.16098	1.90464	3.37857	7.26219	3.77911	2.98264	4.61736	2.82218	-1.26529	2.64161	3.864	1.05664	6.85884	5.30457	3.12703	3.25828	4.40714	4.75708	2.98264	3.25828	1.90464	7.58958	3.4896	4.16098	7.03392
TCGA-AQ-A04L	3957	Alive	5.79663	7.36759	8.52416	4.33196	5.30282	5.521	3.77557	6.45629	5.30282	3.77557	5.79663	4.6423	6.48252	4.08043	5.66539	5.11437	4.33196	4.21167	5.83786	4.08043	3.38855	3.38855	4.89756	3.93604	2.49546	8.88532	4.54609	3.595	4.6423	5.61885	3.14754	4.89756	2.85803	2.85803	5.61885	6.25796	3.77557	6.63062	3.77557	6.98273	7.13932	2.85803	4.33196	7.20381	4.81739	4.54609	7.98732
TCGA-E2-A14V	1042	Alive	3.11646	3.50349	8.92975	6.01594	3.11646	4.46042	4.62548	6.44945	5.03073	3.80834	2.58595	3.11646	7.47672	3.11646	2.22338	2.58595	3.11646	3.32291	3.80834	2.22338	2.22338	4.37022	2.87546	3.50349	3.93959	8.64725	5.08845	3.11646	4.70143	3.80834	1.00099	4.05988	4.27401	1.73795	7.16422	6.01594	3.50349	3.93959	4.05988	5.60585	4.17091	4.84229	4.17091	7.0955	5.7198	4.27401	7.57084
TCGA-A7-A13D	965	Alive	1.8177	0.969701	8.07613	3.77706	3.17133	4.53042	2.1072	2.55466	0.969701	1.45513	1.8177	4.91456	5.38924	0.969701	3.93317	4.13963	2.1072	3.17133	1.8177	1.45513	2.55466	1.45513	3.04009	2.1072	1.45513	6.61932	3.77706	1.8177	0.969701	-1.35223	0.969701	2.73524	2.1072	-1.35223	4.71386	3.29163	2.8957	3.69217	3.17133	4.62505	2.73524	4.53042	1.8177	6.98316	0.232735	5.02281	5.90516
TCGA-A2-A0CK	4159	Alive	3.61086	5.49669	7.86538	2.78774	4.29675	4.96994	4.0415	5.59509	3.33523	1.40923	6.05308	3.84219	7.84552	3.84219	4.70201	3.47962	2.78774	4.3727	0.672262	2.99419	3.84219	2.99419	4.21658	3.17476	3.33523	7.00019	5.71666	3.33523	4.57915	3.47962	3.61086	4.70201	4.13169	1.40923	5.31612	6.26721	2.25722	2.54673	3.47962	4.21658	5.93279	3.94528	3.94528	8.02099	4.13169	2.99419	8.98363
TCGA-E9-A1R5	92	Alive	2.22879	3.99433	8.13087	5.39872	4.86106	7.83168	3.99433	6.2819	-0.0931345	4.15479	5.19227	4.76485	7.68165	2.71422	5.63479	5.03615	4.15479	5.11632	4.15479	3.3663	4.55072	3.60731	5.33313	2.22879	4.86106	8.93201	2.71422	5.11632	4.15479	4.95126	3.07679	6.56508	4.43043	7.95671	5.52158	6.24672	9.45569	4.43043	4.95126	5.11632	4.43043	7.08677	4.66175	7.34149	6.01539	3.07679	8.26881
TCGA-AC-A8OP	614	Alive	3.04496	3.97785	7.03674	6.327	4.44351	8.18172	2.39289	5.31345	3.04496	5.20024	3.83346	5.0118	7.14777	4.10909	5.81435	1.90746	3.04496	4.87093	5.51627	4.22939	3.04496	3.04496	5.77536	5.65162	4.44351	9.80106	6.21489	3.97785	2.75546	4.22939	2.39289	2.75546	4.71481	4.62992	9.48186	6.86166	3.28597	6.86166	3.67299	6.40571	3.97785	5.41842	3.83346	6.84292	5.88931	1.17049	6.96924
TCGA-OL-A6VR	1220	Alive	3.96134	2.12483	7.68817	4.60288	3.40494	6.28326	5.0454	5.65733	6.05895	2.4874	4.17546	5.20012	7.57014	1.63941	4.93219	5.5463	3.01792	5.33985	3.22437	4.17546	3.22437	2.4874	4.52693	2.4874	1.63941	7.48239	4.80933	4.74374	3.01792	3.40494	4.52693	6.37276	4.07237	4.60288	6.49739	5.91739	4.93219	4.52693	4.07237	4.60288	5.82527	2.4874	3.40494	7.26585	3.22437	3.56541	7.9285
TCGA-AC-A3OD	451	Alive	6.13211	6.51271	8.43209	7.90403	4.10463	7.17237	6.18555	7.93557	7.87179	8.39854	7.7351	1.98915	9.48367	7.77051	8.23074	5.15907	7.24968	4.49165	7.71707	6.28683	9.14228	7.24968	7.98162	6.97404	7.68031	10.905	7.39287	6.33492	6.91198	6.70797	1.98915	8.52831	6.59401	4.7965	7.0624	6.42655	7.77051	6.91198	7.90403	6.74404	3.21154	3.86362	5.15907	5.35838	6.63301	7.299	6.55393
TCGA-B6-A0RN	8008	Alive	4.28243	5.39206	9.2268	5.16379	5.0789	4.55807	4.28243	5.64921	3.73494	4.12197	3.20443	5.39206	7.13254	4.89248	3.94139	4.78939	3.49394	3.94139	2.84186	4.28243	4.42682	3.94139	5.46077	2.84186	4.55807	9.35418	2.35643	3.49394	3.49394	4.89248	5.31991	2.84186	5.31991	5.39206	6.90487	5.64921	5.39206	5.96524	4.78939	5.24396	6.26332	2.35643	4.78939	7.99451	5.70693	4.55807	8.4733
TCGA-AC-A3TM	762	Alive	3.89759	5.55752	6.97484	3.64606	4.46319	6.30902	3.64606	4.61129	-0.746261	2.06109	5.27611	4.92616	5.72947	6.98845	4.74559	7.13026	2.71317	3.50167	-0.746261	4.38302	4.38302	0.838701	5.55752	1.57567	2.71317	6.21952	4.29813	2.06109	4.11172	1.57567	6.70495	5.69668	4.80833	-0.746261	5.31983	4.20793	3.64606	2.42366	2.42366	3.64606	6.47291	3.50167	3.50167	6.14856	4.92616	3.64606	9.96196
TCGA-B6-A0RU	8605	Alive	2.58815	0.266219	8.85493	2.14069	4.35368	3.53924	-1.31874	3.53924	3.20482	0.266219	5.31061	1.00318	5.62377	-1.31874	3.20482	3.53924	0.266219	0.266219	0.266219	2.3817	2.14069	-1.31874	4.03881	-1.31874	0.266219	7.06063	1.48861	2.92918	3.32511	1.48861	0.266219	3.20482	3.63545	2.14069	4.61199	3.07357	2.76872	3.72565	1.00318	2.14069	1.48861	1.00318	3.32511	7.77665	2.3817	3.63545	5.28117
TCGA-AR-A2LN	1161	Alive	3.00924	4.88371	6.70968	6.70968	4.52861	5.12472	3.18981	5.4422	6.06813	2.56178	5.64151	2.56178	6.85054	4.71706	4.65694	1.42428	3.00924	3.00924	3.74621	2.80279	2.80279	3.18981	3.18981	3.00924	3.18981	8.14401	6.76769	3.85724	4.4599	4.3118	3.62591	4.38775	4.05655	4.77477	7.54943	5.57808	3.85724	5.2521	3.74621	5.61014	3.00924	6.50323	3.49467	5.76056	4.71706	2.80279	5.92253
TCGA-OL-A97C	271	Alive	-0.404799	7.4344	7.34339	5.61757	3.29564	5.02147	3.68266	5.26763	3.68266	1.18016	1.18016	5.82402	6.99608	5.02147	5.52594	1.18016	1.91713	4.35009	3.29564	3.84313	3.50209	2.40256	3.50209	3.50209	3.05463	7.09505	5.86199	4.45318	4.11876	5.08705	-0.404799	5.66129	4.6396	4.5494	4.80465	5.78503	2.76513	5.14979	3.05463	4.95275	3.29564	3.05463	3.84313	6.44069	3.50209	2.40256	6.49002
TCGA-BH-A0HA	1611	Alive	5.02219	4.95004	8.82703	3.12407	4.41952	5.15649	4.1882	6.03967	3.36507	2.47199	4.70903	5.15649	7.69254	3.91256	2.83456	4.95004	3.36507	4.05695	3.36507	4.1882	4.70903	4.41952	4.05695	1.2496	3.7521	7.50384	5.15649	1.2496	5.49752	3.91256	3.36507	5.73072	4.1882	3.91256	8.86185	4.30849	1.2496	4.61883	1.2496	4.87409	5.21922	3.12407	4.41952	7.7361	4.61883	5.21922	9.01999
TCGA-A2-A25F	322	Alive	1.78894	3.14257	8.15234	4.11087	3.66341	4.50166	2.86694	4.64138	1.42637	3.26287	7.58768	3.01133	6.91822	1.42637	5.63024	1.42637	1.42637	1.78894	3.82847	2.31945	2.70647	3.3739	4.76876	1.42637	2.86694	8.10081	2.31945	3.66341	5.53788	3.90441	-1.38099	3.01133	5.0284	1.78894	5.0284	4.23372	1.78894	4.64138	3.97656	4.8858	2.5259	3.47699	3.97656	6.07022	2.86694	4.1736	6.10283
TCGA-BH-A1FH	1034	Dead	-1.42106	5.4493	7.9518	6.27243	2.97126	5.65575	2.6664	4.30686	3.33383	4.50968	5.23715	4.13353	6.12583	2.97126	5.02188	3.1025	3.43692	2.48583	3.86434	3.22279	2.03837	2.97126	3.33383	2.48583	3.22279	8.26719	2.6664	3.86434	2.97126	3.86434	0.163901	2.03837	5.05467	3.22279	6.2863	4.25136	4.55622	5.69788	3.70822	5.34712	3.1025	2.6664	4.3603	6.73376	4.0052	2.03837	6.39272
TCGA-C8-A134	383	Alive	3.16641	2.34329	8.89433	4.42421	4.06911	4.87167	2.34329	3.77213	0.227809	3.39773	7.29748	3.92825	7.70084	2.73031	3.59704	9.55798	2.54974	3.39773	3.8523	3.16641	0.227809	3.39773	4.06911	2.10228	3.39773	7.76438	2.54974	2.34329	4.90963	1.81277	3.03516	4.1347	4.37077	1.4502	6.37756	5.24276	0.964774	5.11858	4.06911	4.83267	3.77213	3.59704	3.39773	8.71833	4.0004	2.54974	6.91431
TCGA-A1-A0SO	852	Alive	-0.520291	1.80164	9.69038	2.93914	3.18015	5.26107	-0.520291	3.56717	1.06467	3.3866	4.33769	2.28706	7.61414	1.80164	4.97156	10.0043	1.80164	4.76511	2.64963	3.18015	5.9875	3.72764	3.18015	1.80164	4.2346	6.71811	3.56717	2.64963	4.90597	2.64963	-0.520291	2.93914	4.97156	3.18015	4.76511	4.33769	6.01887	6.84603	4.00327	6.35007	3.72764	2.64963	2.64963	8.73474	4.43391	3.18015	7.11633
TCGA-AR-A24K	1548	Alive	4.60403	5.82642	9.39024	5.77988	5.82642	7.95243	3.54958	6.44906	7.23285	3.01907	5.40373	3.01907	7.33296	3.93661	6.35694	5.87151	4.97843	2.6565	6.25853	-0.150856	-0.150856	4.37271	3.93661	4.09707	5.0586	9.29416	3.30858	4.60403	4.24146	5.341	2.17107	3.93661	6.18899	7.12527	9.94322	6.74396	5.52157	6.9887	5.27541	6.25853	6.86037	4.70712	4.70712	7.267	5.77988	4.60403	7.4416
TCGA-AR-A1AP	2856	Alive	2.70175	8.94697	7.09407	4.28672	5.50911	5.1798	3.35383	5.62232	5.1798	3.80129	6.68882	3.98186	6.83691	2.21633	5.10385	5.25195	4.14233	4.14233	3.35383	3.80129	2.70175	2.70175	4.28672	3.98186	3.98186	8.7801	5.10385	3.06432	3.80129	4.53826	3.59484	3.80129	4.41796	3.06432	7.60176	5.72729	3.98186	5.38625	3.80129	5.50911	4.8486	9.36404	4.53826	5.38625	4.53826	3.80129	7.75859
TCGA-AN-A0AR	10	Alive	1.20227	-1.11966	8.05776	1.68769	4.60826	4.94643	0.465301	1.68769	2.05026	2.78723	4.3066	4.37219	6.11874	-1.11966	3.63523	4.16574	2.33977	4.3066	2.9678	3.27266	3.12827	4.60826	3.63523	-1.11966	3.92473	7.22463	-1.11966	-1.11966	5.25538	2.33977	-1.11966	3.52419	2.05026	0.465301	4.90271	4.37219	8.14947	3.83454	1.20227	3.63523	3.27266	2.58078	2.33977	9.86547	3.52419	2.33977	7.11396
TCGA-E2-A1LS	1604	Alive	3.81934	4.73008	8.04277	-0.824511	3.81934	5.00838	0.760451	4.84791	3.56781	3.08238	3.69905	4.21988	7.67931	1.98284	4.84791	0.760451	4.03347	1.49742	3.81934	4.03347	3.26295	3.08238	4.21988	1.49742	3.69905	7.70297	6.82654	1.98284	3.56781	5.58488	-0.824511	3.93038	3.08238	5.36531	4.03347	5.15277	2.34541	3.26295	3.42342	4.90341	4.38494	1.98284	4.73008	7.1923	4.30477	4.03347	8.30735
TCGA-B6-A0IB	3941	Dead	4.55541	4.93728	8.90548	3.75894	5.12572	6.16923	4.6403	4.6403	3.75894	2.68094	4.36899	4.93728	5.39366	1.09598	4.93728	5.18344	4.03458	3.90333	4.03458	3.21145	4.6403	2.31837	2.31837	2.97045	3.21145	8.3721	3.75894	3.90333	2.97045	4.15487	4.03458	5.00287	3.4179	5.0656	6.85974	5.18344	3.4179	4.15487	2.97045	4.46521	3.4179	5.7778	2.97045	6.54444	4.2659	3.21145	8.56901
TCGA-A2-A1G1	584	Alive	-1.34523	4.63205	8.91098	3.04709	1.46213	6.99016	4.01233	4.3272	1.8247	2.9027	5.81464	2.1142	6.72624	4.43613	5.50026	2.35521	0.976701	1.8247	2.1142	0.976701	3.78406	3.04709	3.40966	3.29863	3.69917	8.16058	3.86423	2.56166	3.94018	2.74224	-1.34523	3.94018	5.25469	0.239736	5.25469	4.72086	6.33425	4.58551	4.43613	4.67714	2.74224	3.17834	3.94018	6.34826	3.40966	2.56166	7.03415
TCGA-E9-A1NA	1112	Alive	-0.407162	6.4632	7.90118	3.05227	4.95039	6.25105	5.70136	5.85962	4.72212	3.29328	4.72212	5.47548	5.93269	2.40019	4.63723	5.3742	2.40019	3.05227	3.05227	1.1778	-0.407162	3.84077	4.1164	3.84077	3.84077	8.39697	3.29328	2.40019	5.08469	3.05227	2.40019	3.29328	5.14743	6.38725	8.27583	4.95039	4.1164	4.87824	4.34773	2.40019	3.6803	5.42573	3.05227	6.62626	4.45082	1.1778	7.34103
TCGA-A2-A0D0	2048	Alive	0.974285	2.19668	8.43098	2.19668	2.55925	3.08976	5.11724	2.55925	0.974285	0.974285	6.33184	4.51861	6.18374	2.55925	4.51861	0.974285	1.71125	4.34352	1.71125	1.71125	1.71125	2.19668	3.29621	2.84875	2.55925	6.80717	2.19668	0.974285	4.03318	2.84875	-0.610678	3.29621	2.84875	1.71125	5.11724	5.00403	10.4998	3.08976	2.19668	3.63725	5.49785	4.2473	3.08976	5.3666	2.19668	5.32006	7.99295
TCGA-AC-A2FG	1853	Alive	2.82599	5.42137	7.10009	4.18507	3.34682	4.64228	2.82599	4.81022	5.77004	3.05732	4.45218	3.51188	6.71606	1.10979	2.94629	6.45725	3.34682	3.51188	3.72869	1.10979	1.47236	2.00287	3.25663	1.76186	2.00287	7.49472	3.79428	4.08379	2.20932	3.85702	2.94629	6.79027	3.97486	4.3248	5.96777	5.44198	3.25663	4.81022	3.05732	5.37925	5.44198	2.69475	3.16041	6.49719	4.23317	3.58783	6.52643
TCGA-E2-A1IJ	865	Alive	3.19537	6.36529	7.31337	4.69013	5.1622	5.1622	4.2595	4.69013	3.43638	2.05787	8.20761	3.43638	7.01206	4.2595	4.12826	2.05787	2.90586	3.43638	1.3209	2.54329	3.98387	2.54329	5.02134	-0.264062	2.54329	8.19127	2.90586	4.2595	5.1622	3.64283	4.69013	4.78033	4.94539	5.80203	5.61858	5.66668	4.59392	5.09349	2.54329	3.98387	5.46386	4.12826	3.98387	6.93561	4.59392	3.43638	7.9886
TCGA-AC-A5EH	511	Alive	3.73392	-0.353544	7.08108	4.17002	3.73392	4.40134	5.00401	5.95024	-0.353544	4.03877	4.17002	3.73392	6.0894	1.96838	4.03877	4.77574	1.96838	4.17002	3.3469	2.81638	1.23142	2.45381	4.29031	4.29031	2.81638	7.52297	4.50444	4.40134	3.55335	3.3469	1.96838	6.3607	4.29031	4.69085	6.67988	5.07272	9.38624	4.60065	1.23142	4.85591	3.89438	3.10589	1.23142	6.05585	3.73392	1.96838	8.06852
TCGA-BH-A1F8	1	Dead	5.58026	3.02226	9.63861	5.20989	3.31177	5.46705	4.80653	7.05201	2.17426	2.65969	5.20989	2.17426	6.99189	3.9398	5.34419	1.4373	2.17426	3.9398	5.34419	2.17426	5.13774	3.75923	4.60722	3.55278	3.55278	9.38955	3.31177	2.65969	5.13774	4.24465	2.65969	4.89673	4.98162	2.65969	10.6459	6.32807	3.55278	6.42219	4.49619	6.5938	5.46705	-0.147664	4.24465	6.86356	4.71032	3.31177	9.4652
TCGA-D8-A1JD	552	Alive	4.59453	4.0737	9.20656	4.83554	5.16485	5.10473	3.94246	6.15005	3.00957	4.90769	6.49265	5.22257	6.12	3.00957	5.48088	4.59453	4.194	2.72007	4.0737	1.87207	3.79807	3.25058	4.40812	3.6376	3.79807	6.91646	4.9764	4.90769	5.04199	3.45703	-0.44986	6.51592	4.75959	4.194	8.06978	5.61623	5.16485	4.67942	4.194	4.9764	4.30503	6.98477	4.90769	6.58356	4.59453	2.3575	7.12757
TCGA-A2-A3XX	2607	Dead	1.61642	3.73189	7.36833	1.25385	2.83881	4.11892	1.61642	2.97005	0.0314538	1.25385	4.59624	3.80404	5.75937	2.14693	4.42377	8.36386	1.61642	2.83881	1.90592	1.90592	0.0314538	0.0314538	5.01635	2.83881	1.61642	7.1573	2.14693	3.93834	2.35338	0.768419	0.0314538	2.14693	1.90592	0.0314538	3.73189	4.75027	0.0314538	3.40069	2.53395	4.27938	3.87276	3.49089	2.83881	7.12949	3.20138	2.83881	7.10827
TCGA-E2-A15M	571	Dead	3.02509	2.92888	7.97025	5.5385	3.85226	5.9101	2.59446	5.23077	3.56275	3.20018	6.63695	2.59446	7.15038	1.77134	4.41075	2.82578	2.15836	2.71475	3.68561	2.31882	2.71475	3.11529	3.85226	2.15836	3.28035	8.22191	4.00163	4.57869	5.05958	4.00163	1.53033	4.22064	4.94126	2.71475	5.77826	5.03668	3.68561	4.57869	4.41075	5.21045	4.83908	2.46321	4.22064	6.90695	4.37468	4.29972	7.52828
TCGA-A2-A4RW	222	Alive	2.69056	3.05313	8.86905	5.86048	4.27552	5.86048	3.05313	3.58364	-0.116796	2.20513	5.43779	3.34264	7.17783	2.69056	5.55563	5.94929	3.97067	4.9276	5.61112	3.34264	2.69056	3.34264	3.97067	3.97067	3.79009	9.44354	3.97067	4.27552	3.79009	4.27552	2.69056	5.30947	5.99173	6.22305	7.30106	6.80207	5.09266	6.18699	3.97067	5.37506	5.24076	3.79009	4.27552	6.98124	4.9276	1.46817	7.91111
TCGA-AN-A0AK	224	Alive	2.24951	5.61874	10.5518	2.98647	4.75201	2.98647	4.36499	5.61874	0.664546	0.664546	5.05686	6.21913	7.8041	4.75201	4.36499	2.98647	3.4719	4.12398	2.24951	2.24951	3.4719	0.664546	3.83447	2.24951	2.24951	5.874	4.36499	0.664546	4.57144	2.98647	0.664546	2.98647	2.24951	0.664546	9.98422	4.75201	2.24951	0.664546	0.664546	2.98647	4.75201	4.12398	5.05686	7.65323	3.83447	3.83447	8.89817
TCGA-C8-A12X	385	Alive	2.32774	5.26634	8.55656	3.91271	2.32774	4.64967	0.74278	5.60076	3.91271	3.06471	5.38664	4.64967	7.34269	2.32774	5.60076	2.32774	0.74278	3.06471	3.06471	3.06471	5.78717	3.06471	5.38664	2.32774	3.06471	6.29737	3.06471	0.74278	3.55013	3.91271	3.06471	5.1351	3.91271	4.99071	4.83024	4.64967	3.06471	4.64967	3.55013	4.83024	5.38664	3.06471	2.32774	7.25057	4.20221	4.64967	8.60697
TCGA-AR-A5QN	1013	Alive	0.461657	4.70958	7.44275	4.65805	4.1621	5.64488	3.12462	4.75934	2.33613	4.80743	3.12462	4.08615	7.00082	2.04662	4.60461	2.04662	2.33613	3.52055	3.92109	2.33613	2.04662	2.78358	5.14348	2.33613	2.78358	8.05909	4.08615	3.73468	2.78358	4.1621	1.68405	3.12462	4.36855	3.63158	6.52775	5.79556	3.73468	4.43128	2.78358	4.08615	4.23425	3.92109	2.78358	6.03657	4.54912	3.12462	7.97736
TCGA-A8-A0A6	640	Alive	1.95527	4.91875	7.65015	4.49132	1.95527	5.36126	1.95527	5.30577	3.54023	3.09277	5.51599	2.80327	7.53421	3.33378	4.02566	2.4407	3.88127	2.80327	1.95527	2.80327	2.80327	1.95527	6.00838	-0.366657	3.72081	8.81076	3.54023	3.09277	4.58754	4.38823	3.72081	4.15691	4.38823	4.49132	5.69943	6.07629	4.15691	5.56408	4.49132	5.69943	5.24805	5.46623	4.58754	7.3407	3.54023	1.95527	6.57586
TCGA-BH-A0B5	2136	Alive	4.52213	5.86608	8.34263	6.72054	3.76029	5.64612	3.14362	5.71246	5.06962	5.61176	5.77588	4.36601	7.27564	3.14362	4.72858	3.14362	3.48465	5.64612	4.52213	2.93716	2.69616	3.88058	5.11937	5.06962	5.01808	9.23532	5.67967	5.25909	4.19092	4.19092	3.48465	5.64612	5.34525	4.52213	7.53593	6.84406	4.09471	5.95097	4.59428	6.13154	5.67967	4.36601	4.96465	6.56764	4.85144	3.88058	8.25075
TCGA-E2-A14T	2311	Alive	2.49557	2.73658	8.92944	5.37599	5.69435	5.85632	0.621103	6.83704	6.11296	3.89412	5.05851	5.18589	9.14858	0.621103	5.05851	-0.963859	3.1236	2.49557	2.94303	3.42846	4.70857	-0.963859	3.79103	1.35807	2.73658	7.64717	5.37599	1.35807	4.59073	3.79103	3.42846	5.44553	3.1236	7.35355	10.0227	6.13417	3.79103	4.52799	3.79103	4.46241	5.33992	2.49557	2.49557	5.6655	4.52799	3.42846	8.05573
TCGA-B6-A1KF	3088	Alive	0.336617	3.14397	8.38283	2.21109	2.21109	3.39551	0.336617	3.50654	-1.24835	1.55901	1.55901	2.45209	4.30624	0.336617	2.65854	5.38101	2.21109	0.336617	1.92158	1.07358	1.07358	0.336617	4.17792	1.55901	2.65854	6.79057	3.50654	0.336617	2.21109	1.92158	-1.24835	2.65854	1.55901	2.21109	2.99958	3.14397	1.55901	1.92158	1.92158	4.03706	3.96111	1.07358	1.55901	7.93901	3.14397	3.60964	6.8338
TCGA-A2-A4RX	742	Alive	0.774047	4.04707	7.59423	4.04707	4.14328	5.49287	1.99644	5.33883	1.51101	3.09598	3.71265	3.5814	6.73598	4.68094	4.54664	-0.810915	1.99644	1.51101	3.27655	0.774047	1.99644	2.35901	3.94397	1.99644	2.35901	7.82933	5.07173	4.04707	2.88952	2.64852	1.51101	1.51101	5.49287	3.09598	6.79642	5.37891	2.35901	5.16636	2.35901	3.83294	4.14328	4.31837	3.09598	7.21699	3.94397	1.99644	5.56412
TCGA-AC-A2QH	1005	Alive	4.43321	5.45787	9.41915	7.91952	2.38258	6.86985	3.96755	6.92396	6.39541	6.71478	4.09879	1.89716	8.96969	6.34341	8.14128	1.16019	6.63051	6.44559	7.96324	5.72497	10.5773	6.56391	5.98462	7.82789	5.68375	10.5331	-0.424772	6.44559	6.83262	7.96324	-0.424772	6.75514	6.14508	4.70451	7.88357	5.84201	1.16019	7.80885	7.88357	7.26871	5.00149	1.89716	4.86063	7.13747	6.7944	8.66004	6.31669
TCGA-E9-A3QA	918	Alive	1.00145	2.92745	8.40574	1.48688	3.43441	4.9833	3.20308	3.07184	-1.32048	1.84945	7.05021	4.86935	7.03267	2.58641	5.44771	6.06323	2.58641	3.07184	1.84945	2.13895	2.37996	1.48688	4.90834	2.37996	1.48688	6.76167	2.76699	4.78805	4.17138	3.43441	-1.32048	3.96493	2.76699	2.58641	2.13895	5.12247	8.66109	3.20308	2.58641	3.43441	3.32338	5.15526	2.13895	5.18732	3.96493	2.13895	7.16736
TCGA-Z7-A8R5	3287	Alive	2.3775	4.49298	6.98236	2.3775	4.69943	4.06555	2.3775	4.16177	-0.792426	0.792536	5.94904	2.01493	6.26286	2.66701	2.3775	2.3775	2.90801	3.4555	-0.792426	3.4555	3.59989	1.5295	5.04046	2.01493	1.5295	7.25742	5.09022	2.66701	3.85143	0.792536	2.01493	4.82228	3.59989	-0.792426	4.06555	4.33686	1.5295	1.5295	1.5295	4.06555	5.3161	2.66701	4.06555	6.05306	3.73114	2.01493	7.7114
TCGA-B6-A1KC	1326	Alive	2.38598	1.16359	9.67534	4.22249	3.66609	7.25811	5.55591	5.19334	4.62302	3.03806	4.86403	1.90056	7.15606	1.16359	6.37305	2.74855	4.43661	2.74855	3.82656	4.78808	2.74855	3.82656	5.00489	4.62302	5.13322	8.85708	3.03806	3.27907	4.78808	3.48552	3.48552	5.98802	4.22249	4.78808	5.84542	4.70791	4.70791	5.84542	4.62302	5.50937	5.35999	-0.42137	4.53283	7.39241	4.43661	2.38598	8.80022
TCGA-AN-A0AS	10	Alive	4.67732	2.04505	7.34517	4.47801	4.76751	4.11544	3.81058	5.91294	2.53048	4.47801	10.8349	5.55601	7.94712	3.63001	6.32303	4.5811	3.18255	3.81058	2.53048	4.47801	3.97105	4.11544	2.04505	2.04505	3.63001	8.7919	2.89305	3.81058	3.63001	3.81058	1.30808	5.21497	4.67732	4.8524	6.06297	4.93257	5.00852	4.24668	4.47801	5.50448	4.5811	5.83164	2.89305	6.7784	5.21497	4.67732	7.56232
TCGA-A8-A07S	243	Alive	2.65087	3.30294	8.59506	3.7504	6.1103	7.52299	1.42848	6.28646	5.45822	4.36707	4.48737	5.20106	7.1009	2.65087	6.38267	7.34336	4.23583	3.54395	4.23583	3.01344	4.5984	3.30294	5.26978	3.30294	3.30294	7.24439	4.36707	4.36707	4.09144	4.23583	2.16544	3.01344	4.5984	4.36707	6.76238	6.47287	3.93098	5.45822	4.88791	5.86588	5.82079	6.41337	3.30294	7.31112	5.3981	3.54395	8.76535
TCGA-C8-A138	380	Alive	2.23539	3.33493	7.24182	5.2094	6.14228	3.67596	2.88747	5.35877	3.33493	3.67596	6.82892	5.35877	7.82464	1.74996	3.33493	4.98262	3.12848	3.33493	2.88747	2.88747	3.5155	4.28602	4.38223	2.59796	3.5155	7.81605	6.02795	3.5155	5.04275	4.78559	1.74996	3.12848	3.67596	-0.571964	6.32285	5.15596	4.07189	4.38223	2.23539	6.08625	6.1695	1.74996	2.88747	7.51018	4.07189	6.50485	9.05557
TCGA-AR-A24X	3004	Alive	3.70881	7.59811	9.33419	4.33684	4.6417	4.89324	3.70881	6.13202	2.57131	4.15627	6.03074	4.77294	6.51617	5.00427	3.70881	3.41931	2.57131	2.57131	3.94982	2.57131	3.70881	2.57131	3.41931	1.83434	3.05674	7.68401	3.41931	1.83434	3.41931	2.57131	2.57131	3.41931	5.20358	5.20358	7.21517	5.00427	4.15627	5.20358	3.70881	5.00427	5.86409	2.57131	4.6417	7.1919	3.94982	3.05674	7.544
TCGA-EW-A1P7	915	Alive	1.65355	4.26498	7.8078	3.12748	2.73155	4.7874	0.80555	4.4609	0.0685847	3.00718	7.98943	3.52802	6.10567	4.54971	4.50599	6.85431	0.80555	2.73155	2.87594	0.80555	1.94305	1.65355	3.97548	1.29098	1.65355	6.80103	4.50599	2.39051	3.12748	2.39051	0.80555	3.61291	3.3416	-1.51638	7.38147	4.31651	2.87594	4.03821	2.57109	4.09833	4.03821	3.61291	3.12748	6.47798	2.87594	2.87594	6.37237
TCGA-A2-A0CP	2813	Alive	3.85869	3.85869	7.63541	4.81562	4.01915	5.12878	3.47166	4.98068	2.09315	2.57858	5.12878	3.23066	7.13755	4.29479	4.52611	-0.228776	4.16354	3.67811	2.57858	4.01915	-0.228776	1.35619	4.41508	3.47166	4.41508	8.26708	4.29479	4.16354	3.67811	5.12878	4.72542	3.47166	3.67811	3.47166	9.01202	5.32581	2.09315	4.41508	3.85869	4.01915	6.075	3.23066	3.47166	6.31038	4.01915	5.12878	8.10661
TCGA-C8-A1HI	343	Alive	3.46953	3.84393	7.36928	4.26923	3.10696	4.73701	4.14091	4.94346	1.522	-1.28536	5.19038	2.62153	6.11552	2.17408	3.10696	3.23821	3.3585	2.62153	1.88457	2.96257	3.23821	1.03657	3.3585	2.41508	1.522	6.95782	3.10696	2.62153	4.14091	4.496	1.522	4.59729	3.23821	2.80211	7.49928	5.08968	3.10696	4.26923	2.62153	2.62153	5.15759	2.62153	3.10696	6.55385	5.08968	2.62153	7.96967
TCGA-A8-A091	1004	Alive	2.59138	1.00641	8.67175	6.38724	5.79649	7.44936	3.32834	5.99131	5.20281	4.06531	7.15616	4.70685	8.71377	2.22881	5.25434	2.59138	4.37565	4.46585	5.72523	5.35219	3.50892	3.50892	5.61128	4.37565	4.91331	8.9193	4.779	2.88088	5.20281	5.3041	4.27943	5.61128	6.64062	7.69292	6.93715	6.95283	4.06531	6.21587	4.97604	5.89719	6.43268	4.97604	4.17634	6.51948	6.47673	-0.578548	8.46311
TCGA-E2-A14Q	1163	Alive	3.55884	6.5674	7.97709	4.78123	5.35634	4.45192	2.86696	5.35634	0.751481	4.37597	5.31627	3.25398	6.71341	0.751481	2.62595	4.72111	3.55884	1.48845	1.97387	1.97387	0.751481	3.25398	3.41445	1.97387	2.33644	8.15804	4.0245	3.41445	3.25398	4.0245	2.86696	4.12071	4.2958	4.37597	7.30094	5.1438	3.25398	4.52407	3.55884	4.65837	5.70568	3.92141	2.86696	7.51081	3.69008	2.62595	7.85652
TCGA-BH-A8FZ	574	Alive	2.58855	4.66947	6.12652	5.19189	3.84231	4.721	4.81885	4.86539	3.643	3.41168	5.89934	3.41168	5.9434	5.75848	5.26315	3.13604	2.58855	3.643	4.0174	2.795	2.05804	2.97558	4.56054	2.795	2.58855	8.70989	5.51747	4.91048	4.17352	4.0174	3.84231	2.97558	4.24567	4.61603	7.21454	5.68253	3.13604	4.91048	1.69547	5.42727	4.50282	4.77076	2.97558	4.56054	6.00705	2.34754	6.41949
TCGA-AO-A1KP	2953	Alive	5.18523	3.49134	7.55869	6.22405	3.79619	7.23042	4.26186	6.32274	4.61333	2.21123	3.49134	3.79619	9.00193	3.31076	5.46996	3.49134	4.15876	5.18523	5.28652	3.31076	5.13179	4.89573	5.91167	2.5738	4.35807	9.74928	5.55362	3.49134	5.91167	5.55362	3.10431	4.68928	5.0763	6.9813	8.9176	6.90372	5.91167	5.13179	6.45916	7.26806	7.15207	0.988837	5.18523	8.34932	6.50191	5.38115	9.52152
TCGA-E2-A1L9	598	Alive	3.82838	6.42061	8.39685	5.29178	6.91841	5.70285	4.27584	5.79521	2.24341	3.99344	5.88202	2.48442	7.18059	3.42784	4.5119	4.61687	2.48442	2.87145	3.64196	3.64196	3.53887	2.69087	4.21025	1.59134	4.14154	8.29376	2.87145	4.89251	4.61687	4.27584	2.48442	4.56534	4.97381	5.79521	8.21652	5.77267	4.33857	4.39869	3.64196	4.5119	5.15902	3.42784	4.27584	7.15467	5.29178	2.48442	8.0946
TCGA-AN-A0FL	231	Alive	2.28073	1.54376	8.14367	3.41823	4.04626	4.91299	1.54376	2.76615	-0.0412016	2.28073	3.65924	5.68672	6.99222	-0.0412016	4.48236	2.76615	5.79169	2.76615	3.65924	2.28073	2.28073	1.54376	3.41823	3.12872	-0.0412016	7.95315	5.2442	2.28073	5.00319	4.60265	-0.0412016	3.12872	3.65924	3.12872	5.08808	4.20673	5.2442	3.65924	4.35112	4.35112	3.65924	2.76615	2.28073	8.83838	3.65924	4.20673	8.84449
TCGA-AN-A0AT	10	Alive	0.297759	2.96072	8.52497	1.88272	2.96072	5.34215	1.88272	2.80026	1.03472	1.03472	5.87267	3.66699	6.2285	1.52015	5.60761	1.03472	1.88272	1.88272	1.03472	1.52015	2.96072	1.88272	3.84208	1.52015	2.80026	6.57698	3.35665	0.297759	2.96072	2.17223	1.03472	3.84208	4.13906	0.297759	6.04371	4.13906	7.34579	3.57078	3.23636	3.10511	4.26739	4.97958	1.88272	6.71842	3.92225	2.61969	6.25969
TCGA-GM-A2DC	2535	Alive	4.39672	4.19027	8.4382	3.29718	4.88215	7.66974	2.81176	7.78445	3.29718	0.489828	5.44402	6.27119	7.52325	2.81176	5.44402	0.489828	4.73776	3.94926	4.39672	4.73776	4.73776	2.81176	6.10454	3.94926	2.81176	8.82522	5.44402	3.65975	5.44402	4.57729	3.29718	3.29718	2.07479	6.55592	7.85615	6.67965	4.73776	5.53422	5.13368	4.39672	7.74722	2.07479	3.29718	7.25801	5.77523	4.73776	9.09345
TCGA-BH-A1EN	2127	Dead	4.1933	2.81479	9.42064	4.88518	4.39975	4.1933	6.16529	6.72168	0.492862	2.07782	4.39975	4.88518	6.8679	3.30022	3.95229	5.77826	3.66279	3.30022	4.39975	3.30022	3.66279	3.95229	4.58033	2.81479	3.30022	8.65777	4.58033	5.35084	4.88518	3.66279	0.492862	3.66279	5.01642	0.492862	6.37551	5.35084	2.07782	3.66279	5.01642	6.04745	5.35084	3.95229	4.58033	7.06272	2.07782	0.492862	7.26105
TCGA-A1-A0SM	242	Alive	0.979809	9.60064	8.51119	4.52413	3.30174	3.48231	4.25283	4.0387	3.48231	1.71677	6.45013	3.91841	6.40607	2.85428	4.25283	1.71677	3.64277	1.71677	4.0387	2.2022	2.56477	3.30174	2.2022	2.2022	3.30174	7.74799	2.2022	4.6043	3.48231	3.09529	0.979809	6.18926	4.6043	2.2022	6.42827	5.00956	3.91841	6.38353	3.64277	5.27749	3.30174	4.6043	3.64277	7.67562	3.64277	2.56477	7.5896
TCGA-BH-A0BF	2106	Dead	4.33303	6.32054	7.76507	6.10441	4.6845	6.24324	3.17549	5.98285	3.86737	4.42925	7.41169	4.11891	7.70867	5.14748	5.02964	4.90132	2.28241	5.02964	5.08976	2.28241	1.79698	3.17549	5.20297	3.72298	3.86737	9.51808	3.56251	1.79698	4.6845	5.20297	1.79698	4.60433	5.08976	5.58358	7.26295	6.16155	4.22994	5.6248	3.72298	5.45233	4.6845	3.99861	4.11891	6.59399	5.02964	3.56251	7.91384
TCGA-A7-A0CH	1079	Alive	3.66272	3.48215	8.63325	6.51777	3.96758	5.24768	3.66272	5.72501	5.91511	3.2757	4.61965	4.52946	6.88814	4.09882	5.06711	6.90618	2.38261	3.2757	3.2757	3.2757	4.78471	4.52946	4.43324	3.2757	3.48215	8.4971	4.78471	4.52946	3.2757	3.03469	3.2757	6.05099	4.86066	4.61965	7.75018	5.06711	3.03469	5.91511	4.43324	6.0182	5.98465	3.03469	3.03469	6.94158	5.12985	4.93281	7.86528
TCGA-D8-A1Y1	418	Dead	3.31247	3.65351	8.6979	3.65351	4.53486	6.03494	4.83184	5.18694	4.69098	1.72751	6.85679	5.18694	6.27594	5.33632	4.44997	3.31247	1.72751	3.65351	2.5755	1.72751	3.10602	2.86501	4.76313	3.65351	2.86501	7.45543	2.21293	2.86501	5.1335	4.04944	2.5755	7.37712	4.35978	3.7979	7.68635	5.70936	5.02029	2.86501	3.31247	2.5755	4.76313	3.31247	3.7979	6.84021	4.26356	2.86501	8.35102
TCGA-AO-A0J5	1527	Dead	1.0434	4.21333	8.01686	6.53526	4.81599	4.50283	3.85076	5.18636	3.70637	4.31642	7.47525	4.95029	7.45279	3.5459	5.86783	1.0434	3.982	4.50283	4.50283	3.5459	1.78037	2.91787	3.5459	4.74384	4.81599	8.43858	5.64826	4.41264	4.58772	3.85076	2.91787	3.85076	5.76222	2.2658	7.48635	6.0878	3.70637	5.07315	5.60819	5.2398	5.29133	3.5459	4.1023	7.67276	4.81599	2.62837	7.5512
TCGA-A2-A0EU	1043	Alive	4.12445	-0.519402	8.51677	4.83815	3.56806	4.43479	3.56806	6.46928	2.65052	2.94003	4.97245	4.00416	6.68027	1.06556	4.23549	3.87292	2.28795	4.43479	3.87292	1.80253	2.65052	2.28795	4.43479	4.43479	3.38749	8.77292	4.00416	2.94003	3.87292	4.00416	2.28795	5.15302	4.52499	1.06556	7.91105	5.58912	4.00416	6.01976	3.38749	5.31349	4.00416	1.80253	2.28795	6.1671	5.95633	2.94003	8.10631
TCGA-E2-A106	2541	Alive	3.27341	6.28721	8.06882	4.99923	4.78242	5.68149	3.47986	6.90388	5.24539	2.74289	4.52716	3.82089	7.1803	3.47986	7.94365	3.47986	2.38032	2.74289	3.66043	1.15793	4.09653	3.27341	3.47986	3.27341	1.8949	8.21321	4.09653	4.43095	4.21682	4.78242	3.27341	2.38032	1.15793	8.27687	7.88131	7.25245	4.78242	3.96528	4.52716	4.21682	6.79214	2.38032	3.27341	6.84909	3.82089	4.21682	8.60363
TCGA-E2-A108	837	Alive	0.648762	3.92178	7.34457	5.40365	5.98266	3.45612	3.45612	4.67851	3.31173	2.23372	7.2878	4.3492	6.62604	4.3492	4.49006	4.018	3.15126	2.76424	3.31173	3.81869	0.648762	2.52323	4.10819	1.38573	2.52323	7.72558	2.52323	4.49006	4.3492	3.15126	1.38573	4.10819	3.70766	2.76424	6.14062	5.17232	4.3492	4.27325	1.87115	3.81869	3.92178	4.018	4.10819	6.05248	3.15126	2.97069	6.97669
TCGA-E2-A1II	1025	Alive	1.98394	2.7209	10.5244	2.7209	4.48644	5.15386	1.98394	4.6469	2.7209	1.98394	7.88279	3.20633	6.5075	4.6469	4.09942	3.85841	3.20633	0.398977	3.20633	0.398977	3.5689	0.398977	5.04283	4.48644	2.7209	8.87876	3.5689	4.79129	4.09942	2.7209	0.398977	1.98394	4.30587	4.6469	3.85841	6.0714	4.92254	3.85841	1.98394	4.30587	4.09942	4.09942	4.92254	7.08548	3.20633	1.98394	7.91468
TCGA-C8-A8HR	408	Alive	4.59928	3.73945	7.59559	4.9153	4.19402	6.16447	3.23249	4.71249	0.569528	3.73945	5.75275	5.4603	6.89746	4.19402	4.9153	3.62842	2.15449	4.26997	3.37688	2.68501	1.79192	2.68501	4.19402	2.444	4.34212	8.35743	3.62842	4.34212	4.26997	3.84255	2.68501	2.68501	4.19402	2.15449	7.85801	5.21338	4.71249	4.81746	3.62842	5.35961	4.86721	3.50813	4.02896	6.29745	4.19402	2.68501	7.23723
TCGA-E9-A247	1186	Alive	3.75222	7.08172	8.4614	5.43503	3.59176	6.72346	3.41118	6.53772	4.14815	3.20473	5.17672	3.59176	8.19429	3.41118	5.43503	6.98811	2.96373	4.54869	4.25918	3.59176	6.13365	5.57038	6.24576	4.93056	4.71375	8.38388	5.28565	3.89661	4.25918	5.91368	4.45849	6.07415	4.14815	3.20473	5.61282	6.47008	4.25918	6.04345	4.45849	3.75222	6.55958	3.20473	1.08926	9.31647	6.888	5.65404	8.85523
TCGA-BH-A0HF	727	Alive	2.61735	3.80177	7.73156	4.51547	3.9128	4.77263	2.61735	4.44332	3.06481	4.58418	5.30766	3.80177	5.87216	3.9128	3.55023	1.47985	3.68148	3.06481	-0.842083	2.61735	3.68148	1.96527	4.0159	-0.842083	2.32784	7.5286	2.85836	4.44332	4.99081	1.96527	2.32784	4.88584	4.20231	3.9128	6.33783	4.11211	4.99081	2.85836	4.2872	2.85836	3.55023	2.61735	2.61735	6.62552	4.0159	3.06481	7.65377
TCGA-A1-A0SK	967	Dead	1.37029	-0.951638	9.18663	3.44068	3.69222	3.44068	2.95525	2.95525	4.17765	4.09276	0.633325	2.50779	7.77968	1.37029	3.80325	5.86854	1.37029	2.95525	1.37029	1.37029	4.25782	3.90634	2.7488	4.40591	3.29629	5.89385	4.66307	2.21829	3.69222	2.7488	2.50779	3.44068	3.90634	-0.951638	1.85572	4.33376	1.37029	5.94318	2.95525	4.77628	5.15689	1.37029	1.85572	8.75053	1.37029	3.29629	8.11176
TCGA-D8-A1XZ	466	Alive	5.25285	-0.104697	9.62492	4.9397	3.06523	7.03485	2.70266	5.51001	-0.104697	3.06523	6.71548	5.62322	7.68321	4.41886	5.91767	4.41886	4.75328	4.41886	3.35473	4.28762	3.35473	4.28762	5.82604	2.70266	3.98277	8.62662	5.10476	2.70266	4.75328	5.10476	1.48027	4.53916	4.75328	-0.104697	8.34239	6.33825	4.53916	4.9397	4.53916	5.38716	4.14323	3.98277	5.44989	7.50263	5.32157	5.18071	7.86685
TCGA-A2-A3Y0	1546	Alive	1.45683	5.33598	7.78134	1.45683	2.73694	5.61526	3.40437	3.60368	-1.35052	1.8194	7.12115	4.3774	5.76842	5.12521	4.00703	0.971407	-1.35052	2.89741	0.234442	2.55637	3.77876	1.45683	5.63816	3.60368	1.8194	5.9804	4.79923	3.17304	3.93488	3.93488	0.971407	1.8194	3.29334	-1.35052	1.45683	4.20407	3.0418	2.73694	0.234442	3.77876	3.40437	4.43084	1.45683	6.48868	2.89741	1.8194	8.35511
TCGA-BH-A204	2534	Dead	1.87571	3.25422	9.76931	5.16849	5.04563	5.82057	4.59817	7.23326	3.46067	2.7237	7.21912	3.46067	7.45465	4.59817	3.64124	1.13874	4.07734	3.64124	4.30867	3.9461	2.36113	5.16849	5.6623	4.68306	4.19764	8.20124	5.92882	2.7237	5.2817	4.98004	1.13874	4.76323	4.41176	7.08516	10.274	6.37396	1.87571	5.57615	4.19764	5.7436	4.07734	1.87571	4.19764	7.06948	4.68306	1.87571	9.12174
TCGA-D8-A1XT	506	Alive	2.19156	1.70613	8.43133	5.57403	4.74176	5.75925	4.13909	4.81047	0.969168	3.77652	5.65099	5.05663	7.87205	2.84364	4.74176	4.3384	3.63213	4.87606	3.63213	3.63213	3.47167	4.74176	4.93879	2.84364	4.02806	9.42723	3.47167	5.36149	5.85994	3.90777	2.55413	4.4286	4.24219	1.70613	6.07071	5.57403	4.3384	5.95406	5.16557	5.95406	5.61302	4.99892	3.90777	7.04954	4.81047	4.3384	7.75489
TCGA-C8-A26W	381	Alive	2.26047	5.3402	9.08529	5.3402	4.08645	4.77832	2.50148	3.93033	1.97097	2.26047	6.18475	4.1586	7.58568	1.6084	3.93033	2.26047	4.22731	3.19336	4.52896	2.26047	1.97097	3.55593	4.0105	3.55593	3.04897	8.44309	4.47347	3.55593	4.1586	3.93033	3.65902	5.83447	4.22731	3.75524	5.17608	6.03945	3.93033	5.64653	3.04897	4.0105	3.65902	4.22731	4.5824	7.79822	4.08645	4.08645	6.90433
TCGA-A8-A08T	6239	Dead	3.18651	1.808	9.0194	4.12993	4.77147	6.45186	4.53047	5.46335	3.18651	5.1585	5.1585	4.53047	7.37482	3.18651	6.60501	7.16555	3.734	5.04066	5.21399	4.34405	4.69553	4.53047	4.61536	2.9455	4.61536	8.66349	4.44027	3.87839	5.10078	5.21399	3.734	4.12993	6.30625	6.02523	4.77147	5.75286	4.34405	5.96181	4.97793	5.78985	4.69553	4.24096	5.04066	7.88268	5.55216	4.44027	7.98193
TCGA-AO-A0JL	1683	Alive	2.95368	3.43911	7.80502	2.21672	4.87968	4.97753	2.74723	4.17608	1.85415	2.21672	3.13426	3.69065	6.54664	3.29472	4.40435	7.38218	2.95368	3.90477	2.21672	2.21672	3.57036	2.21672	3.90477	2.50622	1.36872	8.51643	4.40435	5.61665	5.38664	3.57036	1.85415	3.90477	2.74723	-0.953207	6.03548	3.80168	3.13426	1.85415	3.29472	3.57036	5.06916	3.43911	4.47306	8.68523	5.11288	5.78826	7.89542
TCGA-A8-A0A9	822	Alive	3.73891	8.26247	7.75307	5.86602	5.51335	6.71015	3.57844	6.65085	4.77638	3.39787	6.74837	3.39787	7.6151	4.98283	5.2189	4.91724	3.39787	4.34896	3.8833	4.13484	3.19142	4.24587	6.12034	4.24587	4.44518	8.16694	5.7198	5.7198	5.10569	4.44518	5.5995	5.55707	5.42172	4.24587	7.05322	6.50221	4.77638	5.32387	5.27234	5.55707	5.64073	5.93392	5.2189	6.3858	6.45676	4.44518	7.60472
TCGA-AR-A24R	3430	Alive	3.74587	9.48521	8.01758	4.25283	4.02151	5.76473	2.3053	5.97368	3.19839	3.40484	5.47523	4.8555	7.79715	2.95738	5.60647	4.7074	1.08291	3.58541	4.78335	4.35593	3.58541	3.19839	5.33084	3.19839	2.3053	8.93466	5.72676	3.40484	4.45214	4.54234	1.08291	4.25283	4.9898	5.87299	7.04484	6.0678	-0.502054	6.00574	4.45214	6.44046	4.1418	3.89026	3.89026	7.21904	4.35593	3.74587	8.57209
TCGA-AR-A24V	3203	Alive	2.88225	4.23589	7.77302	6.34168	4.10465	5.32704	4.57031	7.21217	6.31224	5.06988	5.68961	4.57031	7.07865	4.46722	4.46722	1.29729	2.51968	4.66652	4.10465	3.79979	3.96026	4.23589	5.54522	3.41277	4.84161	9.64454	3.96026	4.23589	4.35618	2.88225	3.17176	3.41277	5.64307	6.63119	8.72635	6.08737	4.75672	5.90215	5.32704	6.39883	4.92178	4.35618	4.46722	6.78914	4.66652	5.54522	7.34895
TCGA-E2-A1LE	879	Dead	3.91585	5.12021	8.72097	4.52158	5.41466	4.14718	2.56222	5.62111	0.977255	3.47976	7.14049	5.41466	6.70518	2.19965	4.25027	7.48505	3.09273	4.60175	4.74984	3.29918	2.85172	-0.607707	4.34649	3.29918	-0.607707	8.34939	1.71422	3.29918	3.47976	3.09273	3.47976	0.977255	3.47976	5.54204	4.88415	5.32303	4.60175	4.60175	3.47976	4.03615	5.007	2.85172	2.19965	6.8435	3.09273	1.71422	8.93726
TCGA-A2-A3XT	2770	Alive	2.50345	0.918486	9.08339	2.50345	6.27604	5.84132	2.14088	3.72584	-0.666477	2.50345	10.9311	4.28772	6.59091	3.03396	7.31652	11.9215	-0.666477	5.00595	3.42099	3.85709	1.65545	3.42099	4.37792	4.08841	4.46281	7.861	4.54298	4.54298	4.37792	3.24041	2.79296	3.58145	4.46281	0.918486	4.82538	6.59091	8.70203	4.46281	4.28772	4.88811	4.61893	6.29931	5.00595	7.18527	4.37792	2.50345	7.23439
TCGA-A2-A0EM	3094	Alive	3.21905	2.08155	9.11937	5.48754	4.28318	5.48754	4.71382	5.11717	6.41783	2.92955	4.8889	4.71382	6.99803	2.08155	5.37433	4.80402	3.84708	3.21905	3.46006	2.08155	2.08155	4.40348	2.92955	2.56698	4.28318	8.16476	3.21905	4.71382	3.84708	4.40348	2.08155	7.05424	5.54098	5.98844	5.7369	5.86815	4.96907	4.15194	5.04502	5.54098	5.43205	3.66651	3.46006	8.31037	5.11717	3.66651	7.73117
TCGA-BH-A1ES	3462	Dead	1.79029	5.63159	8.32945	5.41478	3.66476	5.49073	4.29279	5.15953	1.79029	4.59765	2.52726	2.52726	6.74449	0.205329	3.66476	0.205329	1.79029	3.01268	3.90577	0.205329	3.01268	3.01268	5.41478	4.11222	3.01268	8.26602	2.52726	5.69718	2.52726	4.29279	3.66476	5.15953	4.96022	6.03822	6.13607	4.72889	2.52726	4.72889	2.52726	5.15953	4.84918	0.205329	3.90577	7.28214	3.90577	0.205329	7.14784
TCGA-A8-A07Z	1371	Alive	2.82624	5.54871	7.70398	2.08927	5.54871	5.71376	4.20475	5.02787	0.504311	2.82624	4.4112	3.96374	6.23223	0.504311	3.67424	2.08927	2.82624	3.31167	3.67424	3.31167	0.504311	0.504311	4.20475	2.82624	3.31167	6.98004	3.96374	3.31167	4.59177	3.67424	4.20475	7.29873	3.67424	6.73313	8.55416	5.02787	4.20475	4.4112	2.08927	4.4112	4.20475	4.20475	2.82624	6.61284	3.67424	0.504311	8.62843
TCGA-AO-A0JG	798	Alive	2.80416	4.83658	9.0469	5.07265	4.83658	5.97408	2.15208	6.44276	5.53455	4.83658	5.64851	3.25162	7.50963	3.43219	4.70228	2.80416	2.15208	4.38912	5.07265	2.51465	4.38912	1.66665	3.59265	4.09961	2.80416	9.00472	6.13914	3.73704	4.09961	4.70228	0.929687	3.25162	4.89931	4.47401	6.13914	5.78767	3.73704	5.61151	4.89931	5.78767	3.86829	4.29892	3.04516	7.25761	3.86829	4.63013	8.34754
TCGA-D8-A1JC	480	Alive	3.18385	6.43576	6.94154	4.49051	2.39535	3.7939	3.02338	5.04444	-1.06408	1.74327	6.7107	3.89011	5.65016	2.63636	6.17432	4.0652	2.63636	1.74327	2.84281	1.74327	2.63636	2.63636	4.55063	3.02338	3.69081	8.29567	3.89011	3.32823	5.16474	3.45948	1.74327	4.55063	4.66384	6.82466	8.14781	4.95829	3.7939	4.42777	4.36218	4.42777	4.42777	4.29347	2.63636	6.57254	4.66384	3.57977	7.57616
TCGA-D8-A1XB	552	Alive	2.47451	2.47451	8.85945	5.02471	3.75462	3.75462	3.57405	6.17495	4.19072	2.47451	3.91509	4.31102	7.46806	2.83708	4.52514	5.33959	2.47451	4.52514	2.47451	3.12659	3.3676	4.19072	4.42205	4.31102	3.75462	8.66997	3.3676	1.98909	3.75462	3.91509	3.12659	4.87661	4.79644	5.33959	7.42871	5.5498	4.71155	5.93395	3.12659	4.42205	4.79644	3.12659	4.19072	6.14289	4.31102	1.98909	7.11837
TCGA-BH-A0E6	293	Alive	-1.16863	0.416329	6.98618	2.2908	3.47522	4.04082	2.91883	3.07929	0.416329	2.53181	6.08875	4.71401	5.97092	1.15329	4.61273	2.91883	2.53181	1.15329	1.63872	4.38595	2.00129	1.63872	3.35493	-1.16863	4.61273	7.44239	0.416329	3.78556	1.15329	2.2908	-1.16863	2.00129	2.53181	0.416329	3.78556	4.25763	2.53181	1.63872	1.63872	2.00129	3.22368	2.91883	1.15329	6.82572	4.38595	5.17122	7.85096
TCGA-E2-A2P5	1336	Dead	3.51353	4.30203	8.73006	5.60869	6.35788	5.41166	4.30203	5.33951	1.63907	2.86146	5.78202	4.44642	7.06533	3.75454	5.0985	6.89959	1.63907	2.86146	4.14157	2.37603	4.30203	3.75454	4.69796	5.60869	1.63907	8.57374	4.44642	4.30203	5.26356	4.80899	1.63907	7.855	2.86146	3.22403	7.86788	5.33951	5.60869	4.30203	3.22403	5.66881	3.96099	3.22403	2.37603	8.7371	3.96099	5.41166	9.21145
TCGA-EW-A1P4	907	Alive	1.18035	5.37675	8.90145	3.05482	3.68285	5.2101	4.95294	2.76531	-0.404614	1.18035	11.5858	3.29583	5.32331	3.50228	4.11895	1.91731	3.29583	2.40274	-0.404614	1.18035	1.18035	-0.404614	3.68285	1.91731	-0.404614	6.00478	3.9877	4.11895	3.84331	-0.404614	-0.404614	3.50228	3.68285	1.91731	6.33685	3.29583	1.91731	1.91731	1.18035	3.50228	3.84331	4.95294	3.68285	7.49625	2.40274	3.50228	6.41556
TCGA-A8-A085	1124	Alive	4.91629	5.45943	9.19427	5.76428	6.58142	6.52847	2.95693	6.94687	6.35686	6.01582	4.64498	3.87447	6.60718	4.54189	5.61989	1.37197	5.34159	4.7412	5.56836	4.91629	4.8314	4.17932	5.34159	4.31056	4.7412	9.11568	5.27886	5.40171	4.17932	5.14456	4.7412	6.63249	6.22995	4.31056	6.92655	5.71774	3.24643	6.09078	6.16204	5.34159	5.27886	4.03493	4.03493	7.61355	6.55519	3.24643	8.85578
TCGA-BH-A208	1759	Dead	0.992549	4.36178	8.55987	5.0223	5.08001	3.31448	4.36178	4.05144	2.21494	2.57751	7.27177	4.16247	6.46287	4.45198	3.31448	1.72951	2.86702	1.72951	2.21494	1.72951	3.49505	1.72951	0.992549	1.72951	0.992549	7.3324	3.65551	4.05144	4.61704	2.57751	-0.592414	2.86702	5.0223	-0.592414	7.36759	4.61704	4.89944	3.93115	3.10803	4.26557	4.26557	2.21494	3.93115	7.60234	4.36178	3.49505	7.08707
TCGA-EW-A2FS	1604	Alive	2.49581	5.85065	8.16824	5.17041	5.09915	5.56355	3.31893	6.1441	3.92465	2.2548	4.67801	4.72611	7.65024	4.57673	5.66574	2.49581	3.92465	4.57673	3.55026	5.09915	5.23831	4.52329	4.52329	3.83976	3.65335	9.26806	7.61235	3.55026	4.28722	4.81774	2.70226	4.77265	3.74957	6.08999	7.45001	6.21322	4.81774	4.86146	4.08077	5.30317	5.48187	1.1173	4.22164	7.23416	6.26298	5.09915	8.61075
TCGA-AO-A125	3456	Alive	5.44239	8.50286	7.56997	5.36109	5.6276	7.45713	3.50049	5.66195	4.86727	-0.747439	3.15945	2.71199	8.13826	4.53796	5.6276	4.74441	5.31865	4.74441	6.12293	4.53796	5.59241	3.89642	4.67883	4.29695	3.34002	8.517	5.79172	5.66195	5.48138	6.35059	4.11054	7.34532	4.67883	9.26239	7.57899	7.10431	1.57449	6.56544	5.91077	6.87461	6.65344	5.66195	5.44239	7.02735	6.39211	4.61011	9.38313
TCGA-A7-A2KD	679	Alive	2.60386	4.32969	8.46376	5.05317	5.95871	4.63134	4.18883	4.83416	3.7614	4.39528	6.46567	4.78607	7.2828	3.54728	5.01195	3.65831	3.29574	5.2072	4.03271	3.7614	-1.09658	4.03271	5.93685	4.03271	4.18883	9.03913	3.94782	2.36286	4.32969	4.03271	4.18883	4.11288	4.18883	3.54728	4.73631	6.08333	6.0633	5.37916	3.29574	4.92579	4.32969	5.89211	3.15135	7.31705	3.65831	3.15135	7.76451
TCGA-BH-A0DG	2041	Alive	1.49584	4.2183	7.57905	5.32366	4.95527	5.47769	4.60018	4.45931	4.30319	3.69747	5.47769	3.9288	6.37358	0.758873	4.53146	4.60018	3.0808	3.69747	4.12811	4.60018	3.42184	2.34384	3.69747	2.34384	3.42184	8.3262	3.56623	5.0068	3.56623	5.05655	1.98127	5.64964	4.60018	4.30319	6.48679	5.77382	3.69747	4.60018	3.26137	5.05655	4.53146	3.42184	2.87435	6.55762	4.60018	3.42184	7.8428
TCGA-AR-A0TS	2558	Alive	0.684987	-1.63694	8.4755	3.00691	3.11795	4.66684	2.0635	3.64846	-0.051979	1.82249	3.85491	3.11795	6.6714	1.17041	4.09098	3.91765	3.00691	2.45052	4.03548	1.53298	1.82249	1.82249	3.31725	2.26995	2.26995	7.26694	2.26995	3.97777	4.19595	2.45052	-0.051979	2.88662	4.70291	3.00691	5.28192	4.2457	3.00691	4.806	3.22104	4.59188	3.31725	2.45052	2.75538	7.16719	3.91765	2.45052	6.26393
TCGA-E9-A1NI	300	Alive	4.28611	4.80694	7.8124	5.04795	4.80694	4.15487	2.93248	4.15487	3.66944	3.46299	5.31714	4.80694	6.75124	2.56991	3.66944	4.28611	2.93248	4.15487	3.22198	3.22198	3.66944	2.93248	4.01048	3.22198	1.34751	7.71092	4.01048	1.34751	4.71675	1.34751	3.22198	6.27035	3.22198	1.34751	6.81783	5.69329	4.01048	4.28611	2.93248	3.46299	5.64519	5.18882	3.66944	6.44905	4.28611	2.56991	7.3846
TCGA-A2-A25B	1291	Alive	2.86902	4.45399	8.54145	6.03895	5.94431	5.78959	3.76211	5.84303	6.40152	4.14913	6.21141	3.96856	7.65412	5.01586	4.45399	0.0616678	4.14913	3.5211	4.3096	4.45399	3.5211	5.61626	5.55352	5.34707	4.81656	9.62582	5.67638	2.3836	5.19095	4.14913	0.0616678	3.23159	5.55352	6.17019	9.10333	6.03895	7.669	6.56946	5.01586	4.81656	6.43671	4.14913	3.23159	4.3096	6.40152	3.5211	8.54145
TCGA-BH-A0HW	1561	Alive	2.60044	1.37805	9.1396	5.62598	5.77037	6.71195	4.1854	7.21094	4.54797	4.1854	2.60044	4.04101	8.73267	4.92237	5.62598	2.60044	2.60044	4.83748	5.98291	6.42244	2.60044	4.74728	5.21935	4.43694	4.74728	9.11727	5.15064	4.1854	3.49353	5.57445	4.83748	6.05987	5.77037	4.92237	9.31076	6.6879	6.42244	5.90161	5.52101	4.54797	6.91203	3.88055	4.04101	8.90943	4.65107	2.11501	8.59075
TCGA-BH-A0H3	1928	Alive	4.5813	4.5813	8.92392	5.39323	5.62861	5.31827	3.48177	5.15554	3.33738	4.51572	6.69678	3.48177	6.9412	2.78989	4.81737	4.04365	3.73331	3.61301	2.78989	2.78989	2.99634	3.61301	4.13385	3.17691	3.48177	8.37254	5.71881	3.73331	3.48177	3.73331	0.674414	3.94743	5.02019	4.92234	7.65551	5.56519	4.447	5.2392	4.447	5.77595	4.37485	2.25938	4.64404	7.56923	4.87081	2.99634	7.37947
TCGA-OL-A6VQ	600	Alive	0.459054	8.75826	7.51434	5.74446	3.62898	4.54652	4.15949	5.10291	3.26641	5.10291	5.88532	3.62898	6.13148	3.91849	5.21394	0.459054	2.78098	3.62898	3.62898	2.04402	2.04402	2.78098	2.78098	4.54652	2.78098	7.91026	6.13148	3.91849	3.62898	4.15949	3.62898	4.15949	3.62898	4.36594	7.40157	5.66851	4.70698	4.70698	0.459054	5.10291	4.85137	7.08841	4.98262	5.66851	3.62898	2.04402	6.6088
TCGA-AC-A8OR	40	Alive	3.75672	2.61922	7.06547	4.68961	3.46721	6.63714	6.40581	6.56408	4.38475	3.10464	4.20418	4.68961	7.68099	2.61922	5.42657	4.68961	4.38475	5.58269	3.75672	3.75672	0.29729	1.88225	4.82085	3.99773	3.46721	8.77707	3.75672	5.85188	3.75672	4.94115	3.99773	4.68961	4.20418	5.72355	5.05218	5.65484	3.46721	6.36338	3.10464	5.42657	5.72355	4.68961	3.46721	5.65484	3.75672	3.10464	7.41623
TCGA-AC-A3QQ	734	Alive	6.36647	9.76986	8.98984	9.39874	4.5102	6.66345	6.02726	8.54401	7.16792	9.53944	9.47718	4.04454	9.92485	8.69935	8.10755	1.23718	6.57108	3.73968	6.92835	6.12795	9.11779	7.30327	6.68564	7.50397	7.40041	11.1466	8.75288	5.58296	7.1836	7.24468	5.32465	7.70207	7.11983	6.02726	9.49928	7.25955	6.59474	7.69114	7.61222	8.27061	4.40711	2.82215	6.79177	6.42041	7.55309	7.55309	6.25213
TCGA-BH-A5J0	715	Alive	4.03855	1.96817	8.11791	3.7337	5.13809	5.71233	3.89416	5.26095	1.2312	2.45359	5.71233	6.49173	5.57697	3.34668	4.03855	7.28286	1.96817	3.89416	-0.353763	2.45359	4.1698	-0.353763	5.20083	1.96817	1.2312	6.36048	4.60043	1.2312	4.85569	3.34668	4.50422	8.15006	4.03855	-0.353763	8.90598	4.69063	-0.353763	1.96817	3.34668	1.96817	5.0725	4.29009	3.10567	5.95002	3.34668	4.40112	9.35187
TCGA-D8-A27L	499	Alive	2.75622	5.32848	8.34908	5.35379	3.36628	4.39094	2.59576	5.24976	3.46249	3.36628	6.7323	3.26318	6.77039	1.67822	5.16651	3.86585	3.26318	3.36628	3.86585	2.20874	1.67822	3.26318	4.12301	3.15215	4.28966	8.55678	3.7937	3.63758	3.46249	4.00015	4.00015	3.7937	5.1948	3.63758	7.64015	5.47408	4.12301	5.62724	4.28966	5.32848	3.7937	4.12301	2.75622	6.42119	4.39094	3.63758	6.50265
TCGA-A7-A4SF	545	Alive	3.44394	0.636585	9.29836	5.49457	3.80651	6.19117	0.636585	5.84604	3.44394	0.636585	6.41794	4.33702	7.45676	2.22155	2.22155	4.09602	2.95851	3.80651	5.28044	0.636585	2.95851	2.95851	4.88451	4.72405	4.09602	8.66449	5.28044	2.22155	4.72405	5.0289	0.636585	4.33702	3.80651	3.44394	6.25129	6.97643	4.54348	5.39147	3.80651	6.19117	6.30901	5.39147	3.44394	8.18348	6.82641	3.80651	8.43748
TCGA-D8-A141	626	Alive	3.48613	6.84553	8.41562	5.01956	5.12084	5.21548	3.48613	4.73005	4.66447	4.44765	7.28805	4.36748	7.63481	4.79279	4.96612	6.33623	2.69763	3.63052	4.1924	3.76176	2.69763	2.93864	3.99309	3.63052	3.14509	8.32301	2.40813	4.36748	4.36748	4.44765	2.04556	5.01956	5.50499	5.16894	7.43296	5.86756	3.14509	5.30429	4.5236	4.66447	4.59575	4.73005	3.14509	7.0261	4.91063	3.76176	7.36232
TCGA-AC-A6IV	568	Alive	2.57226	3.34278	6.83794	4.03938	5.56161	5.6647	2.73272	5.49602	2.18523	2.87711	6.36131	3.61408	7.64214	0.0697573	4.85983	1.65472	0.806723	4.41553	3.43899	1.29215	0.806723	2.87711	4.0995	3.12865	2.87711	8.40812	2.39169	4.89419	4.36744	3.23968	3.00836	3.43899	4.78858	3.23968	8.06033	6.55626	3.91106	5.11415	3.43899	4.82464	5.02395	4.26615	2.57226	6.79313	4.41553	3.23968	6.784
TCGA-EW-A1IX	1208	Alive	3.85868	6.3238	8.03208	6.04936	3.97897	5.71015	3.85868	5.35748	3.58304	4.1931	5.67497	4.94983	7.0286	4.62052	5.06304	0.920078	3.24201	4.37951	4.82697	3.97897	1.65704	2.50504	2.14247	4.1931	3.03556	8.73813	4.62052	4.94983	3.24201	3.24201	3.03556	3.97897	3.72743	2.79455	6.85082	5.67497	6.02162	5.71015	4.1931	6.04936	4.76138	5.52494	3.97897	6.71882	4.1931	3.24201	7.31811
TCGA-A2-A0EV	968	Alive	3.145	6.37207	8.89258	4.81485	2.49292	4.72996	2.85549	5.30027	5.51845	2.00749	6.62808	4.63976	6.62808	3.145	4.20913	1.27053	2.00749	4.07788	4.07788	2.85549	2.85549	3.77303	4.63976	2.49292	3.386	8.94059	2.85549	3.77303	3.77303	4.97097	2.00749	5.04312	4.63976	2.00749	9.22278	5.83531	4.54355	4.81485	4.07788	5.11183	4.72996	5.30027	4.72996	6.71899	5.17742	3.59246	8.40324
TCGA-AR-A1AV	1864	Alive	4.21445	5.8445	9.05335	6.42204	4.77633	5.31398	3.72902	6.19717	4.07006	3.28156	4.77633	2.14406	7.59692	4.34569	5.70477	5.43684	4.57702	4.46599	5.24839	2.62949	4.46599	4.34569	4.21445	5.03158	2.99206	8.44784	4.95141	4.68011	5.31398	4.57702	4.07006	7.28974	5.03158	6.01195	8.76171	6.29786	5.24839	7.06053	5.17968	6.39199	5.03158	4.46599	4.77633	6.64231	5.93065	2.62949	8.61979
TCGA-B6-A0WZ	6292	Alive	3.70371	7.43552	8.13476	4.52085	5.54022	5.78713	1.63332	6.36668	5.03932	3.95525	4.35579	4.52085	6.84278	4.16938	4.52085	4.98382	3.70371	3.83496	4.44068	3.95525	2.48132	2.77083	4.44068	2.48132	2.77083	7.95885	4.35579	4.26559	3.21829	4.73766	4.52085	6.5498	5.03932	3.95525	7.3393	5.88125	5.14429	5.54022	4.80325	5.78713	5.57818	5.57818	3.55932	7.07295	5.03932	5.85056	7.46621
TCGA-A7-A5ZV	368	Alive	1.5942	3.35973	6.96576	-0.727731	2.7317	3.79583	2.44219	3.5202	-0.727731	1.5942	3.5202	4.13025	5.29464	2.7317	4.22647	-0.727731	2.07962	3.35973	3.79583	3.79583	5.20301	1.5942	2.7317	2.07962	1.5942	6.67315	3.66459	3.79583	2.97271	2.7317	2.7317	3.35973	2.7317	5.61212	1.5942	5.38079	2.44219	5.00019	4.02716	3.17916	4.13025	3.5202	2.44219	7.09882	3.17916	3.79583	7.31119
TCGA-PL-A8LX	5	Alive	2.52269	1.78572	7.94896	4.10765	5.75535	6.42958	3.9012	5.05874	6.30929	0.200762	5.41022	5.48616	6.94223	1.78572	4.95565	3.00812	3.66019	4.95565	3.9012	3.00812	4.59308	3.9012	4.59308	2.52269	1.78572	6.96895	1.78572	4.84462	4.10765	4.10765	3.37069	3.00812	3.37069	4.10765	10.3844	6.54061	4.95565	6.03365	3.00812	2.52269	5.81547	3.66019	5.48616	6.64371	4.72432	0.200762	8.43438
TCGA-C8-A1HF	332	Alive	2.50617	7.61171	10.1114	4.22238	4.4537	4.4537	3.39926	5.53171	3.94674	2.50617	6.59363	5.88864	6.87873	3.39926	2.02075	1.28378	1.28378	2.50617	2.50617	4.5568	3.60571	3.78628	5.72118	3.39926	4.22238	6.91799	3.15825	1.28378	4.5568	3.94674	-0.301183	4.90827	4.74321	1.28378	5.6761	5.58146	5.31353	3.94674	3.15825	4.5568	6.77563	4.09113	2.86874	8.50295	4.65301	3.94674	8.75681
TCGA-AQ-A7U7	888	Dead	4.0792	6.71428	7.63843	5.74905	4.24426	8.19215	2.73524	5.69301	3.67866	3.67866	6.82271	4.3202	7.62352	3.55836	6.11162	3.42712	3.12227	5.33858	5.33858	2.20473	2.94169	3.28273	4.86769	4.16409	3.12227	9.14985	5.18455	4.91745	4.58939	4.39235	3.12227	3.28273	5.33858	5.22463	7.31557	6.92355	4.0792	5.69301	4.70723	6.31093	5.30159	7.49833	4.0792	6.783	4.58939	3.28273	7.07372
TCGA-A8-A07J	365	Alive	1.33361	-0.251349	7.8308	4.9581	2.91858	5.2405	4.27221	4.9581	3.83611	2.07058	6.34856	3.83611	6.98706	-0.251349	3.44909	2.07058	-0.251349	3.44909	2.07058	2.55601	2.55601	3.20808	3.65554	2.55601	2.55601	8.11934	2.91858	4.27221	4.87793	3.44909	3.99658	4.9581	4.50354	5.03405	6.19159	5.1062	4.27221	4.60663	3.44909	2.55601	4.39251	3.99658	3.44909	6.25645	3.65554	2.91858	7.3707
TCGA-A2-A0CV	3011	Alive	3.10442	5.85165	7.17562	4.44002	5.18783	4.26669	4.90192	4.82062	5.65461	2.41254	7.06525	3.6663	6.58862	1.51945	4.38453	4.06965	2.96003	3.46699	2.61899	2.17153	0.297062	2.17153	2.61899	2.17153	2.79956	6.27434	3.10442	3.10442	4.38453	4.20395	2.17153	0.297062	2.79956	3.57008	8.35415	4.94092	3.92155	3.75649	3.10442	4.13836	4.77819	3.57008	4.38453	6.513	3.6663	2.41254	7.49673
TCGA-AO-A12D	2515	Alive	3.10282	1.96531	9.14124	5.19798	4.0357	5.00094	4.16695	4.92879	-0.356614	3.34383	6.46357	3.34383	7.14323	3.34383	4.59758	3.10282	3.55028	-0.356614	3.10282	2.45074	1.22835	1.22835	4.0357	3.55028	2.81331	8.40826	2.81331	4.85284	4.59758	3.73085	1.96531	1.96531	4.85284	1.96531	5.8722	4.77267	3.10282	4.0357	3.55028	5.98324	3.55028	3.34383	4.0357	7.26544	4.39827	4.0357	7.35075
TCGA-B6-A40C	2164	Alive	3.33195	3.46319	8.01912	3.98403	6.11954	6.60497	2.39906	5.47879	0.524595	3.89383	6.1588	4.29718	8.23655	-1.06037	3.58349	6.68783	2.64007	4.87037	3.69452	3.18756	3.0271	2.39906	5.38258	3.46319	3.46319	9.04161	3.46319	3.18756	4.14909	4.55434	4.962	3.33195	3.46319	6.34051	7.46711	6.21576	3.18756	4.49422	4.14909	4.49422	7.2111	4.87037	3.46319	6.27055	5.59784	3.46319	8.09698
TCGA-E9-A1N9	1101	Alive	-0.0909862	1.49398	10.0701	4.30133	3.36845	4.76699	1.49398	5.40087	-0.0909862	2.23094	5.7419	2.71637	6.3184	3.07894	4.30133	6.53837	3.07894	2.71637	2.23094	-0.0909862	4.30133	3.60945	4.43258	1.49398	1.49398	7.53107	4.55287	1.49398	4.30133	3.36845	1.49398	3.8159	3.8159	3.8159	5.26657	3.36845	4.55287	5.83975	2.71637	4.15694	3.36845	3.60945	3.36845	8.83679	4.86321	3.99648	6.28405
TCGA-S3-AA15	525	Alive	2.71463	3.89906	7.20357	3.34266	4.2996	5.18594	2.42513	4.5406	1.57713	2.95564	5.85511	4.68147	6.54982	2.95564	5.03656	0.840164	0.840164	3.34266	3.89906	2.06256	2.06256	2.06256	6.43511	2.42513	3.16209	7.61715	1.57713	4.01009	4.61275	3.89906	0.840164	0.840164	4.11318	2.71463	5.96945	5.63024	2.42513	4.61275	2.06256	4.11318	3.34266	4.2094	3.89906	5.18594	4.11318	0.840164	5.79436
TCGA-A2-A0D2	1027	Alive	3.22987	4.41429	9.58902	1.3554	2.94036	4.72463	1.3554	4.41429	1.3554	2.57779	6.53862	5.38514	7.02782	4.41429	4.62842	3.47087	1.3554	3.8579	4.294	2.09236	2.94036	3.22987	4.41429	2.94036	2.57779	7.51863	4.01836	3.47087	4.89972	4.01836	-0.229565	4.62842	3.22987	-0.229565	6.30959	5.49835	4.62842	4.89972	2.57779	5.44286	5.7928	3.67733	4.62842	8.92778	2.57779	4.72463	7.86319
TCGA-LL-A9Q3	532	Alive	0.313723	3.48365	7.60834	0.313723	7.58985	7.02797	2.63565	5.92843	0.313723	3.77316	4.56165	5.73999	5.26792	3.12108	4.22061	7.45327	2.63565	4.01416	2.63565	3.77316	3.12108	0.313723	6.09508	1.89869	2.63565	6.72311	3.77316	3.77316	4.40119	3.12108	4.70604	2.63565	3.12108	1.89869	6.33609	5.52318	0.313723	3.12108	3.12108	3.48365	4.70604	5.26792	4.01416	6.42225	4.01416	0.313723	8.58519
TCGA-A8-A06O	396	Alive	4.73996	5.6575	7.94508	5.81797	3.155	6.0936	3.64043	5.55189	4.60566	4.10609	5.5149	3.89197	7.27602	2.94855	6.795	7.71979	2.41804	3.64043	4.10609	3.155	4.10609	4.10609	4.97603	0.833073	4.53351	8.54503	3.89197	3.49604	4.2925	3.89197	2.41804	5.081	4.53351	5.3142	5.3142	5.13075	4.003	5.3142	4.003	5.6575	4.67438	4.67438	3.89197	7.00966	5.5149	6.04253	6.74796
TCGA-S3-AA11	421	Alive	4.44156	3.67104	8.23821	5.95862	3.28402	7.01821	3.49047	4.62797	5.36494	3.97589	4.53777	4.71286	7.83624	1.9055	5.3115	3.04301	3.8315	5.6921	5.07543	4.22743	3.8315	4.22743	4.79303	4.44156	3.28402	8.1946	4.86898	3.8315	3.28402	5.60594	4.62797	5.85036	5.07543	5.60594	7.31829	7.09928	1.9055	5.56086	4.33846	5.7734	5.13817	4.62797	4.44156	7.7077	6.8597	1.9055	7.74848
TCGA-AQ-A1H2	475	Alive	3.8166	5.61178	7.39447	4.37299	8.0006	4.85842	3.18857	6.90905	-0.270862	-0.270862	5.08669	4.93859	6.13853	4.2527	5.01454	4.93859	3.18857	5.08669	3.8166	4.12146	3.63603	1.3141	6.2683	3.8166	2.89906	7.95314	5.70642	3.42958	4.93859	4.37299	5.08669	5.45706	3.42958	2.53649	5.01454	7.19674	4.85842	5.56203	3.63603	4.58712	5.70642	6.2683	5.34385	8.20081	4.58712	3.63603	7.53004
TCGA-E9-A2JS	1444	Dead	2.64763	-0.159723	8.40633	5.33213	3.0102	5.5682	3.54072	6.46963	2.64763	1.42524	4.23259	5.12568	7.40252	3.54072	6.52678	3.29971	3.92774	5.33213	4.36384	5.77101	4.23259	4.69826	4.36384	4.88467	3.54072	9.83322	5.86265	3.29971	5.04973	4.96956	4.96956	5.39487	4.48413	5.62164	10.0679	6.21532	-0.159723	4.96956	5.19783	5.04973	3.29971	4.59516	4.36384	7.37166	5.62164	4.88467	8.46599
TCGA-E2-A1L6	1648	Alive	3.26498	7.8209	8.04291	5.48288	3.5994	5.61178	5.0452	5.63623	3.95087	5.34133	6.22523	2.98934	7.34504	1.54877	5.0452	2.64831	4.16768	3.78581	3.95087	2.82888	4.41384	3.13373	4.71869	3.13373	3.78581	9.06447	3.78581	5.31127	4.46934	4.16768	3.5994	6.37804	5.15081	5.15081	6.99408	5.96058	2.64831	5.77484	4.67215	6.17604	5.18436	4.23327	4.41384	7.03143	4.97023	3.26498	7.39605
TCGA-B6-A0IA	8391	Alive	3.35169	-0.107741	8.56822	2.69961	5.02154	6.57876	5.24981	6.12108	4.64715	4.41582	3.06218	5.17766	6.83477	2.69961	3.97972	3.79915	2.69961	2.21419	2.21419	3.5927	5.31852	1.47722	4.28458	-0.107741	2.21419	7.34347	2.69961	5.50697	5.95835	4.28458	3.35169	6.49217	2.21419	3.35169	4.75024	5.17766	4.93665	3.35169	2.69961	4.28458	5.62018	4.75024	3.79915	5.823	3.97972	3.06218	9.40203
TCGA-A2-A0YG	666	Alive	0.0271146	4.41943	9.82963	5.75504	4.55068	4.782	2.34904	4.98131	3.19704	4.27504	5.1564	3.48655	7.12515	1.61208	5.38467	1.61208	3.72755	4.11458	4.11458	5.31252	3.48655	2.34904	5.07151	3.19704	3.72755	8.48244	5.31252	3.93401	4.67097	3.48655	2.34904	2.83447	5.1564	0.0271146	7.67817	5.75504	9.83286	5.1564	3.93401	5.75504	2.34904	3.93401	3.93401	6.04948	4.27504	2.83447	7.85366
TCGA-B6-A0IQ	4285	Alive	3.91607	3.27452	8.58049	2.71813	4.05693	5.96158	3.15423	5.79054	1.43802	2.53755	7.34147	4.05693	6.80559	4.12252	3.02298	3.27452	3.27452	2.87859	3.75995	2.53755	4.35858	3.02298	4.35858	4.05693	2.3311	8.22125	2.71813	0.215627	3.98822	4.5614	1.43802	2.3311	3.98822	0.952592	2.53755	5.42508	10.645	3.98822	1.43802	4.18525	4.24537	2.3311	1.43802	7.03581	5.16982	3.58486	8.6981
TCGA-AC-A4ZE	890	Alive	4.32576	8.03603	6.87283	5.34171	5.13769	6.5274	2.7408	6.12853	0.418873	1.64127	3.5888	4.26018	7.64448	4.32576	4.85628	7.04823	3.35747	3.8783	5.20895	3.22623	2.7408	2.7408	5.27685	4.04336	3.8783	8.36724	5.54816	4.19146	3.47777	3.8783	4.61527	6.68566	4.6668	4.04336	4.44862	6.94765	5.30964	6.51339	4.50634	5.77643	6.36529	9.14793	3.08184	6.9372	5.13769	1.15584	6.9372
TCGA-D8-A13Z	635	Alive	2.16581	2.16581	9.07404	4.72381	4.20534	4.97317	2.90278	3.08335	3.3882	3.85387	5.96167	3.08335	6.00711	3.63974	3.63974	2.45532	2.69633	2.45532	3.08335	2.45532	2.90278	3.08335	3.63974	-1.00411	3.63974	7.40103	1.80324	2.90278	3.51945	3.3882	0.58085	0.58085	3.63974	0.58085	4.77725	4.20534	8.32904	3.95008	4.66831	4.6106	3.75077	3.95008	3.08335	6.99024	4.20534	3.75077	6.66122
TCGA-B6-A0IE	1993	Dead	3.02482	2.78381	9.17769	2.78381	4.18236	5.92429	3.23127	5.30166	3.02482	1.64631	3.7167	5.62816	7.12528	2.13173	5.4329	8.81423	5.10574	4.07927	1.64631	3.41184	3.7167	3.23127	4.87897	1.64631	4.45366	8.12204	6.16987	2.78381	4.81623	5.69942	3.02482	8.25807	2.4943	3.23127	7.72952	4.45366	4.45366	3.57231	4.07927	0.909341	5.15727	1.64631	3.41184	8.44072	5.66423	4.36877	8.24026
TCGA-A2-A04Q	2385	Alive	2.69168	3.62456	8.60511	3.8761	3.48018	5.74004	3.31971	5.60729	3.13914	3.13914	7.71203	4.5898	6.92573	3.75581	5.60729	2.93269	3.13914	2.93269	3.62456	2.93269	4.18644	2.69168	5.83216	2.0396	2.40217	7.744	3.48018	4.90467	4.4417	3.13914	-0.767753	2.69168	4.36153	2.69168	4.18644	4.84696	8.91349	5.34077	3.62456	6.07774	4.09023	3.13914	4.09023	7.13311	3.98713	4.96017	7.97034
TCGA-OL-A5RX	878	Alive	2.94167	8.02242	6.49464	3.44863	5.56411	5.70497	1.86367	4.4751	3.44863	2.60063	3.97914	2.39418	7.09888	3.08606	4.30845	4.12001	2.39418	2.39418	3.90319	1.86367	1.01567	1.5011	2.94167	2.39418	1.86367	7.13253	4.92256	2.94167	2.94167	4.05129	0.278704	3.3376	3.3376	4.4751	5.74902	5.87365	3.2173	4.18559	3.2173	5.65953	4.57638	3.55172	3.44863	5.68243	4.05129	1.01567	7.68526
TCGA-C8-A26Z	470	Alive	2.09921	2.58464	10.0981	6.78851	5.06268	7.33952	2.94721	5.88581	5.44971	3.47772	4.90656	4.02521	8.21607	2.94721	5.20355	2.94721	4.63526	4.82168	5.13483	5.33187	4.82168	4.82168	5.20355	3.68417	4.1696	8.91939	4.98673	4.53217	4.30084	3.86474	2.94721	6.15232	4.98673	3.23671	8.45324	6.69614	4.02521	5.39199	5.33187	6.0061	5.70802	4.42114	4.42114	7.56518	5.39199	2.09921	8.73438
TCGA-A8-A07I	426	Alive	3.11617	4.00926	9.09998	4.83238	3.11617	4.39628	3.11617	7.05029	2.63075	5.73508	5.98124	5.1668	5.80067	3.11617	4.95268	3.11617	5.06371	3.47874	3.47874	0.30882	2.63075	4.83238	4.95268	4.21571	4.70114	8.1226	5.06371	5.06371	3.76825	4.21571	1.89378	4.39628	4.39628	5.98124	7.32005	5.66637	3.47874	4.95268	5.73508	5.06371	3.76825	3.76825	3.11617	6.81661	4.95268	0.30882	8.36952
TCGA-E9-A3X8	926	Alive	3.12372	6.27212	6.18262	2.67627	5.14757	6.20552	4.99819	4.77142	3.3043	-0.783166	6.58316	5.93108	6.93793	4.99819	3.86069	8.2475	2.38676	3.12372	-0.783166	3.60915	2.38676	3.46476	5.84619	2.02419	-0.783166	6.58316	4.07482	1.53876	4.77142	-0.783166	4.57439	3.86069	5.14757	2.38676	3.12372	3.3043	2.91727	1.53876	-0.783166	1.53876	5.40666	0.801797	1.53876	6.03701	3.12372	3.60915	9.72165
TCGA-AR-A1AW	2632	Alive	3.64469	5.51916	8.6949	6.36716	2.05973	6.89767	3.64469	5.76017	4.49269	4.59578	8.54193	4.49269	8.03701	3.43824	6.65667	4.59578	2.54516	3.43824	5.80389	2.90773	2.54516	3.98573	6.63262	3.64469	4.7822	9.27113	4.692	4.49269	6.11284	3.98573	2.54516	5.22966	5.76017	6.07765	5.76017	6.45205	4.94726	6.47927	5.66854	6.4243	5.0232	5.22966	5.46572	7.87223	5.57069	5.22966	7.34513
TCGA-C8-A1HK	366	Alive	2.75785	0.43592	10.4871	5.99051	2.75785	5.07978	0.43592	6.10835	3.24328	3.60585	5.72132	2.02088	7.37843	3.24328	4.13636	0.43592	3.24328	4.13636	4.68385	2.75785	5.48031	4.34281	4.68385	3.60585	3.89535	8.52868	2.75785	2.75785	4.82824	4.95948	0.43592	4.52338	5.2939	0.43592	4.13636	6.16384	6.21728	4.82824	4.52338	6.26881	6.10835	0.43592	4.34281	8.08697	6.4132	3.60585	9.29701
TCGA-LL-A5YL	519	Alive	1.57896	5.36555	7.2054	3.50496	3.64935	4.30142	4.54243	4.21122	-0.742971	2.06438	5.36555	5.03839	6.4567	2.71646	4.54243	5.18777	2.06438	4.38631	0.841991	4.21122	4.68329	3.50496	5.44685	2.71646	3.34449	6.64073	3.64935	1.57896	4.98495	2.06438	4.21122	4.54243	3.16392	-0.742971	4.01192	4.87174	3.16392	-0.742971	1.57896	2.71646	4.61458	2.71646	3.64935	7.5002	5.9985	5.13967	9.56195
TCGA-EW-A1PB	608	Alive	-0.524341	-0.524341	8.66301	2.64558	2.28301	4.33364	3.56312	1.79759	1.06062	-0.524341	13.3238	4.60494	4.96751	3.56312	4.42986	2.64558	1.06062	3.1761	3.1761	2.64558	1.06062	1.06062	5.20358	2.28301	1.79759	6.46434	1.79759	4.68511	4.11952	1.06062	-0.524341	-0.524341	2.93509	1.06062	-0.524341	3.56312	4.76106	4.33364	-0.524341	1.79759	2.93509	4.33364	4.23055	5.98345	3.86798	2.93509	7.43566
TCGA-HN-A2NL	79	Alive	2.56875	-0.601172	9.06948	2.20618	2.20618	6.88264	0.98379	4.25681	3.09927	-0.601172	3.79115	3.64676	7.5837	1.72076	4.68423	6.86643	4.15372	4.60828	3.09927	1.72076	3.79115	3.09927	4.82509	3.79115	2.85826	7.78685	2.20618	9.57998	3.92239	3.92239	4.25681	2.20618	4.25681	3.92239	3.92239	5.90662	3.79115	4.89068	2.85826	5.58865	6.49686	4.35302	4.15372	8.99688	3.09927	4.75638	8.69574
TCGA-A2-A0T2	255	Dead	-1.12296	2.96451	8.77338	2.04697	2.78393	4.00633	1.6844	3.5209	0.462007	1.19897	2.57748	4.54947	5.38484	3.12497	3.73503	3.40061	1.19897	2.04697	2.33648	1.19897	2.96451	1.19897	3.92144	1.19897	1.19897	6.69083	2.78393	0.462007	3.12497	1.6844	2.33648	2.57748	2.04697	-1.12296	4.60496	3.92144	2.78393	3.26936	2.57748	3.73503	4.75969	4.2346	3.5209	6.2949	3.5209	3.5209	6.48437
TCGA-AO-A12H	1234	Alive	5.56332	-0.21804	9.07888	3.68885	5.39667	7.92662	4.02989	6.08574	4.99141	-0.21804	4.82635	6.19135	8.01558	5.06736	5.06736	2.95189	4.30552	4.99141	3.86942	3.4824	3.86942	3.68885	3.68885	3.86942	3.68885	7.97672	7.13069	2.95189	5.27381	4.91124	3.86942	5.6646	4.63994	1.36692	10.6013	6.157	5.50988	4.91124	4.53685	5.84805	5.93171	-0.21804	5.13951	8.42221	4.73616	4.82635	8.8071
TCGA-B6-A0RI	7126	Alive	3.3157	6.62912	8.38053	5.29433	4.08622	5.41806	3.13513	5.99642	3.13513	3.7518	4.90067	4.35752	6.87929	2.92868	2.39817	4.18244	2.39817	2.39817	2.92868	3.8721	-0.77176	2.92868	3.62056	3.3157	2.0356	7.40317	3.47617	4.95616	4.51364	3.3157	3.47617	3.8721	3.98313	5.91474	9.20409	5.67118	4.08622	3.8721	4.08622	4.58579	5.70397	4.08622	3.3157	5.15898	4.58579	2.39817	7.74788
TCGA-B6-A0RT	2721	Alive	1.77913	4.98424	7.84999	3.5634	3.13276	5.2957	2.06863	5.40362	1.41656	3.13276	8.16953	2.51609	7.41977	1.77913	5.78911	3.25306	1.77913	3.73848	3.65359	2.06863	2.30964	0.931128	5.45469	2.51609	2.06863	8.38234	2.30964	5.50402	4.87599	3.96675	0.931128	4.22391	4.49184	6.21653	3.00152	5.35067	1.41656	4.39056	4.22391	4.10105	4.39056	3.00152	3.00152	6.63711	5.01859	3.96675	6.94459
TCGA-A2-A3XS	1032	Dead	1.1117	3.05923	8.08407	3.73061	3.5138	4.9337	2.21124	2.55227	-1.69565	0.626275	4.37044	3.16233	7.00131	1.76378	3.85894	7.26145	3.05923	3.6619	3.05923	1.1117	1.76378	2.55227	4.13724	0.626275	2.55227	7.10848	2.69666	2.55227	4.90426	2.00479	-1.69565	2.21124	1.76378	1.1117	4.18699	4.28163	1.76378	4.03227	3.16233	3.6619	3.16233	4.71374	1.76378	6.72641	2.9482	2.21124	7.06922
TCGA-AN-A0FN	218	Alive	3.95154	4.24104	8.43744	6.39632	5.5365	3.72021	4.32593	5.63959	1.51858	4.05463	8.05774	6.09147	7.2788	5.30517	4.75124	3.10354	3.95154	2.36657	3.44458	2.36657	3.10354	2.89709	4.32593	3.44458	2.65608	8.48436	4.05463	4.32593	5.17393	1.51858	-0.803351	5.12739	4.92457	2.89709	7.44931	5.63959	2.89709	4.24104	4.24104	5.46344	3.44458	3.10354	3.72021	8.01363	3.84051	2.004	7.70047
TCGA-E2-A15T	1563	Alive	-0.235118	7.62907	8.46185	6.17427	4.97434	7.23249	3.67177	7.04101	5.05028	4.80928	4.80928	4.97434	7.2487	2.93481	5.54624	3.46532	3.67177	4.28844	3.67177	4.01281	2.08681	2.93481	5.37959	3.67177	4.71908	8.29236	5.19115	3.22431	4.1572	3.46532	4.40874	3.67177	5.12243	7.02227	10.608	5.12243	4.71908	6.58506	4.80928	6.30404	5.64753	3.46532	4.62286	6.45138	4.28844	4.01281	8.34608
TCGA-BH-A0HY	1545	Alive	2.59623	5.63185	9.96604	6.68369	5.94673	5.5597	1.85926	6.42405	6.20504	5.02919	6.29667	5.02919	8.34576	1.85926	3.97474	4.79786	4.79786	3.08166	3.97474	1.85926	3.44423	2.59623	4.79786	4.66662	3.73373	8.74598	5.02919	4.91816	4.18119	3.97474	3.44423	4.36176	5.63185	4.79786	6.57808	5.40358	8.12605	5.70057	5.2285	4.18119	4.66662	4.52223	2.59623	7.58718	5.40358	5.02919	8.0622
TCGA-AR-A2LR	1742	Alive	-1.00052	4.6719	9.13519	4.12876	2.45891	4.6719	0.584442	2.90637	1.32141	2.1694	5.50727	3.3918	6.70684	0.584442	5.50727	-1.00052	2.45891	3.24741	3.3918	0.584442	2.90637	1.32141	0.584442	4.04387	2.1694	7.31689	3.64334	3.95368	2.69992	2.69992	-1.00052	2.69992	4.78084	-1.00052	5.68598	4.61419	2.45891	5.47521	2.1694	4.20893	3.75437	1.32141	1.80683	7.2895	2.45891	3.52304	5.96526
TCGA-BH-A0DX	2156	Alive	2.86071	3.55259	8.43407	5.66807	4.01825	4.88819	4.20467	5.2688	5.92846	3.06716	7.03679	4.11447	6.64409	2.86071	4.36973	4.20467	2.6197	2.6197	2.6197	1.96763	3.80413	1.96763	4.71486	4.20467	1.4822	7.4867	3.80413	5.2688	4.65213	4.77498	2.3302	6.92182	4.71486	5.13755	6.29982	5.87452	1.96763	4.20467	4.20467	5.81848	4.11447	4.11447	3.80413	6.29982	5.04292	4.28956	7.71102
TCGA-BH-A1EV	365	Dead	1.66624	4.20229	8.98275	5.88347	5.64809	4.62971	3.04475	4.70186	6.89121	3.2512	5.49406	3.86787	7.80784	3.2512	4.38871	2.15167	1.66624	2.15167	1.66624	2.51424	2.15167	3.86787	2.51424	3.59224	3.59224	7.48897	2.51424	3.2512	3.59224	3.04475	3.86787	3.73663	3.98817	3.59224	6.54398	5.36668	6.1898	4.77058	3.86787	4.95902	5.53414	5.01674	2.80374	6.87569	2.80374	2.51424	7.46843
TCGA-S3-AA0Z	629	Alive	1.72489	2.08746	7.73451	2.82442	4.20293	5.76302	3.00499	4.47212	4.75042	0.502493	6.97823	3.77551	7.1607	3.56139	5.42533	-1.08247	3.44109	3.30985	3.77551	2.08746	2.37696	2.37696	5.18432	3.67242	2.37696	9.43815	4.9399	4.89481	3.44109	4.40938	4.04681	2.08746	4.69889	0.502493	3.30985	5.97281	4.89481	6.76928	3.77551	4.75042	3.87173	3.96192	4.12698	5.92876	4.75042	1.23946	6.56858
TCGA-BH-A0W3	728	Alive	4.41429	5.23142	7.55335	4.41429	4.41429	5.57656	4.10943	5.37952	2.3439	1.60693	6.13049	3.4814	5.99925	3.4814	3.72241	0.0219681	3.72241	2.82932	3.72241	3.4814	2.82932	3.72241	3.4814	4.66582	3.4814	8.66943	5.15125	5.06636	4.2699	4.10943	3.4814	6.43136	4.10943	4.54553	5.95271	5.95271	1.60693	6.28875	4.54553	6.13049	3.72241	7.29809	3.19189	6.79015	5.23142	2.3439	7.84852
TCGA-AN-A0FX	10	Alive	2.80326	0.877259	7.93687	2.64279	2.80326	4.74516	2.01476	4.17004	-1.44467	3.50953	5.93903	3.41331	6.51533	0.877259	5.54402	3.19919	0.877259	2.94765	2.94765	0.877259	2.25577	3.07889	3.50953	1.72526	3.07889	7.81036	2.46222	2.80326	2.94765	3.91288	2.46222	2.80326	4.33669	5.37551	6.16266	4.43797	2.80326	4.33669	3.31022	4.28325	4.04718	3.19919	2.64279	8.09643	3.19919	4.62142	6.54968
TCGA-A7-A56D	448	Alive	2.9504	0.143046	5.42845	2.46497	4.39097	3.31297	4.39097	5.75776	0.143046	0.143046	5.3525	7.59426	6.16541	1.72801	3.60248	4.66661	0.143046	4.66661	0.143046	4.53536	1.72801	4.66661	4.53536	0.143046	2.9504	4.53536	4.89793	0.143046	4.23051	0.143046	4.7869	1.72801	6.51809	0.143046	5.56931	3.31297	4.53536	0.143046	3.60248	0.143046	4.04994	0.143046	4.89793	5.3525	3.31297	3.31297	10.6773
TCGA-BH-A0DI	912	Alive	1.76703	3.35199	8.16278	5.98426	3.69303	4.87136	3.69303	5.27799	3.14554	3.14554	6.72122	5.82014	6.54313	3.35199	3.53256	1.03006	3.14554	3.53256	2.25245	4.19999	3.14554	3.14554	1.03006	3.35199	1.76703	7.94095	2.25245	3.14554	3.35199	4.08896	1.03006	3.69303	4.08896	3.69303	7.2843	3.53256	3.96866	5.05981	3.14554	4.3993	4.57438	3.35199	4.3993	6.58465	2.90453	2.90453	7.82448
TCGA-A8-A08X	1308	Alive	2.73999	-0.429936	7.93201	3.81799	3.65753	5.24249	2.37742	4.32495	4.21392	2.73999	6.19942	1.89199	5.59243	2.37742	4.09363	5.5008	-0.429936	2.37742	1.15503	-0.429936	1.15503	2.73999	4.77952	-0.429936	3.47695	6.58129	4.69935	3.65753	4.42804	-0.429936	2.37742	2.73999	3.47695	1.15503	4.99633	4.09363	2.37742	1.89199	3.47695	5.12465	3.0295	3.65753	3.65753	6.01301	1.15503	3.0295	7.03767
TCGA-D8-A73U	492	Alive	2.05261	2.70469	6.72907	4.91768	4.60281	7.15815	2.05261	5.35378	3.15215	3.63758	6.40513	3.88911	7.26207	2.05261	5.47408	4.45471	2.70469	3.49319	4.73711	0.83022	0.83022	2.70469	5.07815	1.56719	3.76882	8.25928	2.70469	4.91768	5.31135	4.45471	0.83022	4.10324	4.45471	5.02662	5.51204	5.54904	3.49319	4.97318	3.88911	5.47408	4.19945	6.42517	4.28965	6.93874	4.10324	3.88911	6.62896
TCGA-D8-A1XC	458	Dead	3.90839	5.61621	8.59022	4.24943	5.78286	5.55609	3.70194	5.42777	6.87187	4.24943	4.39382	2.80886	7.5484	3.46093	4.24943	6.65971	4.64536	1.58646	4.64536	3.46093	2.80886	3.90839	4.08896	0.00150158	4.52506	8.94695	3.46093	4.24943	3.90839	3.70194	3.46093	4.52506	4.9557	5.88414	6.57136	5.42777	3.90839	5.55609	5.21095	4.85948	6.06759	3.46093	4.64536	6.11003	4.52506	1.58646	7.53288
TCGA-A1-A0SJ	416	Alive	2.31533	5.62113	8.07318	3.05229	4.00338	2.84584	4.63725	4.50295	2.84584	3.05229	5.12268	4.87332	6.70764	3.78926	3.23286	2.31533	1.46733	1.46733	3.05229	1.46733	3.23286	0.730364	3.53772	2.31533	2.31533	7.29006	4.1898	1.46733	3.23286	2.60483	1.95276	4.35485	3.78926	4.27468	3.78926	3.66896	2.60483	4.63725	2.84584	4.0996	4.4308	2.84584	-0.854599	5.68456	4.00338	2.31533	6.73786
TCGA-A2-A1FV	714	Alive	4.16922	7.51423	9.31174	6.93612	5.32354	7.07921	2.67445	7.48648	5.23739	4.94294	3.96991	3.73858	7.3999	3.73858	3.73858	3.96991	5.72282	4.25941	5.75418	3.60734	4.25941	4.50042	3.46295	4.42447	4.50042	9.26623	6.22625	4.88745	3.85888	4.57257	4.88745	5.65796	5.62441	7.76577	6.73072	6.37489	3.30248	8.0823	5.72282	6.45343	5.28111	2.67445	5.55487	7.6948	4.50042	5.1923	8.11287
TCGA-C8-A1HJ	5	Alive	1.42963	5.83713	8.87717	3.11769	1.42963	5.05412	4.04106	3.38899	-1.7403	2.34717	5.39926	-1.7403	6.9497	3.75156	4.91792	1.06706	1.96014	1.42963	3.2139	1.42963	2.78327	3.61726	1.42963	2.1666	3.75156	8.32714	3.98762	1.42963	3.87441	2.50763	-0.155333	3.3041	5.10519	1.42963	6.70679	4.09259	3.01459	4.56349	3.54511	4.85962	2.34717	-0.155333	1.71914	6.45446	4.44953	2.78327	7.59733
TCGA-E9-A228	1285	Alive	3.73765	2.45754	8.70275	4.77947	4.29404	5.95396	5.00774	3.89811	4.77947	3.73765	3.35062	4.69458	6.9811	5.62746	5.53283	-0.349817	2.45754	4.29404	3.73765	3.55707	1.23515	4.60438	5.14204	5.07645	3.89811	7.38489	5.58092	2.45754	5.07645	4.17375	4.17375	6.33668	4.77947	5.95396	9.76001	5.32261	5.53283	5.75871	3.35062	5.32261	5.14204	3.73765	4.93559	7.85475	4.50816	1.97211	8.15401
TCGA-JL-A3YX	352	Alive	2.73018	2.48917	8.06041	4.07413	4.91238	6.93061	3.27767	4.456	3.78463	1.35167	4.52159	4.8111	7.68437	5.00702	5.21956	7.31976	1.83709	4.91238	3.67359	3.42206	1.83709	2.73018	5.53753	2.73018	2.48917	8.04376	3.27767	3.1172	3.88772	3.5533	5.33352	3.98393	4.15902	4.75766	7.68437	5.99552	2.19966	4.38729	3.5533	3.67359	5.5689	5.59959	2.73018	6.18961	4.86263	3.67359	8.00415
TCGA-D8-A145	410	Alive	4.46421	3.68181	8.57905	5.98046	3.68181	6.50556	1.8453	5.01523	3.79284	3.68181	5.85813	3.43027	6.02663	2.94484	4.81931	6.92669	3.68181	3.28588	3.43027	1.8453	2.94484	2.94484	4.59254	3.28588	3.56151	8.32566	3.99215	4.87084	4.32335	4.2474	0.622912	4.96869	5.14647	3.68181	7.82258	5.48089	4.5298	5.1877	3.56151	4.5298	3.68181	2.73839	4.32335	6.40427	4.71038	2.73839	6.98632
TCGA-BH-A18I	1093	Alive	5.59596	4.48307	8.41215	6.29521	5.03408	5.39665	4.88969	6.35142	5.16533	4.83816	7.13895	5.03408	7.60755	1.86416	3.91478	3.14427	3.44912	4.72923	4.41435	3.14427	4.1012	3.81169	5.7433	3.14427	4.3422	8.87538	3.91478	3.58036	4.93945	4.83816	1.86416	5.39665	4.61139	2.96369	6.8577	6.13362	4.61139	6.29521	4.1012	5.65672	5.07917	5.97567	4.61139	6.13362	5.99932	4.67151	7.2808
TCGA-E9-A1RE	1419	Alive	3.15091	2.49884	9.34433	6.2914	5.62222	6.92989	2.86141	5.71385	4.97688	4.90094	4.21504	4.97688	8.02687	4.21504	4.97688	2.49884	2.49884	4.90094	4.33534	2.49884	2.01341	4.90094	6.06652	3.39192	4.90094	8.86391	6.13443	3.93941	4.54946	3.15091	2.49884	8.35326	6.03133	6.89116	8.30251	5.71385	1.27645	5.57413	4.33534	5.84123	3.77895	3.77895	3.77895	7.63985	5.11775	3.93941	7.69711
TCGA-A7-A426	364	Alive	5.11469	5.75897	6.69251	3.65258	5.55357	6.29053	2.79276	5.58476	4.10396	1.94476	4.37772	3.32327	7.58669	2.2858	4.48081	3.76579	2.79276	5.3866	3.65258	2.89585	1.94476	1.4973	4.22769	4.01515	1.4973	8.28935	4.69608	4.30466	4.18762	4.10396	4.72437	4.54566	3.76579	4.18762	5.56925	6.4515	3.59246	4.48081	3.52972	5.17742	6.14116	5.23754	3.46413	6.2128	4.26669	3.24732	7.82414
TCGA-AO-A0JC	1547	Alive	5.05202	6.25255	7.47179	5.00048	3.12602	6.379	0.804088	6.92648	3.86298	4.34841	8.40648	1.54105	9.43466	3.12602	5.66207	-0.780875	2.02648	4.26352	4.77371	3.61144	3.12602	3.74269	5.28521	3.46705	3.46705	9.40028	3.61144	4.26352	6.08949	5.24149	3.12602	6.49525	5.14986	4.34841	5.36887	6.95383	4.17332	6.20781	4.71098	6.11394	5.48591	4.42858	4.89155	6.78137	4.50453	4.57668	8.78708
TCGA-AR-A1AQ	3021	Alive	0.772027	2.6465	8.09095	1.99442	3.27453	4.04505	0.772027	3.57938	-0.812935	1.99442	5.92853	2.6465	5.78698	4.54462	4.23146	3.27453	0.772027	1.50899	2.35699	1.50899	0.772027	0.772027	3.71063	1.50899	1.99442	5.81642	2.35699	2.6465	3.57938	2.6465	0.772027	1.50899	3.43499	-0.812935	1.99442	3.09396	5.5621	2.8875	-0.812935	3.27453	2.6465	4.14126	3.43499	5.6628	2.35699	2.35699	7.09995
TCGA-BH-A203	1174	Dead	2.65289	1.06793	8.27413	6.05282	4.34095	5.03755	5.09768	4.76837	2.29032	4.23785	6.64284	4.52736	7.71658	4.52736	5.99076	4.00653	1.80489	3.1834	3.87528	3.1834	4.52736	4.23785	4.90923	3.73089	4.00653	8.51363	3.1834	4.23785	5.03755	4.97482	2.29032	3.73089	4.76837	3.38986	6.47165	5.36561	4.00653	4.90923	4.97482	6.02212	5.15539	2.9424	3.73089	7.13402	4.12682	2.65289	7.67772
TCGA-D8-A1XW	1309	Alive	2.24877	3.0719	7.89041	3.59273	3.90589	4.47907	2.45523	3.40632	4.27626	1.35569	5.60362	3.19219	5.26258	0.133298	5.34275	2.79626	0.133298	3.75779	2.45523	0.870263	2.79626	2.24877	4.04019	1.71826	3.19219	8.41407	3.40632	4.47907	4.32969	0.133298	0.133298	2.94065	3.9746	4.32969	5.31652	3.9746	3.75779	4.22076	2.6358	5.20655	3.40632	2.00777	3.9746	6.40008	3.0719	2.00777	6.36212
TCGA-AC-A3W5	504	Alive	2.27488	4.05915	8.09647	4.53122	4.05915	4.88631	2.80539	5.17104	2.56438	2.27488	5.8192	5.03569	6.39957	1.42688	4.4625	1.91231	2.80539	3.01184	3.49727	2.56438	3.49727	2.80539	5.58069	3.49727	2.27488	7.73066	3.96293	3.35288	4.23424	3.62851	3.35288	3.19242	3.62851	1.91231	5.64411	4.4625	3.35288	3.96293	3.49727	5.03569	3.85984	4.93784	3.19242	6.63633	3.85984	2.56438	8.19507
TCGA-E2-A1LA	748	Alive	3.63793	2.90097	8.71118	4.3749	6.03482	6.67356	4.12336	6.41754	-0.268956	-0.268956	5.66178	6.14044	7.1489	5.75341	4.48593	5.88079	2.90097	1.31601	2.5384	2.05297	4.3749	3.97897	4.48593	3.19048	4.25461	8.407	5.40347	3.43148	4.9405	3.43148	2.90097	4.77544	2.90097	1.31601	9.86932	5.66178	4.48593	5.5124	3.19048	5.88079	5.95986	2.90097	5.45896	6.47251	4.9405	4.3749	8.28946
TCGA-E2-A15G	554	Alive	4.13107	5.62988	8.32519	6.0169	4.7368	6.3757	3.06694	6.14667	5.94736	3.30795	5.75726	3.69498	7.62432	2.77744	4.13107	4.65191	3.85544	4.46549	4.81697	3.69498	3.5144	3.69498	4.81697	3.99983	2.77744	9.45143	4.56171	5.79734	5.03378	4.96506	3.85544	6.64094	4.56171	5.09937	7.16976	6.95624	4.56171	5.94736	4.89292	5.58479	6.40193	4.65191	4.46549	7.02537	6.17737	3.85544	8.15054
TCGA-B6-A1KN	4233	Alive	5.38495	3.15465	8.64156	6.34903	4.88047	5.06892	3.70214	6.50949	5.79406	3.15465	5.8636	3.70214	7.229	4.73961	3.97777	1.03917	3.84653	4.31219	5.75799	5.12663	1.03917	5.75799	6.39672	4.4986	4.66366	8.61156	6.16845	3.70214	4.88047	4.31219	1.03917	3.15465	5.23557	1.77614	6.59376	6.7116	5.18213	5.38495	5.23557	6.32457	6.22239	3.15465	4.94606	6.87206	5.47658	5.0088	8.76482
TCGA-E2-A1IE	2362	Alive	4.89485	4.68839	9.42397	4.82926	5.23588	6.98042	2.21035	6.80387	5.38027	5.38027	3.10343	4.95758	6.69761	4.15788	6.0612	3.30988	5.07542	4.35719	4.15788	4.44739	3.65092	3.92655	5.07542	2.86242	5.0177	9.77694	4.68839	3.92655	4.15788	4.53228	3.92655	6.19741	4.26097	4.82926	10.7039	6.41422	5.66978	6.27336	2.86242	4.61245	3.79531	1.72492	4.68839	6.83762	4.89485	2.21035	8.04324
TCGA-A2-A0CQ	2695	Alive	4.15628	6.97778	7.63369	4.91301	6.43785	7.12484	5.86815	5.40682	4.65585	2.99874	7.66898	4.15628	8.30111	4.34269	4.72456	4.91301	4.25249	4.72456	3.38576	4.91301	4.34269	3.54622	5.40682	4.34269	2.10565	8.15938	5.18094	5.44804	6.03976	5.67334	2.46822	5.80609	3.38576	6.87573	7.04649	6.7659	6.03976	5.18094	4.85289	5.44804	6.82968	4.25249	4.65585	7.19916	5.74124	3.82186	9.48689
TCGA-AN-A0XV	162	Alive	4.78677	4.84689	7.79823	5.16291	5.11482	6.6668	2.93262	6.00036	4.18637	3.98706	6.15104	4.09016	6.76356	4.09016	5.70791	8.53824	4.27657	3.62449	4.9046	3.31964	2.69161	2.4021	4.18637	4.36146	2.69161	8.59193	6.5985	4.72403	4.72403	3.75574	1.5541	3.87603	4.65844	4.18637	6.5985	5.57203	4.58973	6.8688	3.62449	5.25454	5.29827	3.31964	4.36146	6.5809	3.87603	1.5541	7.67097
TCGA-BH-A0BT	2365	Alive	3.75327	1.98774	8.262	5.33823	3.5727	5.33823	1.98774	4.30966	3.36625	2.83573	6.88498	3.36625	7.30243	1.98774	3.36625	3.5727	3.36625	4.05813	4.79509	3.36625	4.05813	3.5727	6.0752	3.5727	1.25077	9.18741	3.91374	4.05813	4.4207	4.05813	3.12524	5.93259	4.05813	3.5727	4.95121	5.44717	1.25077	5.15766	5.09207	5.85563	5.44717	3.12524	4.18937	7.55455	6.1736	4.95121	8.66299
TCGA-OL-A5RV	1062	Alive	4.28994	8.60153	7.08886	5.11817	5.15096	5.33344	2.76269	5.33344	4.90405	3.53321	4.10149	3.19879	7.13056	2.92316	4.6976	4.10149	2.58212	4.34766	3.96063	2.76269	1.84516	2.92316	3.06755	4.16708	3.43012	8.67382	5.66391	4.22982	3.43012	4.34766	3.31909	5.15096	3.43012	6.52698	6.96525	6.29728	2.58212	5.68646	3.62943	6.48901	5.49541	4.97901	3.31909	5.4167	4.65251	2.13466	7.47936
TCGA-B6-A0I1	2361	Dead	0.997596	-1.80976	8.93592	2.58256	3.68209	5.35011	0.997596	5.35011	0.997596	1.89068	7.92664	3.80495	5.99114	2.8341	5.32979	6.57826	1.64967	3.80495	0.997596	0.997596	3.39969	3.04822	3.31952	2.2777	4.21261	8.25498	2.43817	2.7138	2.43817	2.43817	0.512169	2.8341	2.7138	-0.224796	1.36017	4.02313	2.09713	5.62487	3.61651	3.14444	4.29877	2.09713	0.997596	7.91646	4.7294	5.20147	7.73521
TCGA-BH-A1F6	2965	Dead	0.507242	2.38171	8.49782	4.20768	2.82917	5.1511	1.72963	3.44584	-1.07772	2.38171	8.47495	3.78026	5.26213	2.38171	5.07203	7.25767	1.72963	2.0922	2.82917	1.24421	-1.07772	0.507242	1.72963	2.0922	1.24421	5.69046	1.72963	0.507242	3.96667	2.0922	0.507242	2.0922	3.00974	0.507242	4.41413	5.39801	2.38171	3.44584	3.3146	3.96667	2.82917	4.13173	2.0922	6.17967	3.87648	3.3146	6.54433
TCGA-A1-A0SB	259	Alive	2.44309	5.67015	8.75018	6.14353	1.30558	4.53824	-1.01635	4.65608	4.02805	3.93785	0.568616	2.44309	6.29654	0.568616	3.07112	6.36736	3.07112	3.84163	4.40992	2.44309	-1.01635	3.07112	2.15358	2.68409	3.73854	8.17101	5.25044	2.15358	1.30558	3.23158	2.68409	2.44309	4.65608	2.89054	6.9552	4.91439	3.84163	5.00602	3.73854	5.45939	4.40992	2.15358	3.50722	8.92176	3.62751	2.68409	6.49935
TCGA-A2-A0YC	990	Alive	3.50872	6.01122	8.44508	4.99905	4.67099	5.34522	2.28633	6.21444	6.05892	3.0233	4.40181	3.0233	7.59619	5.13877	5.22493	-0.883595	4.1608	4.1608	4.24569	2.28633	2.28633	3.76026	4.94929	4.1608	3.20387	8.58605	3.76026	5.30623	3.97439	4.32586	4.60826	6.67865	4.73111	5.91082	6.94295	6.60022	3.0233	6.46513	4.47396	6.23535	5.49144	5.55935	4.73111	5.77462	5.6242	4.40181	7.35002
TCGA-E2-A155	640	Alive	3.3379	3.3379	9.20963	4.81183	5.59424	8.67972	4.4159	6.57736	5.89589	5.29725	4.69153	3.3379	7.40638	2.97533	3.86841	5.45337	4.92286	4.81183	4.69153	3.6274	3.6274	5.21236	3.86841	4.56029	4.25543	8.46718	5.52552	3.86841	3.3379	4.92286	2.4899	5.29725	5.02595	6.93615	10.1002	6.50782	5.8404	7.22325	5.21236	6.31772	6.09871	3.6274	4.69153	6.05061	5.12217	2.97533	8.28171
TCGA-AO-A1KS	350	Alive	4.40426	7.22271	8.82234	5.7026	2.36473	5.21718	1.51674	5.12555	4.40426	3.28227	5.85302	0.779771	8.75514	4.05279	5.38463	1.51674	2.89525	2.36473	5.17209	3.44274	4.05279	4.149	4.80952	4.48021	4.92273	8.94132	5.17209	4.149	5.12555	3.9497	-0.805192	2.36473	6.43321	4.149	8.28492	6.22823	1.51674	5.67054	4.62107	7.16635	4.55236	0.779771	4.68666	8.56767	6.01499	3.44274	8.26359
TCGA-EW-A423	533	Alive	3.35503	1.77007	8.85115	4.20303	5.82318	6.96384	3.35503	5.12056	3.69607	-0.551862	5.92387	4.30612	8.43398	-0.551862	3.14858	7.23604	2.25549	5.28103	3.5356	2.25549	3.9717	3.35503	6.3185	2.25549	3.9717	8.28419	4.49253	4.09199	4.40233	5.42542	5.92387	4.73354	3.5356	3.69607	7.82752	7.19633	2.25549	4.20303	4.30612	5.42542	6.26832	5.12056	3.9717	8.19297	5.17606	4.93999	9.70906
TCGA-A2-A0CS	4646	Dead	3.1628	2.3148	7.79377	4.51643	5.20232	2.80023	5.6653	5.48472	4.51643	3.4523	4.08033	4.63673	5.54746	2.80023	3.4523	5.35042	2.80023	2.80023	-0.00712866	2.3148	3.1628	1.57783	2.80023	1.57783	2.80023	6.70712	2.80023	5.27827	3.4523	3.1628	2.3148	7.3416	-0.00712866	2.3148	8.20719	5.12215	4.08033	-0.00712866	2.3148	3.1628	4.94707	1.57783	2.80023	7.41072	3.1628	4.2408	9.13498
TCGA-D8-A1X9	727	Alive	1.38541	3.70734	9.65376	5.86654	5.0099	7.00012	4.32401	5.35504	5.47288	4.04838	5.0099	3.50089	7.91419	4.04838	4.84485	1.38541	2.12238	3.50089	3.88791	3.88791	3.50089	4.55534	5.41516	3.88791	4.65843	10.0013	4.84485	4.44431	4.75465	4.19277	4.32401	4.04838	5.58181	5.68309	8.72823	6.30825	5.08585	6.54192	5.08585	5.2923	5.41516	3.70734	4.19277	6.98036	5.68309	3.25988	8.1536
TCGA-AR-A0TP	4275	Alive	2.14111	-1.02882	8.73107	2.14111	3.05864	4.18063	2.14111	3.61504	0.556144	1.77854	3.21911	5.41413	6.38903	3.72607	6.0046	5.73937	4.01558	4.32873	1.29311	0.556144	3.21911	3.21911	3.82916	2.87807	3.3635	7.9627	3.82916	3.05864	4.46303	3.21911	-1.02882	3.05864	5.34622	4.10046	7.34187	4.80407	4.25658	4.39745	5.03727	5.07971	3.61504	4.46303	2.43061	7.40997	4.52577	4.46303	7.61143
TCGA-3C-AALI	4005	Alive	4.0882	2.32266	7.60806	6.44368	4.64459	6.44368	1.5857	4.85872	2.32266	2.32266	4.95493	4.5243	6.94325	3.70117	4.0882	1.5857	3.17066	4.64459	4.85872	3.70117	2.32266	4.39305	5.97801	4.39305	4.39305	8.01754	4.75562	2.32266	3.90763	4.64459	3.90763	4.0882	4.85872	3.17066	4.85872	5.83362	5.97801	4.39305	5.04513	5.21019	4.64459	4.95493	3.90763	5.97801	5.61544	2.32266	7.46834
TCGA-E2-A2P6	1051	Alive	6.03306	2.33262	7.28682	5.09343	6.72494	6.30225	-0.837306	6.30225	3.06958	1.48462	6.5464	4.52025	8.41299	3.91758	2.33262	6.5464	3.06958	4.99558	4.20709	3.68626	4.11689	2.62213	6.4011	3.55501	3.80655	9.93005	5.13997	3.55501	5.31244	4.37215	5.84919	5.79205	3.06958	5.35252	6.28164	6.17392	2.62213	5.22878	3.55501	4.29198	7.1906	8.55286	4.29198	7.1227	5.13997	3.80655	9.49249
TCGA-E2-A158	450	Alive	2.48312	5.29047	9.8979	3.66754	4.80504	6.03491	0.608648	2.72412	-0.976315	1.34561	5.9185	2.93058	6.67474	2.72412	5.89405	4.85658	3.27161	4.51554	3.11115	2.93058	4.23314	1.83104	5.36354	2.48312	3.54725	8.33883	3.416	0.608648	2.93058	3.54725	-0.976315	2.72412	4.30909	2.48312	2.72412	4.69611	9.69523	6.01237	4.80504	3.77857	4.30909	2.48312	2.48312	8.05435	3.66754	3.77857	6.87543
TCGA-S3-AA14	529	Alive	3.42039	3.42039	7.97776	6.37035	4.35327	6.06948	3.13088	4.71584	6.61917	2.28288	4.04842	4.91515	6.97218	3.66139	4.48452	1.54592	4.04842	3.86785	5.00535	3.13088	3.42039	3.86785	4.35327	3.86785	3.66139	8.97498	4.91515	5.93823	3.42039	4.20888	2.28288	8.62984	4.71584	1.54592	7.83747	6.22774	3.42039	5.74231	4.35327	5.45281	4.20888	4.81894	3.66139	6.33599	5.38722	-0.0390454	6.80644
TCGA-AR-A1AI	3296	Alive	1.23737	3.43901	8.49853	3.30776	1.23737	5.2553	1.7228	2.61589	3.30776	1.23737	4.20085	2.61589	5.29049	3.43901	4.64337	2.08537	1.23737	1.23737	2.82234	1.23737	2.37488	1.23737	4.89273	2.37488	1.7228	6.86381	3.00291	1.7228	4.64337	3.00291	1.23737	0.500408	2.61589	-1.08455	3.43901	4.53016	4.53016	4.84618	3.67033	5.06519	2.08537	3.67033	2.08537	5.92667	3.77343	1.23737	6.36666
TCGA-GM-A3NW	3361	Alive	4.12681	6.51637	7.41959	4.9748	4.00651	6.40181	3.18339	5.67278	4.52735	4.23784	4.8405	6.40181	6.9828	3.38984	3.18339	3.73088	4.34093	5.31584	3.87527	5.54904	3.18339	2.29031	5.03754	4.00651	1.06791	8.0337	6.51637	3.18339	4.34093	4.43715	1.80488	5.78673	3.18339	6.08286	4.52735	6.55977	4.12681	4.43715	4.8405	5.36559	4.9748	2.94238	4.00651	7.34714	4.52735	1.06791	8.85146
TCGA-A8-A07L	975	Alive	3.22925	3.51875	9.53708	3.75976	4.58288	6.95414	4.14679	5.84068	2.38125	4.70318	2.38125	7.94807	5.89221	3.75976	4.70318	1.64428	3.22925	6.50227	4.45164	4.45164	1.64428	3.96621	6.12541	2.38125	3.51875	8.52285	5.34472	3.75976	5.18861	3.75976	1.64428	3.22925	3.96621	3.75976	5.18861	5.41687	7.35394	5.55118	4.14679	5.67403	5.01352	4.30725	3.22925	6.90481	5.41687	3.22925	8.69232
TCGA-LL-A5YM	394	Alive	3.08738	3.82435	6.71187	-0.0825456	5.84819	6.45661	-0.0825456	5.04674	1.50242	-0.0825456	4.96185	5.75034	6.42525	4.00492	4.77544	5.12691	3.08738	6.6317	-0.0825456	5.53216	3.37689	4.00492	5.12691	1.50242	4.00492	4.16538	3.08738	1.50242	4.16538	2.23938	2.23938	5.8001	4.30977	-0.0825456	7.11713	1.50242	5.40931	-0.0825456	3.37689	-0.0825456	2.72481	2.23938	5.20286	5.75034	2.72481	3.37689	10.6394
TCGA-LQ-A4E4	849	Alive	4.07379	2.0034	8.56106	5.61221	4.07379	7.18132	3.58836	5.03903	-0.318527	2.48883	4.89093	4.20504	6.52696	2.0034	4.20504	2.0034	4.43636	5.91029	4.89093	4.43636	3.14091	4.07379	5.61221	3.38191	4.43636	10.077	-0.318527	4.32533	4.20504	5.23606	-0.318527	2.0034	4.72587	5.10774	5.94826	6.64726	4.20504	6.75829	5.29618	4.63567	6.52696	5.23606	3.38191	7.99889	6.15721	3.76894	7.93414
TCGA-A7-A4SA	454	Alive	4.34933	4.60459	7.97633	5.12305	3.4826	5.87087	2.85456	5.00984	2.56506	3.4826	5.50366	2.56506	6.89498	0.980095	5.50366	0.980095	3.30202	3.78745	4.34933	3.4826	2.85456	2.20249	5.22802	4.15002	3.09557	8.80664	5.22802	4.03899	2.85456	3.91869	4.68053	4.25311	4.43953	5.00984	6.91083	5.90293	4.03899	4.94972	4.34933	5.37241	4.25311	5.27778	1.71706	6.40636	3.64306	1.71706	7.54995
TCGA-BH-A0BV	1519	Alive	2.83976	5.8653	8.13569	5.31781	5.16169	5.8653	3.9393	5.76033	4.89039	2.83976	7.56379	3.9393	6.33619	5.70483	4.78729	1.61737	3.20233	4.55597	3.9393	3.49184	3.73285	4.11987	3.73285	3.73285	4.11987	8.32243	3.49184	4.55597	5.16169	4.55597	3.49184	4.89039	4.42472	5.91505	8.98951	4.9866	3.49184	4.67626	3.20233	4.11987	4.55597	5.24186	3.73285	6.92722	5.16169	3.9393	8.9423
TCGA-B6-A0WY	3461	Dead	1.86187	5.03179	8.18637	4.83587	4.33992	3.9125	3.30244	4.78244	2.96141	3.8094	4.1838	4.41207	6.67657	2.96141	3.8094	0.639477	3.30244	3.69837	2.75495	2.96141	3.69837	1.86187	3.44683	1.86187	1.37644	7.70915	2.51395	4.00871	3.44683	3.44683	1.37644	4.48078	3.69837	2.75495	7.25909	4.26397	2.75495	3.69837	2.75495	3.9125	3.30244	2.75495	2.75495	6.77561	2.96141	3.30244	7.45112
TCGA-BH-A201	856	Alive	3.09399	5.38817	8.55186	5.24083	3.45656	3.98708	3.34553	4.67895	3.45656	1.8716	5.86155	3.91113	6.71848	3.65587	4.58432	2.60856	2.60856	3.74607	3.45656	2.60856	2.16111	3.65587	3.98708	2.9496	3.45656	8.25818	4.05923	3.83096	3.09399	4.48303	2.16111	5.54716	4.63241	5.7351	6.92568	4.96846	3.22524	5.62054	5.11106	5.00545	3.83096	3.91113	4.12794	6.11953	3.91113	3.34553	7.04597
TCGA-E2-A572	1208	Alive	1.66676	2.40373	6.92729	2.88915	6.7683	5.43935	5.80972	5.12619	5.12619	0.0817991	4.47412	6.7683	6.71116	3.25172	5.69651	6.45684	2.40373	3.78224	0.0817991	5.86316	5.3672	2.40373	4.32973	0.0817991	2.40373	5.91469	5.43935	1.66676	3.78224	2.88915	5.036	5.75422	4.16926	0.0817991	8.44374	3.25172	3.54123	1.66676	0.0817991	3.25172	6.05908	0.0817991	5.036	5.29125	4.72566	4.60536	10.133
TCGA-A8-A09M	1006	Alive	3.03235	3.03235	7.75117	5.14783	3.76932	8.00709	3.56287	5.97095	3.03235	-0.13757	6.30537	3.03235	7.31364	-0.13757	4.11036	4.11036	2.18436	5.41702	5.21998	3.76932	3.76932	3.03235	5.35428	4.72041	3.76932	9.02985	4.38599	1.44739	4.72041	5.35428	4.38599	5.64379	2.66978	1.44739	9.80641	6.93925	4.61732	5.41702	5.83971	5.35428	4.11036	5.07188	4.61732	5.53486	6.09125	3.94989	8.48082
TCGA-BH-A0DP	476	Alive	3.87722	4.44282	7.20491	5.57322	3.14026	5.25573	4.51877	5.21065	4.84808	3.14026	5.34189	4.84808	6.12818	3.75693	4.72522	3.75693	3.32083	3.32083	2.93381	1.55529	2.04072	-0.766634	3.32083	2.40329	2.40329	8.84992	4.44282	4.72522	4.36265	3.14026	0.818329	4.90579	3.87722	3.32083	5.74116	5.1641	4.18756	4.90579	3.14026	6.05355	5.46219	4.78796	2.93381	6.85542	4.44282	3.48129	6.66799
TCGA-AR-A2LE	5062	Alive	3.36554	1.78057	8.71525	6.605	4.44354	7.59649	5.7502	6.42443	5.48101	4.44354	5.14981	4.58793	8.16715	5.24001	7.61346	2.51754	3.65504	4.28307	4.58793	2.51754	4.71917	4.28307	5.14981	4.1025	4.44354	9.3879	7.453	4.83947	4.71917	4.44354	4.44354	5.05359	6.63855	5.14981	7.83224	6.38544	5.24001	6.07825	5.81032	6.70341	4.58793	6.88211	4.1025	7.01579	5.81032	3.00297	7.63024
TCGA-OL-A5D8	973	Alive	4.49992	8.0255	8.62521	3.79365	6.82185	6.72563	5.92076	4.4037	5.47646	2.35308	4.30061	4.97199	7.16778	3.93804	5.10031	4.90328	4.18958	4.18958	4.06929	3.93804	3.24616	1.86765	5.10031	5.16043	3.00516	7.43447	3.93804	3.79365	4.18958	5.10031	5.03758	5.98867	4.59012	1.86765	7.84493	6.80311	5.21815	5.47646	4.18958	4.67501	4.67501	5.523	4.06929	6.9466	4.18958	2.35308	8.98659
TCGA-E9-A1NH	576	Alive	3.91379	7.14353	8.33205	5.54384	6.57676	5.67122	3.60894	5.01333	4.56587	2.98091	6.5549	4.47567	6.75988	3.22191	3.7694	4.73093	2.32883	3.91379	4.16533	2.32883	1.8434	1.8434	4.37945	3.7694	3.7694	8.52429	3.7694	4.27636	3.22191	3.7694	1.10644	4.47567	5.13618	6.41629	8.29296	5.86132	2.98091	5.07606	3.22191	4.16533	4.16533	6.41629	4.37945	7.03717	4.16533	1.10644	7.17253
TCGA-BH-A0W7	1363	Alive	2.75708	4.25185	8.06914	4.34204	4.58305	4.5071	2.99809	6.11783	2.75708	3.68997	6.30888	3.94151	6.51682	3.38511	3.82121	2.46758	2.10501	3.68997	2.99809	3.38511	2.10501	2.75708	4.85224	2.46758	2.46758	6.62857	4.85224	2.99809	4.34204	2.99809	1.61958	3.82121	3.54558	1.61958	5.77338	5.36374	3.20454	4.05254	2.46758	3.82121	6.28633	5.07901	3.20454	6.84454	4.05254	4.7895	7.48253
TCGA-A1-A0SF	1463	Alive	2.46499	5.52388	8.72343	4.78692	3.20196	4.42435	3.38253	4.96749	4.15305	3.20196	5.36115	3.93892	6.51423	2.46499	4.84965	5.83422	3.68738	0.880028	3.68738	1.61699	3.68738	0.880028	4.04995	3.54299	2.9955	7.59427	4.50452	3.68738	4.72133	4.24926	1.61699	6.08948	3.68738	4.24926	7.20795	5.31743	1.61699	4.90977	2.7545	5.7708	4.33946	2.9955	2.7545	7.24343	4.04995	2.46499	7.79092
TCGA-A8-A09R	273	Alive	1.847	4.73453	8.40466	5.6336	5.6336	5.01693	4.47927	5.93446	1.847	4.81048	6.06423	4.47927	6.9597	1.11004	5.35796	1.847	3.22551	4.65436	4.38305	3.773	3.61254	3.22551	5.75389	3.22551	4.16893	8.16532	3.91739	2.695	3.91739	3.61254	3.43196	2.98451	4.47927	5.07966	9.83909	5.1975	3.43196	4.56947	3.61254	5.07966	4.27996	3.773	3.91739	6.41989	4.88263	3.91739	7.23243
TCGA-A8-A06Z	31	Alive	4.10976	-0.138163	9.45616	4.90623	5.2881	6.63002	4.25415	6.98078	7.54132	-0.138163	-0.138163	7.31305	6.46175	2.18376	4.99112	4.71982	4.71982	4.10976	4.90623	1.4468	4.71982	4.25415	4.50569	3.76873	3.9493	8.76572	4.61672	6.01158	3.56228	4.90623	-0.138163	6.05166	4.25415	4.3854	7.9333	5.97036	5.07129	5.97036	4.3854	4.99112	6.09066	5.07129	4.61672	4.99112	4.99112	3.76873	9.53249
TCGA-A2-A04T	2246	Alive	1.56672	3.61734	7.90657	1.56672	3.15168	3.51425	1.92929	2.84683	1.92929	1.56672	6.97368	5.16875	7.94672	1.56672	4.37407	4.48728	1.56672	2.4598	3.40322	1.56672	2.66625	2.66625	3.80376	3.00729	1.56672	6.75372	4.11692	3.00729	4.37407	4.78173	1.08129	1.08129	3.28292	1.92929	1.92929	4.73664	2.66625	4.64201	3.80376	4.04477	3.51425	3.28292	2.21879	7.89635	2.66625	3.71356	7.53085
TCGA-D8-A27I	439	Alive	1.86383	5.54395	7.64041	5.92009	4.18575	5.09089	3.83066	5.06261	2.31128	2.49186	5.872	4.63321	7.01542	3.04825	4.70817	2.10483	3.61385	3.76195	3.15928	3.26237	0.726322	3.26237	4.07682	2.92796	1.86383	8.74758	4.51292	4.55414	4.18575	4.18575	3.04825	4.0191	4.38167	4.23728	6.54905	5.52333	4.88013	4.70817	3.44879	4.84734	4.42676	5.45968	2.92796	5.99685	5.17258	4.07682	6.6284
TCGA-A2-A0SW	1365	Dead	2.95261	2.95261	8.79271	5.3547	4.53757	5.09945	2.95261	6.25378	5.00323	1.73021	7.30512	6.83175	6.74516	3.84569	4.53757	6.93967	2.46718	4.05214	2.95261	2.46718	4.66881	3.31518	5.97814	3.60468	3.84569	8.75628	5.27453	3.31518	4.39318	5.3547	0.145252	6.295	4.78911	3.31518	6.4851	6.295	3.31518	6.02789	3.60468	4.39318	4.53757	5.27453	3.84569	6.93967	5.6371	3.84569	8.97497
TCGA-BH-A18U	1563	Dead	2.04497	5.5044	9.26026	4.58102	4.11536	4.67724	4.3669	6.66556	4.2466	2.5304	5.2149	4.2466	6.09808	5.00844	4.58102	4.2466	1.30801	3.42348	3.18247	-0.276957	2.5304	3.97097	5.14931	3.42348	3.18247	7.84716	4.67724	2.5304	5.14931	4.11536	1.30801	3.81051	3.42348	2.04497	8.81316	5.55593	5.00844	4.47793	3.81051	5.5044	5.14931	3.18247	3.81051	6.3524	3.42348	3.18247	8.05843
TCGA-EW-A1PF	439	Alive	2.50194	5.56083	8.73502	5.99022	4.68956	5.77496	3.03245	5.52184	3.03245	4.8866	5.80775	5.44054	5.90187	3.03245	4.54147	3.41948	3.57994	5.00444	4.28621	3.41948	0.916975	2.13937	4.82387	3.72433	2.50194	8.42741	4.28621	4.0869	4.18999	2.13937	2.13937	4.61741	4.61741	4.75828	9.39136	5.48176	3.72433	5.52184	4.18999	5.90187	3.03245	3.97587	3.2389	5.5988	4.68956	2.13937	7.23288
TCGA-LD-A7W6	404	Alive	4.7086	5.15606	7.18934	5.15606	5.07699	7.09215	3.78522	5.43504	4.99333	1.7346	3.68213	3.17517	7.63805	2.09717	4.99333	4.48183	2.09717	5.03577	4.99333	1.7346	1.24917	2.83413	5.19403	3.31956	3.68213	8.70367	5.19403	4.80988	2.09717	4.35351	5.19403	6.72814	3.68213	6.08711	7.04098	6.5197	4.05652	6.32812	3.68213	5.79761	5.58545	4.41909	3.68213	7.122	3.97164	3.17517	7.73781
TCGA-BH-A0E0	134	Alive	1.9939	8.23803	8.33375	3.9199	1.9939	4.88143	1.25693	4.88143	-0.328028	-0.328028	4.62617	4.88143	6.14771	1.25693	2.47933	-0.328028	3.1314	2.47933	3.75943	1.25693	2.47933	-0.328028	1.25693	3.37241	1.9939	7.2793	3.1314	-0.328028	3.75943	-0.328028	-0.328028	-0.328028	1.25693	2.47933	3.1314	4.95737	2.47933	3.37241	2.8419	5.09824	4.31583	4.42686	3.1314	6.63776	4.88143	4.88143	7.18767
TCGA-D8-A1XJ	664	Alive	-0.663985	4.8906	9.1514	3.72833	3.58394	4.62142	4.0909	3.03645	4.95073	1.65794	5.4021	3.42348	5.35838	2.14337	3.72833	2.50594	2.79545	0.920978	1.65794	1.65794	-0.663985	1.65794	3.97987	1.65794	2.14337	5.52584	2.50594	1.65794	4.194	3.03645	1.65794	3.03645	3.03645	0.920978	5.4021	3.42348	2.14337	2.14337	2.50594	3.03645	0.920978	4.8906	3.42348	6.77064	2.14337	0.920978	6.57442
TCGA-A7-A26I	661	Alive	3.61677	3.32726	7.06021	7.67828	2.47926	7.54104	5.81078	6.16483	4.06422	7.60854	5.14223	3.61677	8.48376	8.25009	8.19259	1.37973	6.39892	5.36679	7.34386	6.08807	7.60304	6.05619	6.76713	6.03998	6.49718	10.5277	5.62765	4.87615	6.16483	5.41786	2.8203	7.55821	7.09985	5.69131	10.7699	6.64383	5.0481	6.79637	7.48226	6.61129	4.30029	4.87615	4.6809	4.72212	6.47324	7.61403	3.70165
TCGA-A2-A04X	1686	Alive	5.71839	-0.114496	9.01736	5.09496	4.8397	6.07533	4.13343	6.82802	3.34494	3.05543	7.10467	4.13343	7.57899	5.17091	5.09496	4.74348	3.58594	4.13343	3.97297	5.17091	3.34494	3.05543	6.07533	3.05543	4.13343	8.91617	5.24306	4.8397	4.9299	4.13343	3.58594	6.29489	3.05543	1.47047	9.09252	6.03525	5.86278	6.07533	4.27782	5.50021	6.82802	3.05543	5.37736	8.33259	4.64039	4.27782	9.15463
TCGA-AN-A0XU	10	Alive	-1.55154	0.0334257	7.94232	2.35535	-1.55154	5.31883	2.69639	2.53593	2.1489	2.35535	4.42574	2.53593	5.5465	0.0334257	5.24288	4.00305	2.35535	1.25582	3.80602	0.770391	2.1489	2.1489	4.12089	4.28135	1.90789	7.04465	3.09232	0.770391	4.67728	2.35535	-1.55154	2.1489	3.20335	-1.55154	3.65792	3.80602	3.09232	4.33111	3.87473	3.09232	1.90789	2.97203	2.97203	6.81915	3.30644	2.69639	6.01071
TCGA-A8-A07O	304	Alive	0.567243	2.44171	9.30759	0.567243	3.73717	2.88917	1.78964	3.62614	2.88917	3.06974	5.66878	4.26768	6.0591	0.567243	4.76364	7.86186	3.73717	3.06974	2.15221	1.30421	4.02667	2.44171	2.68272	0.567243	2.88917	7.63692	0.567243	3.3746	2.15221	1.30421	-1.01772	4.02667	4.47413	0.567243	2.15221	4.81517	4.95956	5.1721	3.50584	4.91302	4.53687	2.88917	3.84026	7.94518	3.73717	4.26768	7.04298
TCGA-D8-A147	584	Alive	-1.63667	1.53325	7.67848	1.53325	-0.0517119	4.03575	0.685254	2.88689	-0.0517119	2.06377	7.06029	2.27022	4.70318	-0.0517119	3.78959	3.22131	2.06377	2.06377	2.75564	-1.63667	2.61125	2.61125	2.75564	3.40772	2.27022	7.41045	1.17068	1.82276	2.61125	3.22131	1.17068	2.75564	3.64873	1.82276	3.85518	4.90248	5.91022	4.34061	3.00718	4.70318	4.59214	2.45079	1.53325	7.88493	2.61125	1.53325	6.28814
TCGA-E2-A10C	1220	Alive	3.11082	5.14324	8.42288	3.73885	6.44581	5.37931	-0.348608	5.53403	1.23635	-0.348608	6.36564	5.20598	7.0351	1.97332	4.40628	3.35183	2.82132	4.60559	3.73885	3.35183	3.11082	2.45875	5.62867	4.40628	3.55828	8.89694	2.45875	3.35183	5.14324	4.78067	3.55828	4.29525	3.55828	2.82132	4.78067	4.93679	3.11082	3.55828	3.11082	5.48428	5.58213	3.55828	2.45875	7.85596	5.91818	5.88021	8.97557
TCGA-EW-A1P6	562	Alive	2.4944	4.69603	9.02734	4.69603	4.25993	5.30175	2.4944	5.66432	2.4944	4.69603	6.71163	4.4204	6.36229	2.97982	4.07936	7.59032	2.97982	3.34239	4.07936	0.172469	1.75743	3.34239	4.25993	2.97982	3.87291	7.97337	2.97982	0.172469	4.07936	3.34239	3.34239	4.25993	3.6319	3.6319	5.90039	5.90039	2.97982	4.56479	3.6319	4.4204	5.03045	4.56479	2.97982	7.09133	4.25993	4.07936	7.67231
TCGA-C8-A275	1	Alive	4.15155	3.90001	8.09641	4.55209	2.67762	5.28906	3.59516	6.45021	-0.492304	5.39034	5.69752	2.31505	7.82511	3.59516	3.59516	1.82962	1.09266	2.31505	2.67762	3.59516	3.59516	1.82962	5.06228	3.20814	3.41459	7.88707	4.46189	2.67762	5.12241	3.90001	2.67762	3.20814	3.75562	3.20814	5.43843	5.23562	1.82962	4.03126	3.20814	5.18012	5.69752	3.75562	4.15155	6.01549	3.41459	4.55209	7.08512
TCGA-A8-A0AD	1157	Alive	4.272	3.88498	8.88151	5.13873	4.43247	6.29306	4.09143	6.62748	2.99189	4.43247	6.55958	3.88498	5.6108	0.184539	5.73913	2.99189	4.7081	3.35446	1.7695	4.43247	2.99189	2.50647	4.57686	3.64397	4.272	8.64806	5.31382	3.88498	6.01743	2.99189	3.64397	5.9659	5.91246	1.7695	8.95603	5.6108	5.73913	6.59393	4.272	5.46994	5.73913	5.31382	4.272	6.41336	4.43247	1.7695	6.16182
TCGA-A8-A07F	577	Alive	1.73752	2.87503	9.4504	6.55515	3.80791	6.74651	3.50306	5.03031	5.08802	2.87503	5.24849	4.62505	7.53972	2.58552	6.01551	5.19696	2.87503	3.80791	6.654	2.22295	3.80791	4.62505	4.97019	4.36979	5.34633	9.92636	4.17048	3.50306	5.75545	4.54488	1.00056	7.40995	6.51363	3.11604	7.82074	6.15706	5.29824	6.15706	5.03031	6.51363	4.45999	4.77315	3.66352	8.11256	6.38138	4.84186	7.47629
TCGA-AO-A12E	2142	Alive	2.75271	5.61778	7.34053	5.77825	3.11528	4.80334	3.00425	5.61778	3.6458	3.11528	5.47934	2.88396	6.02573	3.11528	4.19328	-1.63961	3.40479	3.31459	3.40479	2.06083	2.88396	2.88396	3.21838	3.56985	2.44786	7.91306	5.30291	2.44786	4.19328	3.6458	3.40479	4.73543	3.31459	3.40479	6.50505	4.70024	4.08832	5.30291	3.11528	5.39382	4.14175	7.41839	2.75271	4.66418	4.42648	3.11528	7.00064
TCGA-A2-A1G0	616	Alive	3.51216	4.54611	8.42134	6.21787	3.6434	6.31951	2.82028	6.74189	2.28977	4.54611	6.58745	3.51216	7.06821	4.07404	5.38663	0.704805	2.82028	3.51216	4.54611	2.28977	2.82028	3.20731	3.97782	2.57927	3.97782	8.38897	5.83409	3.87473	4.24913	4.16424	1.9272	5.7492	5.22837	4.95273	7.64732	6.17512	5.05058	6.35825	4.3293	6.13107	6.29975	3.6434	4.07404	5.77805	5.00249	1.9272	7.6859
TCGA-LD-A9QF	323	Alive	1.55346	4.90395	7.32429	2.93197	4.84624	4.84624	2.40145	5.16227	0.816492	1.55346	5.16227	3.75509	6.37108	-0.768471	3.98642	2.03888	0.816492	3.31899	2.69096	2.40145	2.03888	-0.768471	5.11417	2.40145	2.40145	7.1799	2.40145	3.31899	4.84624	3.31899	3.75509	2.03888	3.13842	-0.768471	4.44098	4.78612	3.13842	3.62385	2.69096	5.06442	3.13842	4.72338	2.93197	6.83886	3.47946	-0.768471	6.63241
TCGA-AC-A6IX	373	Alive	2.84979	4.61533	8.20265	5.20969	3.8971	5.71109	1.75026	4.67082	0.527865	2.84979	6.04093	4.72426	6.73081	2.40233	4.49749	1.26483	2.64334	3.33522	4.15236	2.64334	3.33522	1.75026	4.43476	3.03037	1.26483	7.91732	3.58676	4.36917	4.2283	4.15236	-1.0571	3.46646	2.64334	4.36917	7.33092	6.01972	3.19083	5.51276	3.8971	5.20969	5.57226	4.77579	3.33522	6.84377	4.30045	0.527865	7.12778
TCGA-AO-A12A	3112	Alive	3.05563	5.93943	7.57919	5.10625	6.04701	7.08537	3.87276	5.0727	3.79259	3.05563	6.24074	2.5702	7.31077	2.91124	3.79259	3.7077	3.30717	3.87276	4.33574	3.30717	1.47066	3.05563	4.2179	2.75077	2.36375	8.84942	4.02086	4.02086	4.33574	4.27802	2.5702	2.91124	4.33574	4.9301	5.76134	6.06419	3.05563	5.13904	4.15516	5.34981	3.94871	5.32152	3.87276	7.22173	5.26322	3.4182	7.79517
TCGA-C8-A131	411	Alive	2.56439	2.20182	8.83533	3.78678	3.64239	5.27711	3.48193	4.03832	-0.605537	2.56439	4.14935	6.08096	7.10182	5.00917	3.30135	4.67986	3.91802	2.20182	3.30135	3.48193	3.48193	2.20182	4.25244	3.48193	2.20182	7.0598	3.78678	0.979425	3.30135	3.64239	-0.605537	3.0949	3.64239	-0.605537	5.58429	4.60392	3.48193	4.03832	4.03832	4.52375	3.30135	4.03832	1.71639	6.89431	3.78678	5.58429	6.81232
TCGA-AR-A0U3	4080	Alive	4.47989	10.2156	9.11824	5.13196	4.84246	6.31639	3.25749	4.47989	3.78801	4.3355	3.99446	2.4095	6.39135	2.4095	4.3355	2.4095	3.547	4.17503	4.61113	2.89492	3.547	3.25749	3.25749	3.25749	3.78801	8.46695	4.3355	3.99446	4.3355	3.547	1.67253	4.94555	4.61113	1.67253	9.68934	5.51383	4.3355	4.94555	4.17503	6.01831	4.17503	4.84246	3.78801	6.82904	4.61113	2.4095	7.92677
TCGA-D8-A27H	397	Alive	3.02047	3.45657	7.20447	2.10293	3.68789	5.08275	2.63345	2.8399	-1.06699	3.18093	10.6579	3.57686	6.43285	3.45657	5.04153	3.45657	3.57686	4.21841	3.02047	-1.06699	3.32532	3.32532	2.63345	1.25494	3.32532	7.8959	5.23679	5.37595	2.8399	3.32532	0.51797	4.42486	5.08275	4.21841	7.48375	4.86374	3.02047	4.95538	4.7659	5.23679	3.32532	3.9774	3.57686	7.14733	4.14246	3.68789	6.38422
TCGA-A8-A079	274	Alive	4.34385	4.18339	8.00882	6.20445	5.52219	6.91611	4.34385	6.43578	4.34385	0.0959264	5.71064	5.22521	6.96629	4.48824	6.78243	1.68089	4.61949	5.87729	3.79637	3.79637	4.61949	4.73978	6.43578	5.05012	4.48824	8.03256	5.22521	2.41785	4.48824	4.48824	4.73978	7.01479	4.95391	4.34385	8.8136	7.23548	5.14032	5.71064	5.22521	4.95391	4.61949	7.54714	3.79637	5.97857	5.52219	4.85081	8.73617
TCGA-A8-A07U	760	Alive	1.16455	2.93008	7.40104	3.59751	2.30205	5.28556	1.16455	3.9719	0.427583	2.30205	6.13724	3.48648	6.66917	2.74951	5.8979	4.77336	2.54306	2.30205	4.33447	1.64998	3.23494	2.93008	3.9719	-1.15738	3.09055	7.75251	2.54306	3.23494	3.59751	3.09055	0.427583	2.01255	4.57054	0.427583	3.09055	4.33447	2.74951	4.12802	4.05207	4.77336	3.59751	2.01255	3.48648	4.90871	3.23494	3.48648	7.08579
TCGA-C8-A12O	385	Alive	3.95344	3.6778	8.65146	4.38407	4.47427	4.55916	3.33677	5.45224	1.01484	2.23723	6.7962	4.92173	6.14412	3.33677	6.17134	7.91772	1.01484	3.51734	3.82219	2.23723	-0.570123	3.13032	2.88931	3.51734	1.7518	8.71759	2.5998	3.33677	4.07373	3.95344	-0.570123	4.63933	4.07373	2.23723	6.97677	5.45224	4.18476	5.5384	4.47427	4.38407	3.13032	4.07373	4.18476	6.52791	5.04459	3.51734	7.16459
TCGA-B6-A402	2281	Alive	0.788224	2.37319	7.96015	1.92573	3.67575	6.56958	0.0512586	3.82385	-1.5337	3.32428	7.64372	2.71422	7.33974	1.92573	4.29919	9.7278	2.71422	2.85861	4.02088	-1.5337	1.27365	2.16674	3.7517	1.92573	3.7517	7.63872	1.63622	2.55376	3.11015	3.89256	0.0512586	2.98986	2.55376	2.37319	4.84134	4.90924	4.44358	1.92573	4.34894	3.89256	5.03615	2.85861	2.71422	7.16326	3.42049	3.22118	7.27043
TCGA-E9-A22E	1269	Alive	2.57424	2.86375	8.02271	5.42669	4.76187	5.07675	4.44871	5.33506	3.10476	2.21167	6.92002	6.4596	7.31721	4.35852	2.57424	5.74417	1.72625	2.57424	2.21167	3.10476	4.04818	0.989282	3.79664	2.57424	2.57424	7.69434	4.35852	3.10476	4.44871	3.65225	-0.59568	4.5336	4.04818	4.61377	7.85965	4.76187	3.31121	2.21167	3.65225	2.86375	4.61377	3.10476	2.57424	7.29306	4.68972	3.65225	8.18895
TCGA-A8-A07P	334	Alive	5.17247	3.12184	8.96194	5.06937	4.01492	4.22137	1.89945	5.74075	3.48441	0.314484	5.44377	5.74075	6.09584	3.12184	3.77392	0.314484	4.22137	3.48441	3.48441	4.56241	4.40195	3.48441	4.40195	1.89945	4.01492	8.97626	4.22137	3.77392	5.59989	2.63641	4.01492	5.44377	5.59989	5.06937	9.45659	4.40195	2.63641	5.86907	4.56241	6.24522	4.40195	2.63641	1.89945	6.58127	5.17247	4.22137	6.88434
TCGA-E2-A14Y	2109	Alive	1.20656	1.94353	7.85522	3.08103	1.20656	4.01392	2.79153	3.70907	-0.378398	1.20656	6.69842	1.20656	5.73013	5.68769	4.37649	-0.378398	1.20656	1.94353	1.20656	1.94353	1.20656	-0.378398	3.86953	4.01392	1.20656	5.17619	4.907	3.08103	3.86953	2.42896	1.94353	3.86953	3.52849	-0.378398	2.79153	4.01392	2.79153	3.32204	2.79153	3.86953	3.86953	4.14516	2.79153	7.81636	3.52849	3.08103	7.59315
TCGA-BH-A18P	921	Dead	3.22413	3.9611	8.69445	5.6088	5.18349	5.78213	5.0986	5.6088	3.22413	5.18349	5.41176	4.69807	7.21408	1.63917	4.69807	0.0542098	4.14167	2.86156	2.86156	3.51364	1.63917	3.9611	3.9611	3.75465	5.0986	7.95508	2.37614	1.63917	4.69807	3.75465	2.37614	3.51364	5.98495	4.30214	6.76846	5.6088	4.14167	5.18349	5.6088	5.83557	5.41176	5.6088	4.14167	6.07658	5.83557	0.0542098	8.30688
TCGA-E9-A1R0	860	Alive	4.08023	4.14894	7.96823	3.85196	4.00808	5.56816	3.76707	5.61749	4.27726	0.307637	5.06252	3.67687	6.94668	2.62957	3.76707	3.76707	3.11499	2.9706	2.81014	4.14894	3.24624	1.8926	3.58066	3.24624	1.0446	7.21051	3.67687	4.27726	3.76707	4.14894	3.47756	8.36833	3.93213	3.24624	8.11714	4.3951	4.08023	3.76707	3.24624	3.67687	4.9125	2.81014	2.18211	6.90755	3.93213	4.14894	7.2811
TCGA-A8-A07B	1308	Alive	3.32931	6.04203	8.20923	4.91427	3.85982	4.68295	3.32931	5.58565	4.91427	2.48131	3.32931	4.68295	6.53442	0.159383	4.06627	6.42617	3.61882	0.159383	1.74435	2.96674	2.48131	0.159383	4.06627	0.159383	0.159383	8.3737	4.24685	0.159383	3.32931	2.48131	0.159383	4.06627	3.85982	0.159383	2.48131	5.28867	0.159383	6.34921	3.85982	4.91427	4.80324	0.159383	4.24685	7.82472	2.48131	5.94074	7.02975
TCGA-AN-A0FY	10	Alive	2.89888	4.69029	8.82232	4.92636	4.05642	6.82049	2.00579	4.24283	2.36836	3.8423	5.22081	4.6247	7.13508	3.10533	3.10533	6.31738	4.24283	4.40789	4.40789	3.10533	4.05642	3.2859	5.53829	5.08108	3.2859	9.17142	6.89193	2.65787	4.32772	5.42726	1.52037	3.95333	4.69029	5.22081	5.38826	6.0688	3.44637	5.91268	4.32772	5.91268	5.93991	5.26453	1.52037	7.89541	5.57348	2.65787	8.28855
TCGA-E2-A153	707	Alive	3.22465	7.2544	8.15802	4.44705	5.34013	5.54658	3.75517	6.46412	4.14219	3.51416	5.18401	5.18401	7.19428	5.41228	4.30266	5.48099	2.37666	4.80962	3.22465	2.37666	1.63969	3.51416	2.37666	2.37666	3.51416	8.10458	4.57829	4.14219	5.41228	3.22465	1.63969	5.34013	3.51416	2.37666	8.14749	5.72715	4.30266	4.69859	3.22465	5.00893	5.09912	5.26418	3.51416	6.20448	3.96162	3.51416	8.3355
TCGA-B6-A0IN	2573	Dead	1.11977	3.4417	8.89456	3.23525	5.31617	4.2897	4.66409	5.02667	-0.465188	3.78274	4.82021	4.39279	5.97776	2.99424	4.82021	3.23525	3.78274	4.05837	2.70474	3.23525	3.62227	2.99424	2.34217	-0.465188	3.78274	7.01863	1.11977	4.05837	3.78274	4.2897	1.11977	3.4417	4.39279	1.11977	10.073	4.17867	4.17867	3.23525	3.23525	3.4417	3.23525	1.85674	2.70474	7.42356	4.74427	4.39279	8.92927
TCGA-A8-A09X	426	Dead	4.36628	-0.157281	8.00763	5.12812	4.7007	5.05217	1.42768	5.39731	4.36628	4.79691	6.47208	-0.157281	6.8085	1.42768	6.25211	4.79691	-0.157281	5.77346	3.93018	4.79691	3.01264	3.74961	3.74961	2.16465	-0.157281	8.62735	2.16465	4.59761	5.95124	4.972	2.65007	5.26898	5.26898	4.09065	5.39731	4.79691	-0.157281	3.54316	4.48657	5.95124	3.54316	5.05217	4.23504	5.33457	4.88711	4.23504	7.80272
TCGA-D8-A1JJ	611	Alive	4.09004	2.1425	7.99693	5.52497	4.76141	5.40124	4.19313	6.41196	4.09004	4.6927	4.37954	4.6927	6.80275	3.42261	4.88974	4.6927	1.65708	3.85871	2.79458	3.72747	4.28935	3.979	4.5446	3.24204	3.979	8.56637	3.72747	4.37954	4.6927	2.1425	3.03559	4.28935	4.37954	4.6927	7.72317	5.675	4.5446	5.77809	4.19313	5.06307	3.72747	6.4747	3.42261	6.18064	5.16804	2.50507	7.46958
TCGA-A2-A0CY	1673	Alive	2.5049	4.65174	12.4359	3.78501	2.01948	5.25214	3.60444	4.08986	5.71992	1.28251	11.1482	4.3414	7.02846	3.94548	5.47891	5.31226	4.65174	4.45244	2.86747	2.01948	6.81649	4.22111	3.94548	3.39799	3.39799	7.92155	3.78501	4.08986	3.94548	4.65174	1.28251	2.5049	3.60444	2.01948	5.42547	6.59237	3.78501	3.60444	2.01948	5.25214	4.22111	3.39799	2.5049	6.3269	6.59237	5.1894	8.58933
TCGA-A2-A0T6	575	Alive	3.11939	5.44132	7.72425	7.06425	3.73606	4.99386	4.34178	6.15501	5.04539	5.55235	7.68417	4.76709	7.13731	5.95396	5.32102	3.46042	4.34178	4.16669	3.96738	3.46042	2.01985	4.57005	3.96738	4.4979	4.57005	8.78045	3.73606	4.99386	4.25689	4.16669	3.46042	1.53443	5.40232	3.60481	8.06737	5.899	4.42195	6.28931	4.57005	6.22372	3.96738	4.76709	4.4979	6.64713	4.70435	4.07048	7.55679
TCGA-D8-A1XD	522	Alive	2.75036	5.07229	6.48216	5.92028	3.11293	4.69789	4.03047	5.7759	2.75036	4.19093	4.19093	3.64344	6.86187	2.26493	4.80099	3.64344	3.40244	4.19093	5.30056	3.64344	-0.056995	5.07229	4.69789	4.58686	4.9874	8.06713	6.00909	4.19093	2.26493	4.33532	1.52797	4.19093	6.3524	6.28286	6.88552	6.38595	4.58686	6.17182	5.07229	5.67093	4.46657	3.64344	3.64344	7.16217	4.58686	2.26493	7.63649
TCGA-AN-A046	10	Alive	4.86931	6.06486	8.56257	6.02363	5.748	5.27266	2.72246	5.12456	2.72246	4.16304	6.54447	4.77309	7.50757	6.73529	6.54447	10.3171	3.08503	4.30743	4.55897	5.12456	3.08503	3.822	4.77309	4.00257	4.16304	8.83695	4.86931	6.60161	4.43867	6.51502	2.72246	7.38271	4.77309	5.20051	7.99726	6.10493	3.61555	5.748	5.04439	5.79775	5.27266	4.00257	1.50007	7.20973	5.89239	3.61555	8.2505
TCGA-E2-A15H	393	Alive	4.54706	5.11534	8.22435	5.30379	7.68343	6.40332	4.81836	5.3615	4.33294	3.77654	5.18093	3.38952	8.27779	4.44397	4.73347	3.77654	2.49643	5.47044	4.44397	3.59597	4.97448	4.21264	5.7976	3.14851	4.44397	9.26462	5.417	5.18093	4.0814	4.33294	2.01101	7.728	5.3615	4.0814	8.30746	6.28899	5.04663	4.89853	4.54706	4.64328	6.76589	3.14851	4.0814	6.31844	5.47044	4.0814	8.55017
TCGA-A8-A08I	365	Alive	3.08042	4.11789	9.91131	5.77501	2.29192	6.36387	3.58738	5.77501	6.90395	2.29192	5.70286	2.00242	6.34819	3.35605	5.37165	4.19004	3.87689	3.96177	4.94102	2.53293	3.78669	4.85486	5.57396	3.58738	4.25876	8.81406	5.20753	4.94102	6.0124	3.58738	2.53293	7.01737	5.27544	4.80977	2.53293	5.75135	5.51899	7.47274	4.85486	4.98224	4.76323	5.06131	4.11789	5.90931	5.40235	2.53293	7.23763
TCGA-D8-A1XU	395	Alive	2.92498	4.17873	7.19608	5.7637	4.58209	6.36409	4.26893	6.64239	3.61686	3.13143	6.55546	4.6508	7.12541	1.54647	4.58209	2.68397	4.50994	5.10718	3.7481	4.71639	4.17873	3.61686	5.24691	4.35382	3.97943	9.32125	3.86839	4.17873	5.49133	3.97943	3.47247	5.20182	4.58209	5.59958	7.32783	5.20182	4.83925	5.56439	4.50994	4.83925	4.6508	5.41436	3.47247	6.48193	5.15528	4.26893	8.08563
TCGA-BH-A1FB	3669	Dead	2.18952	4.65767	7.87696	6.07053	2.53056	4.39115	3.03752	4.51145	2.80619	3.64018	6.21927	1.98307	6.60004	3.83722	5.55875	2.37009	2.18952	3.64018	3.56803	2.53056	2.80619	2.67495	3.64018	2.80619	3.49208	8.24986	4.39115	4.25991	4.11552	2.92649	3.03752	5.10281	4.91199	4.25991	6.35409	4.88254	4.305	5.64895	3.49208	5.94797	3.03752	3.95506	3.7089	6.19552	4.51145	1.98307	5.82952
TCGA-GM-A2DO	2596	Alive	4.39759	1.89509	7.91746	4.01056	4.01056	6.49995	3.11748	6.09148	0.310125	2.63205	5.59553	3.48005	8.14933	2.63205	6.57691	3.48005	2.63205	2.63205	2.63205	3.76956	3.76956	0.310125	6.71952	3.11748	3.11748	8.31575	3.11748	5.16811	4.70244	4.39759	4.83369	4.01056	3.76956	3.76956	7.64104	5.80198	2.63205	4.70244	4.39759	5.51958	5.16811	0.310125	4.39759	6.14302	4.70244	6.03805	8.07168
TCGA-A2-A0EX	752	Alive	3.88579	4.04625	8.97574	4.04625	3.88579	3.70521	3.70521	5.41303	4.75252	4.44218	6.24127	4.32188	5.82069	2.12025	2.60568	4.04625	2.96825	2.12025	4.04625	2.12025	3.70521	1.38329	3.88579	-0.201677	2.60568	6.97823	3.25775	3.25775	3.88579	2.96825	-0.201677	4.6563	4.04625	2.12025	6.66869	4.44218	4.19064	4.55321	2.60568	4.92761	4.32188	2.60568	2.60568	7.78132	3.25775	3.25775	7.74669
TCGA-A8-A09K	912	Alive	4.00046	4.61713	7.1048	5.82149	6.50296	8.73381	0.0935678	5.76599	6.15966	5.04776	3.553	5.37897	8.00646	1.67853	5.22285	4.73742	5.97621	4.95155	4.84846	3.79401	4.3415	4.00046	5.22285	3.79401	3.79401	8.21769	5.51983	1.67853	5.04776	5.04776	3.553	5.22285	4.95155	4.84846	8.13249	7.23312	1.67853	7.14885	5.64816	6.24331	6.15966	4.00046	6.50296	6.39735	6.20209	4.18103	8.68228
TCGA-OL-A66O	528	Alive	4.70936	4.37494	8.42503	4.2437	5.46609	7.57248	1.43634	6.29432	5.27764	2.65873	2.17331	6.53788	8.085	4.09931	6.32711	3.0213	3.75827	4.89577	3.0213	4.49524	4.2437	3.31081	6.8848	4.60627	3.93884	7.26923	8.18677	-0.14862	4.49524	4.2437	6.29432	6.0802	3.75827	3.55182	10.6628	6.81716	4.2437	5.52381	2.65873	5.68427	6.69687	3.55182	3.0213	6.11817	6.22642	4.98066	9.47526
TCGA-A7-A13H	899	Alive	2.69953	5.30043	7.69048	5.16768	4.72337	5.99231	3.65062	4.85873	3.54752	3.04056	6.44369	4.46506	7.38883	1.59999	4.67528	4.52056	2.8801	4.46506	3.92192	3.3162	2.69953	2.25207	4.98246	4.00209	2.69953	8.02386	4.15019	3.83703	4.34722	4.62553	3.92192	4.67528	3.18495	6.03104	5.47914	6.741	3.65062	5.33179	4.28449	5.5341	5.30043	5.61281	4.2189	6.47212	5.26837	2.8801	8.30241
TCGA-AQ-A54N	78	Alive	3.19471	4.24916	7.47727	1.8162	3.40116	5.04886	2.6642	3.40116	1.07924	1.07924	4.24916	5.04886	5.32716	3.7422	3.58174	5.04886	2.6642	4.77968	-0.505727	4.01784	2.30163	4.01784	4.13813	2.6642	3.19471	7.76574	3.19471	1.07924	3.7422	2.30163	1.07924	3.40116	2.6642	-0.505727	1.07924	5.22219	2.9537	1.07924	-0.505727	4.35225	6.67418	3.7422	4.24916	8.63126	-0.505727	3.7422	10.4992
TCGA-E9-A22A	1189	Alive	2.10672	3.38683	9.20776	4.72563	5.40789	5.27665	2.46929	4.91408	-0.700633	3.38683	5.95758	5.13226	7.67005	4.15735	3.82293	3.69168	3.38683	3.20626	2.46929	4.05425	3.20626	0.88433	4.97179	3.69168	2.7588	8.26803	3.20626	3.20626	4.05425	3.54729	1.6213	2.10672	4.72563	3.38683	8.03069	5.40789	4.50882	4.58477	3.38683	4.72563	5.83853	1.6213	2.7588	7.24773	3.82293	3.20626	7.90299
TCGA-BH-A0H7	702	Alive	2.54138	2.54138	8.63791	4.48892	2.54138	5.22588	3.19346	6.42053	1.31899	4.68823	4.48892	4.68823	6.20976	1.31899	3.64092	6.30388	4.12635	4.25759	4.25759	2.90395	2.05596	3.82149	3.98196	2.05596	2.90395	8.09597	3.64092	3.43447	4.12635	3.64092	1.31899	5.28862	3.43447	2.05596	7.10035	4.94348	3.64092	4.48892	4.25759	5.34874	4.37789	4.48892	2.54138	6.72271	4.48892	5.01943	8.33022
TCGA-AR-A254	2605	Alive	1.92276	6.6623	8.5972	4.73012	4.1598	4.89677	5.49044	5.5248	2.81585	4.54167	6.46413	3.63897	7.4508	3.36333	5.13777	2.57484	3.0223	1.92276	3.75926	2.28533	1.92276	3.97339	4.32486	2.57484	3.50772	8.16253	3.20287	3.87029	3.63897	4.32486	1.92276	4.1598	5.30523	7.67383	5.38219	5.5248	5.65456	4.54167	4.1598	4.9483	4.84333	4.99805	3.50772	6.10409	4.47296	4.84333	6.35381
TCGA-E9-A1RC	1224	Alive	4.11828	4.52354	7.32245	5.59533	6.00686	7.69346	1.71618	6.36004	4.93119	4.93119	3.30114	3.95322	6.89182	3.15675	3.30114	3.15675	4.33509	4.52354	4.19423	3.15675	3.55268	4.69019	5.05857	3.30114	4.69019	8.70162	4.03811	4.26638	4.88611	4.58125	1.23075	4.33509	3.86302	2.81572	4.33509	5.62307	4.88611	5.53818	4.74172	4.69019	5.28387	3.66371	3.86302	5.62307	6.30971	3.95322	7.63334
TCGA-AR-A250	2707	Alive	3.20942	2.6789	8.52857	6.56426	4.86653	5.2369	4.79438	6.37934	2.96841	4.79438	6.83989	5.53134	7.79899	3.90129	3.59644	-0.491024	4.03254	4.71843	5.39162	4.46317	3.59644	5.00083	4.36696	5.53134	4.55337	9.5216	6.10889	4.03254	4.63826	4.86653	-0.491024	6.8036	5.39162	1.8309	8.40076	7.0864	3.7569	5.84883	4.46317	5.1814	4.71843	4.86653	1.8309	7.17431	4.93524	3.20942	7.53688
TCGA-AC-A6NO	51	Alive	3.74442	5.61889	8.39923	4.48139	6.92953	6.27097	3.05254	4.3063	4.6375	3.60003	4.3063	4.10699	7.05946	-0.647898	4.90669	5.28284	4.3063	4.77837	4.6375	3.99596	3.43957	0.937065	4.84396	3.43957	3.25899	8.20073	3.74442	3.05254	3.25899	4.84396	3.43957	3.05254	4.6375	6.49165	7.75724	6.64672	3.99596	5.32938	4.3965	5.92196	6.47104	5.76149	3.05254	6.88348	5.13346	2.15946	7.91816
TCGA-AR-A1AN	2920	Alive	3.72342	3.28732	8.96307	3.44778	4.48526	5.17713	3.44778	3.95474	5.13059	2.65929	5.9141	4.87228	6.04534	0.784817	2.90029	6.87933	2.65929	3.28732	2.65929	-0.800145	2.90029	2.36978	2.00721	0.784817	1.52178	6.33941	2.00721	3.72342	3.10675	2.36978	-0.800145	3.72342	3.44778	3.72342	8.02322	4.15405	2.65929	4.55741	2.36978	3.72342	4.48526	2.90029	3.59217	7.29261	2.90029	2.00721	6.35973
TCGA-E2-A14X	972	Alive	2.81613	0.979625	8.2821	2.07916	3.21666	4.85877	2.07916	3.12647	0.979625	0.494198	9.02011	-1.82773	6.7153	1.3422	4.19464	9.83805	2.56459	2.25973	3.30155	2.69583	0.979625	1.3422	4.36209	2.92716	1.3422	6.48061	2.92716	2.25973	3.78698	3.52982	-0.242767	4.00516	3.38172	0.494198	4.32202	4.54731	3.12647	4.19464	2.69583	4.77218	3.59853	4.28079	3.59853	7.74781	4.19464	2.92716	6.32709
TCGA-AC-A5XU	455	Alive	3.34127	3.34127	8.4057	3.10026	6.17999	5.19542	3.7283	4.85029	3.10026	1.96276	3.34127	4.68523	6.71765	2.81076	5.70692	6.89822	3.10026	1.96276	1.2258	3.54772	2.81076	3.88876	4.49881	2.44819	1.2258	8.24446	3.7283	1.96276	5.42219	4.49881	3.10026	2.44819	2.81076	6.60662	7.94917	5.6632	3.88876	4.99839	1.96276	3.88876	4.92624	3.10026	4.03315	6.43525	3.54772	3.34127	8.83805
TCGA-E9-A1N3	1059	Alive	2.09561	5.1709	8.43036	4.57366	5.7312	6.34354	3.53618	5.12115	7.21307	3.53618	5.1709	4.57366	7.24826	2.09561	5.47808	4.41754	3.93211	4.14624	4.84284	4.24245	1.61018	3.93211	5.35434	3.19515	3.53618	8.03309	3.37572	2.09561	4.04314	3.53618	2.09561	2.74769	5.01618	6.15862	6.08267	6.38629	6.50742	7.07616	4.71452	4.84284	4.96068	3.37572	4.71452	6.46816	4.33265	2.45818	7.62365
TCGA-BH-A0W5	1288	Alive	4.39233	3.42404	8.04768	4.96657	4.18588	6.81337	2.60092	6.24921	3.2928	4.39233	6.46272	1.70783	7.71746	3.54433	5.0903	5.24033	3.42404	4.02976	5.1293	3.75846	2.0704	2.60092	5.20426	2.0704	4.18588	8.82677	2.60092	4.18588	4.73337	4.39233	2.80737	3.2928	5.16726	3.75846	6.31833	5.99851	2.98794	5.9339	3.75846	5.81934	5.52983	2.80737	4.87776	6.40032	6.01942	4.10993	6.86048
TCGA-B6-A3ZX	2284	Dead	1.63918	0.0542191	8.40147	1.92869	1.92869	5.09861	2.71718	3.82681	0.0542191	2.86157	3.67871	2.99282	6.76846	1.63918	4.94499	2.55672	1.27661	3.82681	3.42345	2.37615	2.55672	2.1697	4.14168	2.99282	3.22414	7.74771	1.63918	2.55672	3.32724	2.1697	1.92869	2.37615	3.32724	1.63918	2.99282	6.19036	1.92869	3.59854	3.67871	4.30215	3.22414	5.00842	3.11311	7.38514	4.14168	-1.53074	6.89132
TCGA-AC-A2FM	792	Dead	1.99123	4.31316	8.07444	4.7137	5.73539	6.98219	2.47666	4.9547	6.07869	1.99123	2.47666	4.31316	7.33464	2.47666	3.57619	1.25427	3.57619	5.34173	4.79859	4.42419	-0.330697	3.36974	4.87876	4.79859	3.36974	8.03999	4.19286	3.75677	4.06162	4.19286	2.47666	3.12873	4.9547	3.36974	9.79213	7.03562	4.31316	5.22389	2.47666	5.34173	4.6235	4.79859	3.12873	6.51479	4.87876	3.36974	8.88119
TCGA-D8-A1J8	431	Alive	4.32539	0.956158	9.68974	5.97111	4.22918	6.0577	3.61912	6.91809	-0.628805	4.79746	6.87104	1.69312	6.7549	4.22918	3.45866	-0.628805	3.27809	3.07163	4.22918	4.32539	3.27809	3.45866	5.20409	4.01505	4.22918	8.41285	5.04362	3.76351	5.56102	4.58065	0.956158	4.12608	5.47972	3.61912	7.65197	5.60001	-0.628805	5.47972	4.50048	4.50048	5.34847	3.27809	4.72875	7.17209	5.09912	3.45866	8.25689
TCGA-E9-A54X	727	Alive	5.46639	5.12125	8.11637	1.49676	4.43536	5.33806	-0.0882013	6.98861	-0.0882013	3.99926	1.49676	4.76978	7.57713	1.49676	3.81869	4.86599	-0.0882013	4.15973	2.71915	3.81869	2.23373	3.81869	5.46639	2.71915	4.30412	8.47785	2.23373	3.61224	4.95619	3.81869	3.61224	3.81869	3.99926	4.55565	6.28684	6.02032	-0.0882013	4.43536	4.43536	3.08172	7.31268	4.30412	-0.0882013	7.56285	4.55565	3.37123	9.19025
TCGA-E2-A1BC	501	Alive	5.5596	0.35015	8.89318	6.45867	4.99401	5.7077	3.80958	6.92001	6.72519	4.74247	5.20813	4.05059	7.62627	4.25704	3.80958	0.35015	3.80958	4.43761	4.25704	4.05059	3.52007	3.1575	4.43761	2.67208	3.80958	9.26004	5.20813	5.842	3.1575	4.25704	3.52007	6.28089	4.43761	4.87371	7.80136	5.90474	1.93511	6.28089	4.43761	6.18304	4.43761	4.05059	2.67208	6.41624	4.59808	4.74247	6.72519
TCGA-D8-A1JF	366	Alive	3.65251	3.26549	7.9182	4.69433	4.69433	4.99131	1.15001	5.29297	5.9049	3.95737	6.93137	4.2089	6.68399	-0.434952	4.2089	1.88698	3.65251	2.3724	4.9226	2.3724	2.3724	-0.434952	1.88698	3.26549	2.3724	8.49283	5.34641	6.00799	4.9226	3.47194	-0.434952	5.49579	4.7745	1.15001	5.67357	4.85045	3.47194	3.95737	3.26549	5.34641	2.3724	2.73497	3.02448	5.83183	4.42303	2.73497	7.25854
TCGA-OL-A66I	714	Alive	2.21155	-0.958378	8.26321	0.626584	3.8996	4.97236	1.36355	4.46789	-0.958378	1.36355	5.96049	3.79651	6.49283	3.68548	4.59621	2.21155	1.84898	3.12908	1.36355	-0.958378	1.36355	1.84898	5.91199	2.21155	2.74206	7.20653	4.39917	2.94851	4.92426	2.21155	2.50105	2.21155	3.56518	3.43394	4.71405	5.0189	3.12908	3.28955	0.626584	3.12908	5.38147	2.74206	1.84898	6.28003	2.94851	3.43394	8.26803
TCGA-AC-A6IW	413	Alive	2.05915	2.97668	8.65243	-1.11078	3.7472	5.11804	1.69658	3.13715	-1.11078	2.34865	6.04909	3.13715	6.67712	1.69658	4.81996	4.72211	2.05915	3.64411	2.05915	-1.11078	1.21115	0.474185	4.50393	3.13715	-1.11078	6.2901	-1.11078	1.69658	4.91159	0.474185	-1.11078	2.34865	3.53308	3.84342	5.65741	4.8665	5.60347	2.34865	1.21115	3.64411	3.28154	6.63741	2.58966	7.25991	2.58966	2.05915	7.14189
TCGA-BH-A0AW	622	Alive	2.95422	0.146868	9.17201	1.73183	4.3948	3.84731	3.6063	4.53919	0.146868	0.146868	6.83337	4.67043	5.57313	3.6063	1.73183	3.6063	2.95422	2.4688	2.95422	0.146868	2.95422	0.146868	4.23433	2.95422	2.4688	5.97976	3.31679	2.4688	5.70146	3.6063	0.146868	0.146868	2.4688	0.146868	4.67043	4.23433	4.23433	1.73183	4.05376	2.4688	5.27615	3.31679	2.4688	6.77622	3.84731	2.95422	8.07168
TCGA-BH-A0B8	1569	Alive	3.45176	2.55867	7.67613	5.17758	3.83878	5.36603	3.99925	6.12636	-0.248682	4.27488	4.70551	3.65821	5.98014	3.21075	5.30591	3.45176	4.27488	2.55867	2.92124	1.33628	2.55867	3.65821	3.65821	3.21075	4.50621	7.91622	4.70551	-0.248682	3.99925	3.21075	2.92124	5.17758	3.45176	3.83878	8.4202	5.24317	4.27488	4.14364	4.39517	4.14364	-0.248682	2.07325	3.45176	6.25911	3.83878	3.21075	7.76813
TCGA-A2-A3XU	912	Dead	-0.779136	0.805826	8.82634	0.805826	4.50627	3.97575	-0.779136	4.43032	0.805826	-0.779136	3.86472	4.94878	5.44968	2.39079	2.39079	2.9213	3.46879	-0.779136	-0.779136	-0.779136	1.54279	1.54279	3.74443	-0.779136	3.30833	6.13973	1.54279	2.39079	3.74443	-0.779136	2.02822	1.54279	3.46879	-0.779136	2.39079	2.6803	2.02822	2.9213	0.805826	2.02822	4.57842	0.805826	0.805826	7.22649	3.12775	2.02822	8.47116
TCGA-B6-A408	2072	Alive	4.5609	2.08286	7.81078	5.00342	5.962	6.72671	3.36297	6.04369	0.860465	0.860465	5.34159	4.89021	9.44668	2.08286	5.25278	7.68913	2.44543	4.03039	4.5609	4.13348	3.52343	3.52343	6.69336	4.40479	3.52343	9.45914	3.36297	4.03039	4.70177	4.03039	4.70177	2.73493	4.63305	2.73493	7.24705	6.75932	4.94793	6.06992	4.3199	5.00342	5.84536	4.2297	3.66782	6.9966	4.63305	4.03039	8.67851
TCGA-E2-A1B6	867	Alive	2.65428	3.05482	7.87306	1.71086	4.75189	5.17029	-0.404615	6.2536	-0.404615	1.71086	6.40703	3.56501	7.6416	3.68285	6.76865	4.77861	0.817777	3.13971	2.40274	2.96462	4.03279	1.91731	5.30504	0.33235	3.50228	7.9544	2.53398	0.33235	5.83697	3.84331	0.33235	3.9877	3.89307	-0.404615	2.25835	4.85591	2.65428	2.40274	3.05482	3.79178	4.63978	1.46985	3.79178	7.43038	4.90524	5.55732	8.38437
TCGA-C8-A12W	385	Alive	2.77009	4.35505	7.16241	3.66317	4.0502	3.86963	3.13266	5.45459	-0.0372652	3.42217	5.00713	5.74409	6.15256	3.13266	4.82072	3.13266	2.28466	3.66317	3.42217	2.77009	2.28466	3.66317	4.35505	4.0502	3.13266	7.61379	5.00713	2.77009	4.35505	4.0502	-0.0372652	3.66317	3.66317	4.71762	5.17219	5.24814	4.35505	4.60659	3.13266	3.13266	3.13266	4.91693	3.86963	6.15256	3.42217	3.42217	7.83925
TCGA-A8-A095	1277	Alive	3.30126	6.4522	8.64634	4.64006	3.85765	5.27988	2.02115	4.07178	5.36354	5.09644	3.96868	4.25819	5.92804	3.73736	5.23616	3.46172	3.30126	4.94172	5.19108	3.73736	4.34308	2.38372	3.73736	2.91424	3.85765	8.08724	4.76838	4.34308	5.04669	5.19108	2.91424	6.69761	4.99516	5.72159	6.61467	5.19108	4.88622	6.17958	5.40362	5.51758	5.55365	2.67323	3.46172	7.52213	4.99516	3.46172	7.13861
TCGA-BH-A1FE	2273	Dead	2.65155	6.49285	8.74607	6.51944	3.87394	3.78905	2.65155	4.52602	5.68717	4.85318	7.37765	3.26822	6.40999	3.78905	5.08451	3.78905	2.65155	2.20409	3.87394	3.95411	2.20409	3.38851	3.95411	4.29925	4.03006	8.21836	3.13697	3.49954	4.85318	3.26822	1.91458	4.17092	3.78905	3.49954	7.88676	5.61502	4.10221	5.08451	3.95411	6.19587	2.83212	1.91458	2.99258	6.57121	4.17092	4.67539	7.6425
TCGA-A2-A04Y	1099	Alive	3.27339	4.43567	7.67224	5.70126	5.75144	6.42797	3.73906	6.00002	1.68843	3.129	5.72657	5.38887	8.67387	4.01036	6.19396	5.1099	3.129	5.95789	4.81181	4.94717	3.92547	2.78797	4.66244	5.51043	2.78797	9.24631	4.85836	5.32402	4.5535	6.10025	2.34051	2.34051	4.66244	2.78797	5.62254	6.69486	2.58152	5.97911	5.64926	6.48841	6.00002	6.8867	3.92547	6.41246	6.62927	7.16185	8.60047
TCGA-A8-A07E	608	Alive	2.22847	6.83333	8.78476	5.03582	4.8399	5.12463	3.14601	5.32533	4.67325	3.30647	7.97442	5.36232	6.04723	2.22847	3.81343	4.18783	3.30647	3.14601	2.96543	2.75898	3.81343	3.58211	3.58211	2.75898	3.45086	7.33931	2.51797	4.4161	4.01274	2.75898	0.643506	4.48481	5.08091	2.96543	6.651	4.61313	1.38047	4.34395	4.01274	4.4161	1.38047	0.643506	3.45086	7.53022	3.91652	2.75898	7.35775
TCGA-B6-A0X0	3945	Dead	3.83329	6.97377	9.38229	2.69579	4.28075	5.12875	3.83329	5.58331	5.12875	2.69579	6.3046	0.373858	7.33964	0.373858	5.41825	6.7489	0.373858	0.373858	1.95882	3.54378	2.69579	1.95882	3.83329	0.373858	3.18121	6.8168	2.69579	3.18121	3.54378	4.46132	1.95882	4.76618	3.83329	4.89742	6.91302	5.80012	2.69579	4.46132	3.54378	4.0743	5.86571	3.54378	4.46132	6.91302	3.54378	3.18121	8.37948
TCGA-A2-A0T5	531	Alive	3.51551	6.67009	8.40628	4.7379	4.95608	4.40859	3.87808	3.87808	1.93055	3.64675	6.28306	2.82363	6.60701	2.29312	4.07739	3.51551	2.58262	1.93055	3.51551	0.708154	2.29312	2.29312	3.51551	0.708154	1.44512	7.66622	2.29312	1.44512	3.98117	3.37112	2.58262	3.76705	3.37112	4.40859	6.87138	4.61504	4.85111	4.67778	4.07739	4.25247	5.31302	3.51551	0.708154	6.26274	3.87808	2.82363	7.50257
TCGA-LL-A6FR	489	Alive	-1.27461	2.42583	6.90032	1.04732	1.53275	4.55828	1.89532	2.81286	-1.27461	-1.27461	5.78068	6.33272	3.36925	2.81286	4.50675	7.58648	2.18482	1.89532	-1.27461	-1.27461	2.97332	0.310355	3.24895	-1.27461	2.63228	4.45331	1.53275	-1.27461	1.89532	-1.27461	-1.27461	3.58337	4.08294	-1.27461	4.74776	1.53275	2.42583	-1.27461	-1.27461	0.310355	3.36925	2.42583	3.48028	6.02001	4.65613	0.310355	7.66497
TCGA-AO-A03U	1793	Dead	1.49701	3.5674	6.35499	4.903	4.03307	4.38454	4.12928	4.46049	1.98244	2.87552	7.02683	5.00797	6.94987	3.26255	3.42301	-0.824915	5.74494	3.42301	3.26255	3.26255	2.63452	1.49701	3.81894	2.63452	2.34501	8.04236	5.61803	3.26255	5.80444	2.87552	0.760047	4.12928	3.92997	6.46971	4.95644	4.95644	2.34501	4.60135	2.87552	6.57596	3.26255	5.24117	4.72967	5.58448	3.08198	2.34501	6.78241
TCGA-AR-A24O	3607	Alive	4.05702	7.41539	7.31375	5.96167	4.18534	5.20061	3.84021	5.70757	4.9706	3.48873	6.96614	2.09018	6.92996	4.05702	5.28896	-1.36925	3.48873	2.53764	3.91616	1.43811	3.02307	2.71822	2.71822	3.9883	2.53764	8.71954	5.50112	4.85957	4.05702	3.48873	3.38564	4.30318	5.00579	4.69684	7.49803	5.45093	3.91616	6.23808	3.58495	6.4825	3.84021	3.9883	3.84021	6.73404	4.69684	2.87868	7.10243
TCGA-A2-A1FX	1847	Alive	2.50145	5.18595	8.87649	5.76018	5.76018	7.98411	3.60098	6.89376	-0.305908	2.86402	6.95148	4.44898	8.02052	2.86402	6.20189	6.79212	3.78155	4.64829	5.36652	2.01602	3.15352	4.55207	5.18595	4.90355	4.08641	8.86652	3.94202	4.33795	5.52698	4.33795	4.33795	4.33795	5.52698	5.52698	9.94083	5.88392	4.55207	6.68278	5.18595	6.16983	5.42201	4.55207	3.78155	6.40834	6.32345	2.86402	8.67993
TCGA-Z7-A8R6	3256	Alive	4.54874	5.77113	8.69169	3.88131	5.72459	5.72459	3.25328	6.09763	4.04178	4.4377	4.83824	5.22011	7.16017	2.6012	3.70074	3.70074	2.6012	4.04178	3.49429	2.6012	2.11578	2.96377	5.81622	2.96377	3.88131	7.03225	5.81622	2.6012	4.18617	4.18617	4.92313	6.06063	5.0033	5.62674	9.26349	6.50809	3.49429	3.70074	4.18617	4.92313	6.33301	5.67649	3.25328	6.87066	5.34844	2.11578	7.86531
TCGA-C8-A1HM	375	Alive	4.23273	6.00717	8.25626	5.19425	3.89169	5.81769	2.30673	4.07226	2.79215	-0.0152019	5.34235	2.30673	7.3685	3.89169	4.84278	-0.0152019	1.56976	2.79215	2.30673	-0.0152019	4.23273	3.44423	4.62865	4.73969	3.44423	9.15723	4.23273	-0.0152019	3.89169	4.07226	1.56976	3.15472	3.44423	5.41106	5.59951	6.00717	1.56976	5.59951	3.68524	5.96208	5.81769	4.23273	5.02919	7.97915	5.19425	4.93899	7.824
TCGA-A2-A0CU	158	Dead	-0.880867	6.57034	8.36943	6.08492	3.76299	4.47668	-0.880867	6.41375	3.64269	3.02602	5.45898	4.16353	6.60295	1.92649	5.09641	2.81957	3.64269	3.76299	3.51145	2.81957	2.28906	1.92649	3.76299	4.61099	3.64269	8.50068	4.73384	2.81957	3.36706	4.32859	2.28906	4.61099	4.5454	7.44556	9.81697	5.34795	3.64269	4.61099	4.79156	4.40454	5.34795	2.57856	3.02602	5.9895	2.81957	1.92649	8.01092
TCGA-BH-A0HX	829	Alive	1.17495	3.49688	8.45108	4.71927	4.71927	5.01626	3.04942	6.84738	-0.410009	3.83792	4.94754	4.11355	6.55578	1.17495	4.44797	2.39735	2.75992	3.67745	3.98231	1.17495	4.23385	-0.410009	3.29043	2.39735	2.75992	8.91417	5.61236	3.49688	4.54419	2.39735	1.91192	4.87539	3.49688	4.44797	8.08585	5.14458	4.34488	4.23385	3.04942	4.44797	5.01626	3.29043	3.83792	6.70893	3.98231	3.67745	8.07783
TCGA-A2-A0ER	2263	Alive	2.72247	6.78548	8.09004	4.30743	3.82201	4.67	3.37455	5.84585	4.86931	1.50008	5.84585	5.79776	6.9038	4.00258	2.72247	4.43868	3.08504	4.67	3.82201	3.37455	2.23704	4.00258	5.0444	3.61555	4.67	7.89811	4.00258	4.43868	4.00258	4.16304	2.23704	5.8924	5.34138	2.23704	6.6833	5.84585	6.29015	5.93748	4.30743	5.74801	4.55897	2.72247	3.61555	6.83398	5.12457	3.82201	7.98658
TCGA-AR-A1AU	2868	Alive	0.356753	5.61728	7.36051	4.96162	2.67868	4.88032	3.72599	5.07557	1.09372	4.88032	2.47223	4.26364	6.84325	6.5065	4.65443	2.67868	2.23122	3.98124	3.72599	2.47223	1.94172	1.94172	3.72599	3.72599	0.356753	7.67567	5.40115	3.29535	3.41565	2.85925	1.57915	3.62977	3.90107	5.86982	6.2394	5.71431	3.72599	4.79416	3.90107	5.64216	4.65443	3.16411	3.52668	4.88032	3.01972	1.94172	7.23532
TCGA-AC-A2FE	4876	Dead	2.3203	6.15549	7.05562	4.96939	3.71885	5.08969	3.90526	4.7916	3.81506	3.50472	6.09927	4.47558	6.54035	3.38443	5.12765	3.38443	3.25318	4.28713	2.94833	3.99015	2.3203	2.56131	3.99015	2.56131	1.66822	7.5155	3.90526	4.28713	4.14627	3.38443	4.53329	4.53329	4.47558	4.14627	5.87209	5.27026	3.90526	3.50472	2.3203	4.53329	3.38443	5.97981	2.3203	6.80923	3.81506	2.94833	7.86929
TCGA-D8-A1XV	461	Alive	3.33874	4.12724	8.38313	3.7862	5.60723	5.85659	4.52316	4.6342	6.84509	4.40287	3.04923	4.27163	6.77413	3.96677	5.08876	6.35504	3.7862	3.57975	3.57975	2.20124	3.04923	3.04923	3.96677	1.46427	4.52316	8.16008	3.7862	5.30557	3.7862	3.33874	1.46427	6.02906	4.8335	5.16471	5.7122	5.76195	3.7862	6.02906	4.40287	4.40287	4.9237	3.33874	4.73729	6.3871	3.7862	2.20124	7.88493
TCGA-A2-A0YM	965	Alive	-1.68411	1.12325	7.64905	3.07078	2.70821	4.79163	2.01633	2.56382	1.12325	2.95975	7.25547	1.48582	4.97411	1.48582	4.19854	4.09725	1.12325	1.77533	-0.0991434	2.22278	2.01633	1.12325	3.80775	2.40336	3.27009	6.81972	2.40336	4.72529	3.27009	2.01633	2.22278	0.637822	3.36029	0.637822	4.09725	3.6013	3.27009	3.17388	2.40336	4.09725	2.56382	3.67345	1.12325	6.46055	2.70821	2.70821	5.66462
TCGA-D8-A1XA	839	Alive	5.03057	3.44561	8.27004	5.63324	5.22988	9.9534	3.97612	5.76754	5.83027	3.08304	5.03057	5.76754	7.99678	5.03057	7.62441	7.19455	4.668	5.22988	5.48514	1.86065	4.91954	4.79925	6.75142	5.22988	5.32008	9.08625	4.18257	5.13366	4.91954	4.668	2.59761	5.56109	4.18257	5.22988	10.0717	6.78348	3.97612	8.33638	5.13366	7.12117	5.32008	6.78348	3.97612	5.89039	6.42543	3.44561	7.99678
TCGA-AN-A03X	10	Alive	0.222373	4.74593	6.73017	3.92281	4.97726	1.80734	0.222373	5.8948	0.222373	0.222373	6.76153	0.222373	5.35166	5.43183	3.92281	5.35166	1.80734	4.74593	4.4703	0.222373	0.222373	0.222373	2.5443	0.222373	0.222373	7.21106	0.222373	6.05526	6.15311	4.86623	1.80734	5.50778	3.02973	0.222373	3.92281	1.80734	6.52615	1.80734	4.12926	5.08035	0.222373	4.74593	4.30984	4.97726	5.35166	0.222373	6.90887
TCGA-BH-A42V	635	Alive	2.43703	4.02199	7.12764	3.55902	3.90415	5.36079	3.30376	5.36079	4.02199	2.05	4.53939	4.49931	7.61869	5.09103	5.36079	3.10445	2.74188	3.10445	2.87312	3.39396	3.10445	1.80899	4.88872	2.43703	2.05	7.87899	4.57838	3.63496	4.2803	3.70711	3.84142	5.78419	3.47885	4.02199	8.71479	5.56873	2.74188	3.55902	2.99342	3.90415	5.06381	4.32684	2.59749	6.41026	3.10445	0.67149	7.48142
TCGA-AR-A2LL	2012	Alive	3.76565	5.01941	8.87578	5.8981	3.23514	6.60437	2.38714	6.9107	4.70907	4.92319	6.573	3.9721	8.6836	6.40506	6.25503	4.70907	4.15267	5.6198	5.01941	4.70907	4.70907	4.45753	5.94785	5.27466	3.9721	9.76738	4.45753	6.04249	5.84657	4.58877	4.70907	7.74469	5.19449	6.44025	6.83339	7.0539	5.55706	5.27466	5.1096	6.21496	5.27466	5.94785	3.52464	6.80668	5.79313	4.92319	8.78972
TCGA-A2-A4RY	648	Alive	4.21722	6.50338	6.64143	5.5912	4.1571	5.47288	3.12607	5.54503	4.62488	1.77244	5.34398	3.3574	7.59969	4.09436	4.94236	1.77244	2.85044	4.62488	4.71104	2.68997	1.40987	2.5094	3.73179	4.02878	1.40987	9.22548	4.97755	4.57979	3.3574	3.3574	3.64691	4.1571	5.0119	3.88791	7.68732	6.32361	2.5094	5.87864	3.88791	5.84092	4.79234	4.48515	3.96006	5.5912	3.12607	2.06194	7.28551
TCGA-A8-A09T	579	Alive	2.30376	3.52616	9.12394	3.88873	5.11112	4.41924	3.88873	5.92826	4.62569	6.07635	5.24236	4.41924	7.31872	0.718802	4.17823	2.30376	0.718802	3.52616	3.52616	0.718802	3.04073	0.718802	5.24236	0.718802	3.52616	8.81156	2.30376	0.718802	4.96673	0.718802	4.62569	4.62569	4.17823	4.96673	6.27339	5.24236	0.718802	6.50016	0.718802	5.7632	4.41924	5.92826	3.88873	6.69608	4.41924	0.718802	7.77408
TCGA-AC-A3HN	496	Alive	1.93065	6.31043	7.43989	5.69039	4.66105	4.70004	2.55869	5.80214	4.4485	1.64115	6.09328	4.02581	7.133	2.71915	4.91417	3.75663	2.37811	3.22611	3.82878	2.55869	2.17166	2.37811	4.08593	3.51562	1.64115	8.10603	4.02581	5.01038	3.3292	4.08593	4.08593	3.51562	4.775	3.75663	6.24601	5.26564	4.62097	5.01038	3.75663	5.43701	4.84626	5.31671	4.08593	6.32297	4.08593	3.96308	6.81552
TCGA-EW-A6SD	1010	Alive	2.5193	2.5193	7.73985	4.56993	3.95987	4.3558	4.46683	4.10426	1.29691	5.13821	5.13821	4.10426	6.83089	3.41238	3.95987	1.29691	2.88187	3.79941	3.61883	2.88187	2.03387	2.03387	4.84123	4.46683	2.03387	9.08481	5.2038	3.61883	3.95987	3.61883	2.03387	3.95987	2.88187	2.03387	4.84123	5.68922	4.3558	4.10426	3.17138	5.64268	3.41238	5.54483	2.88187	5.26653	4.75634	2.5193	6.39844
TCGA-A8-A093	546	Alive	4.2244	3.91954	9.5617	5.44679	4.58697	6.0609	4.35564	6.24147	2.15401	1.41704	4.2244	4.69006	7.9562	3.53252	3.29151	3.53252	3.00201	3.73897	4.96136	2.15401	2.15401	4.2244	4.47594	2.63944	4.96136	8.5903	4.47594	4.96136	3.53252	4.35564	4.35564	5.56	4.96136	5.89817	6.67757	6.24147	3.29151	5.50451	5.04153	5.50451	5.50451	3.00201	3.73897	7.163	5.76282	2.63944	7.75689
TCGA-B6-A0IH	2965	Dead	3.51581	5.49443	7.37671	6.11485	3.51581	4.38254	2.2357	5.40563	3.95191	3.82066	6.48363	2.2357	7.09368	3.33524	4.85461	3.51581	1.75027	2.88778	4.0722	2.88778	3.12879	3.33524	3.12879	3.82066	2.88778	7.64266	5.10077	4.38254	4.0722	5.35908	2.88778	3.82066	4.18323	4.85461	4.0722	5.35908	3.51581	4.98293	4.47274	6.0577	4.38254	2.88778	3.12879	7.44515	4.47274	5.15627	7.16306
TCGA-A2-A0CL	3015	Alive	3.18025	6.09354	7.71215	5.25064	4.40264	5.57714	2.9738	5.57714	-0.72664	3.66568	6.43323	5.05472	7.29017	2.73279	7.18625	3.36082	3.52129	4.63091	5.156	2.73279	2.08071	3.18025	4.31775	3.91722	2.9738	9.39877	4.48281	4.31775	4.63091	4.13134	-0.72664	3.52129	4.82795	3.36082	5.42311	7.30127	3.66568	5.42311	4.69962	6.35018	3.52129	4.13134	4.88807	6.53075	4.94579	2.9738	6.47303
TCGA-AO-A129	3286	Alive	2.03434	2.95188	8.19758	2.56486	3.50828	4.59234	2.32385	4.14982	1.18635	2.77131	8.68938	2.95188	6.62597	3.50828	5.8531	6.04433	2.56486	3.25674	2.03434	0.449382	3.50828	1.18635	3.38798	1.18635	2.03434	7.02933	2.32385	1.18635	3.50828	3.7224	1.18635	4.47913	2.03434	2.32385	4.35627	4.79516	6.81279	4.07387	2.56486	4.22197	3.81862	3.38798	2.77131	8.11472	3.11235	4.79516	7.5333
TCGA-D8-A1Y0	472	Alive	5.07783	3.74599	8.34128	6.72721	4.01729	6.28888	2.58844	6.871	4.86528	3.9324	6.12641	3.64289	7.06293	2.7949	6.06791	0.472967	3.74599	4.17341	4.56043	1.69536	4.24556	4.17341	5.3958	4.44259	4.24556	9.32991	4.99653	4.01729	4.37986	2.97547	2.05793	3.64289	5.11682	2.7949	6.37182	7.02243	3.9324	6.02756	4.66936	6.75219	4.44259	3.8422	4.09746	5.92143	5.19179	3.28032	7.63955
TCGA-AR-A1AX	2629	Alive	2.7804	4.60637	7.80881	5.82876	4.17895	5.7967	0.905931	5.42949	4.07586	4.27516	7.22184	3.22786	6.82081	3.5689	5.51079	5.15386	3.71329	3.5689	4.81282	3.02141	0.905931	2.7804	4.81282	3.02141	1.6429	8.47832	2.7804	4.27516	4.53042	3.84453	3.84453	2.49089	4.74723	4.27516	6.77218	5.97918	3.96482	5.20361	3.96482	6.06244	3.40843	5.66082	4.53042	6.14115	5.25171	4.36536	6.83667
TCGA-E9-A24A	747	Alive	4.58884	1.55321	8.68043	4.36057	5.73908	7.24809	5.16202	5.53507	5.8312	3.31875	7.14418	3.87514	7.17965	0.816249	5.01265	4.08927	3.31875	3.47921	4.36057	3.6236	3.13818	3.6236	4.95921	3.31875	4.18548	8.84784	3.31875	5.38103	5.53507	4.18548	3.75485	6.05147	5.25365	6.74699	7.27021	6.19707	6.48867	5.73908	4.65755	5.67423	4.846	3.98617	4.78588	7.29198	5.46011	3.6236	7.3861
TCGA-BH-A0HN	516	Alive	6.30684	3.42642	7.04381	4.21492	6.70846	7.02228	5.52158	5.2524	5.01139	2.77435	6.19581	4.82497	7.54442	3.66743	6.19581	3.13692	3.42642	5.17645	5.17645	3.87388	3.66743	-0.033007	5.89773	3.13692	3.13692	9.01412	3.42642	6.27077	4.92119	3.13692	5.09628	9.06239	3.87388	5.2524	7.3507	6.59635	5.17645	5.09628	4.21492	4.72188	6.11674	3.42642	3.87388	7.92699	6.15682	5.32455	9.39535
TCGA-D8-A143	431	Alive	-0.80328	0.781683	9.09608	1.51865	2.00408	4.48212	4.15092	2.36665	3.10361	2.00408	6.0169	2.00408	3.84058	0.781683	3.10361	3.10361	2.00408	2.36665	-0.80328	-0.80328	3.10361	1.51865	3.44465	1.51865	0.781683	5.73588	3.44465	-0.80328	3.10361	2.00408	2.36665	3.28418	2.36665	-0.80328	3.58904	2.65615	4.40617	2.65615	2.65615	2.36665	3.10361	2.00408	3.72028	6.68054	2.00408	2.00408	6.84777
TCGA-BH-A0DQ	98	Alive	3.87212	6.07376	8.31838	4.35755	4.08625	4.51367	3.31573	5.06116	2.92871	1.55019	4.78285	4.18246	6.69587	1.55019	2.6877	0.813228	2.6877	3.75183	3.13516	3.47619	3.47619	3.75183	3.87212	2.39819	0.813228	7.72412	2.92871	3.47619	4.08625	4.08625	2.6877	6.02268	4.08625	3.47619	7.39317	4.43772	4.27266	3.13516	3.75183	3.13516	5.06116	3.47619	2.92871	6.92175	5.79812	4.78285	7.93907
TCGA-AN-A049	19	Alive	3.63269	4.45581	8.444	4.68713	5.95461	6.44004	3.83914	4.45581	3.39168	2.25417	4.88644	3.63269	6.59046	4.68713	4.5761	-0.0677535	2.25417	4.68713	1.51721	2.25417	1.51721	2.25417	4.79023	3.63269	-0.0677535	8.127	4.5761	4.01971	3.63269	4.45581	3.63269	4.45581	4.18017	4.79023	8.37933	5.76514	6.04077	5.54696	4.18017	4.88644	3.10217	4.88644	3.83914	5.81489	5.21765	4.18017	7.86888
TCGA-E9-A226	2086	Dead	3.25933	-0.828134	9.96058	5.19423	4.52942	5.91333	-0.828134	5.43865	2.87231	-0.828134	0.756828	3.81572	7.28561	-0.828134	6.04223	4.72645	-0.828134	-0.828134	1.49379	3.25933	3.56418	3.69543	5.96628	3.69543	4.38132	9.36539	4.66372	1.97922	6.2699	5.19423	0.756828	6.80849	4.89979	4.66372	7.13187	5.67966	2.34179	5.94005	5.32161	4.59813	5.83008	3.81572	2.34179	6.31142	4.66372	2.87231	6.94665
TCGA-AR-A2LH	616	Dead	1.68108	4.56861	7.7211	4.64456	4.31335	3.60708	-0.640847	4.91374	3.44662	3.05959	6.32494	4.97386	5.95907	4.21713	4.48844	0.944116	1.68108	2.81859	3.26604	1.68108	2.16651	0.944116	3.60708	-0.640847	-0.640847	7.28397	3.60708	3.05959	3.75147	2.81859	0.944116	2.52908	3.26604	2.52908	4.21713	4.85101	2.16651	4.21713	2.52908	4.97386	4.85101	2.52908	2.81859	5.38152	3.88272	3.26604	6.34784
TCGA-AR-A24Q	3172	Alive	2.74007	2.53362	8.33501	3.22549	4.71582	4.38776	3.78737	4.25944	1.64053	3.69116	5.70354	2.92064	4.98292	3.22549	4.9417	2.0031	2.74007	1.1551	0.418138	2.0031	3.47703	2.92064	2.74007	1.64053	2.29261	7.22978	3.22549	2.74007	3.69116	2.29261	1.64053	3.0811	4.25944	4.38776	7.62434	3.87757	3.0811	4.25944	2.53362	3.22549	4.61454	1.64053	3.0811	7.53014	4.11858	3.47703	6.34888
TCGA-E2-A15R	1732	Alive	4.67703	3.33307	9.35544	6.29085	4.58683	6.07558	3.09207	8.31563	5.18722	5.93642	5.18722	5.41399	6.81254	-0.367365	6.3741	3.33307	4.38752	5.0589	5.41399	4.27649	2.43999	4.84209	4.84209	4.49062	4.84209	8.50608	5.56337	3.88056	3.7201	3.09207	4.76192	5.41399	5.0589	7.10024	7.32612	6.99896	3.09207	6.3741	5.18722	5.56337	6.29085	4.76192	5.78238	6.81254	5.30506	2.43999	7.94097
TCGA-E2-A15C	694	Alive	3.53258	3.87362	8.36378	6.42011	4.26955	6.06864	2.79562	6.56821	5.50833	4.67009	7.29103	3.71315	7.53858	4.48367	4.01801	6.36716	2.79562	4.14925	4.83515	3.32613	3.53258	4.14925	4.83515	3.08512	3.32613	8.61153	5.85451	4.01801	4.98324	4.14925	5.11755	4.48367	5.96554	4.57989	7.87836	6.03508	1.21065	5.18028	4.75497	6.00073	5.85451	4.75497	4.57989	6.52051	5.64806	4.26955	7.82045
TCGA-PE-A5DC	1430	Dead	4.31308	2.91453	8.85384	4.31308	4.49949	6.6935	2.91453	6.30059	-0.544904	1.04006	4.31308	4.09895	6.08445	5.99425	4.94695	3.70302	2.26245	4.49949	2.91453	4.88136	3.15554	3.36199	5.79495	5.00968	4.49949	9.19825	5.52118	3.97866	3.84741	5.06981	5.68391	3.97866	3.70302	5.00968	9.12221	5.96289	5.33774	4.94695	4.31308	3.70302	4.58438	3.54256	3.84741	7.4719	3.15554	3.15554	9.05687
TCGA-B6-A0I8	749	Dead	3.44429	4.87314	8.02463	5.17012	4.60184	6.53827	3.44429	5.93368	5.17012	3.44429	5.02926	4.49874	6.90373	1.32882	4.26742	-0.256145	4.38771	5.85238	4.13617	3.20329	5.57675	4.26742	4.87314	3.20329	4.38771	9.6849	5.17012	4.13617	4.69805	5.80994	2.55121	4.49874	5.17012	5.6265	6.51204	5.67459	5.02926	3.99178	5.02926	5.02926	4.49874	6.61422	4.69805	6.37321	6.1868	4.60184	7.80455
TCGA-BH-A0BD	554	Alive	1.26546	5.99881	7.47881	4.43539	2.64397	4.55824	3.19146	3.89773	5.38648	2.11346	5.83835	5.00962	6.70508	2.11346	5.21032	5.45133	3.69842	2.64397	3.69842	1.75089	3.58739	2.85042	3.80151	3.031	3.031	7.42331	2.11346	4.3698	3.19146	3.69842	1.26546	3.98793	4.55824	4.55824	7.3656	5.13336	4.67145	5.24731	4.07282	4.77642	4.61596	6.52096	3.46709	6.75731	3.89773	2.64397	7.24274
TCGA-A8-A08Z	1217	Alive	3.02648	4.28024	8.23594	6.31473	4.18403	5.47579	3.57397	5.47579	1.64797	4.37044	5.83384	4.88063	7.15259	2.1334	5.15893	4.75231	3.23294	3.9699	4.61145	1.64797	0.911007	3.71836	4.45533	1.64797	3.57397	8.894	3.71836	4.5355	5.05396	4.75231	3.57397	2.1334	5.34841	4.8179	8.28894	6.77726	4.45533	6.06751	4.88063	5.80178	5.47579	6.69237	4.08093	6.44499	5.55486	1.64797	7.0334
TCGA-A2-A0YL	1474	Alive	2.27501	5.78137	7.70128	4.5435	4.24185	4.10098	2.72247	4.02503	5.78137	3.2079	5.68595	2.72247	6.23343	1.98551	3.06351	4.5435	3.45944	3.67356	3.67356	2.90304	3.85998	1.13751	4.02503	3.33914	3.06351	8.08938	3.33914	3.76978	4.48801	3.06351	1.98551	4.37017	4.59694	3.76978	6.21646	4.92411	3.76978	5.44494	3.2079	5.0444	4.37017	1.62294	3.57047	6.61648	3.76978	1.62294	6.64213
TCGA-A2-A0D1	1051	Alive	1.58372	-0.00124186	9.61163	4.85674	4.75365	5.12804	1.58372	5.20821	5.12804	4.39108	3.45819	3.45819	6.30254	6.14851	5.20821	5.61347	3.6992	3.90565	4.64261	4.64261	4.24669	3.16868	5.72668	4.39108	3.45819	7.98175	5.67118	3.16868	3.45819	4.08622	3.6992	4.75365	4.52232	-0.00124186	5.20821	5.97604	-0.00124186	4.64261	4.24669	4.85674	6.06485	3.6992	2.32069	8.82848	4.85674	6.22758	7.63538
TCGA-B6-A0I2	4361	Alive	4.19118	-0.563712	10.3105	1.75822	3.68422	4.39048	2.24364	5.41357	2.89572	1.02125	11.8374	2.60621	6.69368	4.92814	6.0945	2.60621	2.89572	3.13673	3.34318	2.24364	4.39048	2.89572	5.50238	3.13673	2.60621	8.35217	4.72169	2.89572	5.16421	3.82861	-0.563712	2.60621	3.82861	3.82861	1.02125	6.53432	2.89572	4.64574	3.68422	4.08014	3.13673	3.34318	3.52375	6.80261	2.89572	4.39048	8.55782
TCGA-A2-A0SU	1662	Alive	1.31747	3.6394	7.35456	4.25607	5.66324	3.98043	3.43294	4.59049	3.98043	2.05443	4.59049	3.98043	5.70978	3.19194	3.19194	4.7769	4.12482	2.05443	2.53986	3.19194	-0.267495	2.90243	2.05443	2.05443	2.05443	7.04539	3.43294	2.05443	3.98043	3.43294	2.53986	2.90243	-0.267495	3.19194	4.7769	3.98043	3.81997	5.01791	3.98043	4.48739	4.25607	1.31747	2.90243	6.67502	4.25607	3.19194	8.27554
TCGA-A8-A06P	396	Alive	2.61013	4.64965	8.1232	6.18167	4.7256	6.82391	4.19509	5.63003	3.83252	4.86647	5.46257	5.88314	7.04753	1.02516	5.16812	5.05491	4.08406	5.74398	4.29818	3.96376	3.52766	3.96376	4.3944	3.14064	3.68813	8.19842	3.34709	4.7256	4.3944	4.64965	4.08406	5.11263	5.22156	3.96376	6.09841	5.91593	4.79775	5.58995	3.68813	5.11263	3.52766	4.56948	2.89963	5.78005	5.50629	4.99479	7.30439
TCGA-AO-A0JB	1542	Alive	4.32287	5.70138	6.19734	3.58591	4.66391	3.58591	2.00094	5.54526	3.22334	2.00094	5.90783	5.97057	7.13023	4.32287	3.22334	7.01589	2.73791	4.93954	2.00094	2.73791	5.37018	2.00094	2.00094	2.00094	3.58591	7.67337	3.87541	3.22334	5.62543	3.87541	4.11642	2.73791	3.58591	2.73791	6.1439	5.27396	0.41598	2.73791	3.87541	4.11642	5.27396	2.73791	3.58591	5.70138	6.5245	5.27396	9.03437
TCGA-B6-A2IU	5176	Alive	6.21531	4.85623	7.29845	5.54212	4.72498	6.35503	3.14002	5.54212	3.14002	4.97652	4.58059	4.58059	6.67251	8.86014	5.54212	4.58059	3.7921	5.19065	4.0331	1.91763	3.14002	3.7921	4.0331	4.58059	3.14002	8.20918	3.7921	4.0331	3.7921	4.58059	4.0331	7.12708	4.42013	5.19065	5.82452	5.28686	4.42013	4.85623	4.42013	5.54212	4.42013	5.46195	3.7921	6.56148	6.00509	4.85623	7.4307
TCGA-C8-A273	513	Alive	3.30144	6.07083	8.42321	4.69999	5.45672	5.26828	5.77275	5.05147	2.64937	3.01194	5.26828	6.38117	6.8973	2.16394	4.9713	-0.157987	2.16394	3.7489	3.92948	1.42698	5.05147	3.01194	5.51444	4.48587	3.30144	7.7062	3.92948	2.16394	3.01194	3.92948	2.64937	3.54245	4.36558	6.03184	10.2268	5.33387	3.01194	4.36558	1.42698	4.79621	5.81929	5.33387	3.92948	5.6749	4.08994	3.01194	8.00692
TCGA-XX-A89A	488	Alive	3.99622	3.2257	9.35135	5.7676	3.04513	4.97113	3.04513	5.16061	-0.861758	2.59767	7.83521	5.51328	6.65394	2.83868	4.9196	-0.861758	3.04513	4.42364	4.86616	3.38617	1.46017	2.59767	3.99622	3.2257	3.2257	8.59151	4.26752	4.09244	4.86616	4.09244	2.83868	2.83868	3.89313	1.9456	6.93914	5.73815	9.85849	5.02088	3.99622	5.58119	4.49579	5.28799	4.09244	6.08076	4.75295	-0.861758	6.83173
TCGA-A8-A09I	1371	Alive	2.0369	5.94379	8.68282	5.41937	4.08753	5.99773	5.37929	5.49633	5.53333	4.27394	5.76871	3.31701	7.0813	4.08753	5.53333	0.814509	3.47747	4.51495	3.13644	4.08753	4.51495	5.16028	5.16028	4.439	3.47747	8.27667	5.53333	4.27394	5.01091	5.16028	2.68898	6.09991	4.439	3.13644	7.73337	6.28483	4.90197	3.75311	4.65581	5.06244	5.16028	5.29564	5.01091	6.92303	5.94379	4.18374	8.51263
TCGA-C8-A27A	747	Alive	2.32598	5.22215	9.44262	5.63179	4.77077	6.02642	2.32598	5.0387	2.61549	4.01404	3.40399	4.11026	7.94722	3.91095	5.0387	1.47799	4.11026	3.67962	5.66385	3.79992	2.32598	4.51361	5.22215	4.28534	4.36551	9.92176	6.29561	2.61549	3.91095	4.20045	0.741022	3.40399	5.38488	7.50036	8.1812	6.07492	3.24352	6.07492	4.11026	4.77077	6.09857	2.8565	4.28534	7.36063	4.20045	5.0868	8.5886
TCGA-AO-A12C	2372	Alive	1.37371	4.74294	7.96367	6.05553	5.62164	7.18963	2.5961	5.2806	2.5961	2.95867	4.18106	5.07415	8.27659	2.5961	3.87621	-0.211254	3.87621	3.24818	2.95867	3.87621	2.95867	3.48919	4.18106	4.18106	3.48919	9.20871	3.87621	2.95867	3.87621	4.54363	4.4326	4.83314	5.2806	4.03667	9.13526	6.60892	5.57011	5.97857	4.31231	4.64673	6.63424	3.48919	3.48919	6.88678	5.46117	1.37371	7.2066
TCGA-A8-A08B	1156	Alive	-0.34207	3.56482	8.26156	4.41282	2.46528	4.94333	-0.34207	1.97986	-0.34207	3.56482	3.11736	1.97986	5.72402	-0.34207	5.38585	5.08419	-0.34207	-0.34207	2.82785	-0.34207	-0.34207	-0.34207	-0.34207	-0.34207	-0.34207	7.48448	1.24289	-0.34207	4.70232	3.11736	-0.34207	-0.34207	2.82785	5.96171	5.58867	4.41282	6.47811	4.61213	3.11736	3.56482	4.94333	3.90586	4.78721	6.42611	4.51591	3.74539	7.44583
TCGA-C8-A1HO	375	Alive	3.43489	5.36089	9.47198	4.88555	4.65728	6.44687	3.22844	6.34818	1.11296	4.38598	5.55037	3.92032	7.53363	2.33536	5.08259	3.22844	3.61546	1.84993	4.73746	4.17186	4.17186	3.61546	5.41064	3.92032	3.77593	7.93314	4.28289	2.69793	4.28289	5.01985	1.84993	4.73746	4.38598	4.88555	9.00171	5.25592	4.17186	6.0358	4.4822	4.65728	5.86785	2.98743	3.43489	8.50814	4.95427	2.33536	8.55314
TCGA-C8-A1HE	375	Alive	1.934	5.86811	8.22731	5.6658	4.74135	5.81314	4.17104	5.23517	1.44857	3.03353	6.834	3.88153	7.2713	3.21411	4.95953	4.74135	4.17104	3.37457	4.25593	3.21411	2.58607	3.7705	3.21411	2.58607	3.98462	8.32877	4.08084	4.08084	3.7705	4.41205	4.08084	7.16556	4.85456	3.51896	6.64234	5.72656	5.23517	5.60238	4.55291	5.27639	5.19273	5.31647	4.08084	7.22993	3.7705	3.03353	7.57373
TCGA-BH-A0DL	2381	Alive	-1.08091	4.5338	7.67731	3.77707	2.61953	5.25894	2.37852	5.10891	-1.08091	4.34535	5.97437	4.70045	6.7956	4.34535	4.70045	3.00655	2.37852	3.96348	3.77707	1.24102	3.16701	1.24102	6.31997	1.72644	0.50405	8.51341	3.56294	2.61953	5.06883	4.04837	0.50405	4.84982	4.89637	0.50405	1.72644	5.14791	3.67397	5.32848	3.77707	4.41094	5.18587	5.25894	3.56294	4.89637	4.04837	4.5338	7.19055
TCGA-BH-A6R8	293	Alive	3.00971	7.35548	8.42098	1.42475	4.96907	6.71015	3.92725	5.33164	3.74667	-0.160216	3.92725	5.81706	4.69776	-0.160216	4.79398	6.10657	-0.160216	5.04924	3.29922	3.92725	3.54022	-0.160216	5.94831	2.64714	-0.160216	8.0541	4.69776	3.54022	4.48364	3.92725	4.2321	5.51221	2.64714	5.04924	9.10423	5.33164	3.00971	3.92725	1.42475	3.54022	4.69776	4.08771	3.74667	7.18851	5.26605	3.29922	8.18408
TCGA-EW-A2FW	672	Alive	2.5264	4.72803	7.91183	2.5264	5.24886	7.14698	4.59679	5.24886	4.59679	2.5264	4.95936	5.33375	7.5532	3.6639	4.95936	1.78943	1.78943	4.59679	3.90491	5.24886	3.6639	3.01182	4.84833	4.11136	0.20447	6.03736	4.29193	3.01182	3.90491	4.11136	4.29193	5.48987	3.6639	2.5264	8.43809	6.99889	1.78943	3.37439	3.37439	3.37439	6.54432	2.5264	4.11136	7.48059	4.4524	0.20447	8.67614
TCGA-E2-A10F	878	Alive	2.52799	5.86586	8.2799	4.56752	3.88163	6.75894	3.44553	6.25288	4.48735	4.31226	6.27693	4.48735	6.95052	5.33534	4.56752	4.40246	4.21604	4.00192	3.44553	3.26495	0.943026	4.00192	4.78433	3.0585	3.0585	8.57481	2.8175	5.19095	4.00192	3.75038	2.52799	5.38043	4.64347	4.71562	8.33248	6.09953	2.8175	5.8338	4.00192	5.58688	5.2888	5.80101	4.11295	6.39149	4.84992	3.44553	7.24681
TCGA-GM-A3XN	2019	Alive	2.9345	7.9286	7.18901	4.63975	4.34167	6.32382	2.80325	5.48775	3.16582	3.90279	3.90279	4.19229	7.20859	3.96552	4.82032	2.9345	0.732861	3.8372	3.76849	2.80325	2.80325	0.732861	4.60076	2.80325	-0.00410439	8.12002	4.47702	4.47702	3.45533	4.13885	3.54022	4.13885	3.26891	4.67772	6.38248	5.3298	3.76849	4.85388	2.31782	4.82032	4.85388	5.39962	1.87036	6.40529	4.29358	2.9345	7.62768
TCGA-OL-A5D7	1780	Alive	1.25305	2.83801	8.70426	1.25305	5.93487	4.52606	-0.331916	4.0604	-0.331916	1.99001	10.2121	4.52606	7.19947	4.52606	5.02564	9.8957	1.99001	5.02564	3.36852	4.31194	1.25305	3.75555	4.62228	3.57497	5.09435	6.92547	2.47544	1.25305	4.19165	3.12752	3.57497	-0.331916	2.47544	2.47544	3.75555	5.34051	3.12752	2.47544	3.75555	2.83801	3.36852	5.59882	2.83801	6.78702	3.91601	3.36852	8.67651
TCGA-AQ-A0Y5	172	Dead	2.40101	2.76358	8.18984	5.52439	3.05308	4.11722	3.98597	5.82247	-0.406347	4.34854	4.63805	3.84158	6.64894	4.45163	4.87906	4.34854	2.76358	3.05308	2.40101	4.23751	1.91558	2.40101	1.91558	3.98597	2.40101	8.70479	3.68112	3.68112	5.01992	4.23751	2.40101	3.05308	4.11722	-0.406347	7.25899	4.72294	4.34854	3.98597	3.98597	4.54785	4.63805	4.34854	3.98597	5.52439	4.11722	3.29409	7.27313
TCGA-A2-A1FZ	683	Alive	2.70562	3.15308	7.51765	5.72192	4.53159	4.45564	3.89004	5.02755	4.00107	3.6385	5.96043	4.37547	6.62989	4.37547	4.60374	5.17692	2.94663	2.94663	3.6385	2.41611	3.15308	1.56811	2.94663	4.10417	2.94663	8.01768	4.45564	4.00107	3.49411	2.70562	0.831149	7.31765	4.29058	3.33365	7.65133	5.22347	5.22347	5.72192	3.6385	5.65558	4.53159	4.60374	2.94663	5.39593	3.76975	2.94663	7.32834
TCGA-3C-AALJ	1474	Alive	3.56016	5.43463	7.95248	4.63816	2.71216	5.59969	3.84967	6.27288	3.56016	3.19759	4.09068	6.32097	7.28505	0.390236	4.09068	1.9752	3.19759	5.24822	4.29713	4.4777	3.19759	3.84967	4.4777	2.71216	3.56016	8.50398	5.34443	2.71216	3.84967	4.09068	0.390236	3.56016	3.19759	5.51952	7.50918	6.22313	4.29713	4.4777	3.84967	4.29713	6.11816	2.71216	4.4777	7.18465	4.29713	1.9752	7.48827
TCGA-V7-A7HQ	2033	Alive	2.52308	4.57371	7.47728	3.96365	5.07328	6.15867	2.88565	5.69301	2.52308	1.30069	4.66992	7.16694	6.31564	4.35958	3.80319	8.19551	1.30069	5.78182	2.52308	3.80319	4.57371	2.03765	4.84501	1.30069	3.17516	6.01951	4.35958	2.52308	5.20758	1.30069	5.78182	5.20758	3.17516	-0.284274	5.73809	3.96365	3.17516	1.30069	1.30069	1.30069	5.59837	1.30069	3.17516	5.82425	2.03765	5.20758	10.0184
TCGA-AR-A255	2161	Alive	3.31519	2.97416	7.79178	5.91276	4.02146	4.62185	3.82215	5.93763	5.47666	3.92525	5.47666	4.49353	6.71832	3.31519	6.26694	0.652228	4.11166	3.82215	4.49353	2.5267	4.19655	4.02146	5.37105	3.31519	4.42482	9.14274	5.04455	4.35267	4.35267	4.42482	0.652228	4.84863	3.92525	4.19655	7.47241	6.05595	6.1653	5.29608	3.31519	6.03305	3.45958	3.15473	4.02146	6.53487	4.998	4.02146	6.53487
TCGA-A7-A6VW	285	Alive	0.449688	1.67208	7.75651	1.18665	3.61961	4.15013	2.56516	2.32416	-1.13527	-1.13527	8.75803	3.72271	4.41931	3.81892	3.11265	3.25704	-1.13527	0.449688	0.449688	1.67208	2.03465	1.67208	4.35658	1.18665	1.18665	5.89815	3.50858	1.67208	3.81892	1.67208	-1.13527	1.67208	3.61961	1.18665	5.89815	3.81892	3.81892	2.03465	1.18665	2.03465	3.90912	3.25704	2.77162	7.05948	1.18665	2.32416	7.5824
TCGA-BH-A0W4	759	Alive	3.67838	5.11332	8.24768	5.97878	3.78148	3.67838	3.67838	5.97878	5.58171	4.75639	3.78148	3.17142	7.03724	3.87769	4.34976	4.59592	3.01096	3.96789	3.87769	4.2089	3.44706	2.38293	4.13295	3.96789	3.17142	7.99764	5.76899	3.78148	3.17142	3.78148	3.87769	5.36644	5.36644	3.31581	7.77836	6.18088	4.13295	6.00031	4.34976	5.88928	5.29854	2.09342	4.05278	6.7627	4.28105	3.31581	7.41935
TCGA-GM-A2DF	2155	Alive	1.7595	5.45994	6.82866	3.596	3.81012	4.30969	1.7595	2.85903	-1.04786	2.41157	9.38989	4.50673	6.02896	1.27407	4.78503	4.1616	4.83479	5.18096	3.90634	2.41157	2.12207	4.62457	4.08143	2.41157	4.88288	7.23291	3.20007	4.88288	4.444	3.03961	-1.04786	3.20007	3.70703	-1.04786	5.79763	4.50673	3.03961	2.85903	2.12207	3.4757	5.21893	2.65258	2.65258	5.69361	3.34446	3.70703	7.82559
TCGA-E2-A1LI	3121	Alive	1.08051	1.08051	6.94676	1.99805	3.46517	3.97667	0.71794	3.19599	-0.504452	2.15851	9.51189	1.61102	6.79628	2.43415	2.86478	8.41739	2.15851	2.3029	3.12004	2.43415	1.08051	1.08051	3.5253	2.66547	1.37002	6.95224	2.76857	1.37002	2.86478	2.3029	-2.08941	1.99805	1.37002	2.43415	3.93295	3.5253	7.40444	3.88787	1.99805	3.26814	3.58301	2.3029	2.15851	8.25821	3.63851	3.12004	6.32421
TCGA-A2-A0ET	1066	Alive	3.43697	2.54389	8.23239	4.69073	4.38039	6.24433	3.19597	6.83457	6.00332	-0.263466	6.58202	2.05846	8.89388	1.3215	4.38039	1.3215	2.54389	5.46445	4.94599	3.19597	3.64342	4.94599	4.59452	3.43697	4.59452	9.5455	4.12885	4.59452	5.1628	4.86582	2.90646	3.43697	5.1628	5.84506	6.21227	5.7589	4.38039	5.56942	4.69073	5.61918	5.35124	3.43697	5.7589	7.28343	4.69073	-0.263466	8.46105
TCGA-B6-A0RE	7777	Alive	0.274199	6.50302	8.06645	1.01116	2.93716	4.30395	2.14867	3.64343	0.274199	2.59613	2.93716	4.24383	4.79776	0.274199	3.81852	3.54722	1.01116	2.14867	1.85916	2.14867	2.93716	0.274199	3.33309	1.85916	0.274199	7.17708	2.14867	3.44412	1.85916	1.49659	-1.31076	3.33309	3.33309	2.59613	3.97464	4.1155	8.77802	2.93716	1.85916	5.02909	2.14867	3.81852	2.14867	6.80298	1.85916	2.59613	6.46402
TCGA-A8-A06Q	31	Alive	4.55405	6.99069	10.4248	4.74047	3.78353	5.25066	2.018	5.3685	5.8046	3.39651	4.82535	3.1555	7.79936	3.39651	6.41032	8.92248	4.08839	4.55405	4.33993	3.1555	4.08839	2.018	2.866	3.60296	4.33993	8.24682	3.1555	3.60296	4.65027	4.90553	-0.303928	3.78353	6.35428	3.39651	6.41032	6.03592	5.96286	5.84582	5.18792	5.84582	5.84582	4.65027	5.31078	8.34353	5.62681	3.39651	8.38607
TCGA-LL-A441	996	Alive	2.75977	3.22544	7.91242	3.57691	2.61538	6.37308	1.53738	4.03988	4.70731	2.27435	5.75116	2.61538	8.17963	1.17481	4.7425	2.61538	3.72501	5.37868	4.70731	3.32165	2.27435	3.85931	5.69837	4.34474	3.92204	8.84015	4.09538	3.98217	4.09538	4.43355	2.0679	3.65286	4.38982	5.73378	4.47598	5.76834	7.3476	5.54737	4.29819	4.84319	4.29819	4.7425	4.03988	6.53236	3.98217	2.0679	7.7832
TCGA-BH-A0DT	2403	Alive	4.39744	6.90908	8.01771	4.67984	5.02087	5.16526	4.31727	4.54554	2.64741	2.88842	6.30692	4.31727	6.2648	2.88842	2.88842	6.05835	2.88842	3.5803	3.83184	2.35791	0.772946	1.99534	3.5803	1.50991	3.71155	7.79161	2.35791	3.5803	2.35791	3.5803	2.35791	3.94287	3.71155	4.54554	7.478	5.02087	4.39744	5.33773	4.14218	5.92945	4.86041	2.35791	3.5803	6.98888	4.31727	3.09487	7.89189
TCGA-C8-A274	508	Alive	0.599602	8.26019	8.41765	5.67285	2.47407	7.31385	3.40696	4.4409	4.05903	3.6585	5.61455	4.05903	6.23381	2.71508	4.37219	3.6585	2.92153	2.47407	4.4409	2.92153	2.47407	3.87262	5.08073	3.87262	3.5382	9.09812	4.56923	2.71508	3.96884	3.76953	3.1021	5.61455	5.16439	2.92153	6.00332	5.72889	5.12316	4.50649	5.35449	5.38968	2.18456	3.6585	3.6585	7.64035	3.40696	2.71508	7.46172
TCGA-LL-A442	889	Alive	1.9102	3.8362	7.41482	4.11183	6.06401	7.65973	1.17323	5.65436	5.51901	2.39563	5.31619	5.47092	6.66509	2.7582	5.61064	2.39563	4.44625	5.51901	3.98059	2.39563	1.9102	3.0477	3.98059	4.71755	3.8362	8.46786	4.11183	4.23213	5.36963	4.23213	1.17323	3.8362	4.94582	-0.411728	7.28176	7.08812	7.48914	6.12743	5.2607	6.15813	3.8362	4.34316	5.31619	5.61064	3.98059	3.0477	7.86904
TCGA-E2-A573	1062	Alive	1.19219	3.67024	6.94325	-0.0302044	2.4723	4.21772	1.19219	3.51412	-1.61517	-1.61517	8.61004	1.19219	6.17274	2.29172	2.77715	4.05726	1.84426	2.77715	2.08527	1.19219	1.55476	-1.61517	4.4072	2.29172	-1.61517	6.18573	2.77715	1.84426	3.67024	2.29172	0.706761	0.706761	2.29172	0.706761	3.8111	4.16619	1.84426	3.42923	2.08527	2.9084	4.49336	3.87669	2.4723	7.35925	3.74239	2.9084	7.75334
TCGA-GM-A2D9	1812	Dead	5.6034	4.19901	8.43798	5.53782	5.99419	5.89291	2.43348	6.37834	3.81199	2.43348	5.66614	4.01844	8.26637	2.43348	4.96953	7.03041	4.01844	4.01844	3.81199	2.91891	4.96953	3.57098	5.4691	4.19901	4.50387	9.06283	3.57098	5.6034	4.86644	5.78398	5.66614	5.39695	4.35948	3.81199	7.23049	5.94444	3.28148	4.19901	4.86644	4.86644	6.87973	4.63511	3.57098	7.12278	5.66614	5.6034	8.88963
TCGA-A2-A0EO	2442	Alive	4.11388	4.11388	7.56356	5.08691	3.05943	3.88255	2.52891	5.92884	5.03141	2.81842	5.69884	4.78525	6.63511	4.00284	3.60692	2.16634	4.64439	2.52891	2.81842	2.52891	3.60692	2.81842	4.56844	2.52891	3.75131	8.24468	5.50873	4.00284	4.00284	3.44645	-0.641012	7.55374	4.71654	3.88255	7.94019	5.08691	4.40338	3.44645	4.21697	5.62577	4.56844	2.52891	3.44645	6.55866	3.88255	1.68092	7.86281
TCGA-B6-A0WS	2965	Dead	3.94713	5.22724	8.78604	4.76427	3.64228	6.42518	3.25526	6.26906	4.3097	4.07838	7.19144	4.50901	6.34923	1.13978	5.66334	3.80274	3.01425	4.07838	3.80274	3.25526	3.64228	3.25526	4.59921	2.72474	2.36217	7.50318	3.46171	1.87674	3.94713	4.50901	3.01425	5.5321	3.64228	2.36217	3.25526	5.74464	3.64228	4.98108	4.19867	4.91237	4.6841	4.76427	4.6841	6.09398	4.59921	3.80274	7.95996
TCGA-BH-A0HP	414	Alive	2.71661	7.12137	8.00201	5.88654	3.90104	3.6495	4.46663	5.76497	6.80407	1.57911	6.07736	3.50511	6.96454	-0.74282	4.61473	6.5333	2.06453	2.95762	4.11516	2.4271	2.95762	2.95762	4.11516	3.16407	2.71661	8.28232	4.01207	4.01207	4.87189	2.4271	3.78074	7.00537	4.81177	5.56096	6.86451	5.27955	3.34464	5.91539	4.11516	5.03854	5.03854	4.21138	3.16407	7.79246	4.21138	3.16407	7.14592
TCGA-D8-A1JU	447	Alive	2.07731	5.47724	7.64548	5.17417	3.95178	5.41518	3.2997	5.47724	4.19279	3.2997	4.74028	4.83812	6.66894	0.492348	4.83812	4.5221	1.71474	3.2997	2.81428	2.36682	2.60783	1.22931	4.33365	1.71474	3.15531	7.78083	2.99485	3.55124	3.86158	3.43095	2.36682	2.60783	4.39924	3.86158	4.46197	5.47724	4.46197	5.47724	3.43095	5.09721	3.95178	2.81428	4.57981	7.17885	4.19279	3.55124	6.65558
TCGA-A2-A1G4	595	Alive	3.42657	7.82802	8.94804	5.99541	4.16354	5.96262	5.30104	6.61771	5.30104	4.87723	5.7485	1.84161	7.08192	2.68961	6.3141	-0.48032	3.76761	1.84161	5.85953	5.35257	2.97911	3.22012	4.04324	3.76761	4.16354	8.76047	4.04324	4.37766	4.64896	4.87723	2.97911	6.57496	5.2476	7.12701	5.30104	6.69959	3.42657	7.05106	4.56407	6.5965	6.57496	3.42657	4.72913	6.26115	5.07427	2.68961	8.23736
TCGA-BH-A0DV	2064	Alive	2.38457	5.09352	6.94622	4.75022	4.04168	0.26909	3.20769	4.51702	4.23872	2.77159	6.13534	4.11039	5.55449	3.63832	3.72852	3.43902	1.00606	1.00606	-1.31587	0.26909	0.26909	1.00606	-1.31587	1.85405	2.38457	6.9649	4.23872	2.93206	3.72852	2.38457	1.00606	4.17598	2.77159	-1.31587	5.42559	3.32798	2.93206	3.63832	1.00606	3.72852	2.38457	3.89358	4.11039	5.86404	1.00606	2.14356	7.56371
TCGA-A2-A0EY	1925	Alive	3.33006	1.00813	8.65918	5.79821	6.78949	4.78072	2.23052	4.63262	3.81549	3.94673	6.13741	3.12361	7.40616	2.59309	5.03788	2.8826	3.12361	3.33006	4.84943	3.12361	3.6711	3.12361	4.28115	2.23052	1.7451	7.72238	4.37736	2.23052	4.55245	3.12361	3.33006	4.17806	5.15109	2.59309	8.69696	4.84943	4.70857	4.17806	4.63262	5.86611	4.37736	4.06702	4.06702	6.64234	4.97776	2.59309	7.57799
TCGA-AR-A24N	3035	Alive	4.54322	5.80261	7.92089	5.42956	5.64857	5.42956	2.30618	6.12818	7.50445	4.14268	8.47324	1.82075	7.36301	4.85638	5.94177	3.40572	4.35681	3.40572	4.35681	3.40572	3.19927	3.19927	4.62811	4.35681	4.14268	9.06298	3.89114	3.58629	4.54322	3.58629	4.35681	5.28019	4.92509	3.58629	9.66499	5.90822	4.45302	6.63838	5.17125	6.03799	5.64857	3.58629	4.54322	6.41769	5.05342	4.54322	7.27361
TCGA-AR-A1AS	1150	Alive	3.43003	4.34757	9.10873	3.71954	6.82996	5.81469	5.98802	5.3045	6.19084	3.43003	5.11808	3.71954	6.7679	3.43003	4.16699	5.01499	4.16699	1.84507	2.58203	3.71954	1.84507	3.06746	4.65242	2.58203	3.71954	6.66949	2.58203	3.71954	4.78367	4.16699	3.71954	8.14885	2.58203	5.11808	7.45978	5.87481	5.3045	3.71954	1.84507	3.43003	6.48892	2.58203	3.43003	6.40985	4.90396	0.260104	8.47442
TCGA-BH-A0HI	620	Alive	3.83148	5.76638	8.37701	2.91394	5.17028	3.83148	3.20345	5.23587	2.55137	2.06594	6.18696	3.83148	5.76638	4.602	3.44446	6.5122	2.55137	1.32898	2.06594	3.20345	3.99194	-0.255985	2.06594	2.91394	2.06594	6.63883	4.8733	4.13633	4.69821	3.99194	3.44446	6.40223	2.91394	2.55137	8.68946	3.99194	3.20345	4.4989	-0.255985	4.602	5.7213	4.602	4.26758	6.7098	3.65091	3.44446	8.55459
TCGA-A7-A13E	940	Dead	7.15216	3.78698	9.3469	8.1793	2.43334	8.16126	3.78698	7.79089	4.1214	7.69387	8.24356	0.848379	10.4868	7.93937	8.4753	-0.736583	7.26904	3.35088	8.78894	5.28578	9.67387	6.0836	7.47774	5.19415	6.15823	12.6239	6.55804	5.63846	7.50659	6.36145	3.17031	6.10891	8.64063	0.848379	9.28717	5.5302	5.73915	9.29546	7.58985	9.71566	5.14606	-0.736583	7.05132	9.46676	7.44829	6.98452	6.2521
TCGA-AN-A0XL	163	Alive	4.98637	7.27761	8.13933	5.78284	3.40141	5.03613	1.47541	6.18691	4.01147	2.32341	4.28277	3.79734	6.66918	3.67705	4.01147	3.5458	2.85392	3.67705	4.64534	0.738447	4.76819	2.85392	3.5458	3.79734	0.738447	8.24888	5.17585	4.64534	3.79734	4.10768	3.06038	4.93484	3.90837	4.01147	6.74594	6.37265	3.40141	5.59643	3.40141	5.72334	5.13076	5.9479	4.01147	7.06637	5.26201	3.67705	7.76451
TCGA-A8-A084	458	Alive	3.6789	1.35698	8.91412	6.51348	6.43023	6.11186	4.63	5.05742	4.63	1.35698	-0.227986	4.81641	7.89614	2.57937	4.29558	3.85948	2.94194	4.41587	4.98147	4.01994	3.23145	3.23145	5.44444	2.57937	3.23145	7.91667	4.16433	4.01994	4.81641	5.05742	3.85948	4.16433	5.70275	4.41587	7.77764	6.66683	3.6789	4.41587	5.12957	6.37193	5.79438	4.01994	2.94194	6.84883	6.00083	5.19828	7.97659
TCGA-AN-A0G0	16	Alive	1.62715	0.890181	9.3993	4.06011	2.11257	4.51467	2.11257	2.47514	-0.694781	0.890181	4.73148	5.13811	5.71461	-0.694781	5.37131	1.62715	5.41374	3.00566	3.94907	0.890181	3.39268	1.62715	3.39268	3.55315	4.1632	6.22408	3.94907	3.21211	3.94907	2.76465	0.890181	3.69754	4.73148	2.47514	8.75023	4.51467	5.18786	4.34961	2.76465	4.66277	4.73148	3.69754	3.94907	6.78903	3.82878	1.62715	6.86746
TCGA-D8-A13Y	1728	Alive	3.63363	3.2377	8.85551	6.32069	6.71087	5.13952	3.38209	5.52893	3.07724	4.82266	1.3117	4.34733	5.73124	1.3117	3.07724	4.71769	1.79713	4.03417	4.11906	4.6622	4.48163	2.89666	4.11906	4.48163	1.79713	8.18207	6.18945	3.74466	4.19923	5.05586	2.89666	3.38209	4.19923	4.48163	5.55963	5.49757	5.73124	6.80355	2.89666	2.1597	5.49757	2.1597	2.44921	6.45738	3.63363	5.43272	8.47962
TCGA-AN-A0XR	10	Alive	4.35443	5.11627	7.37777	5.44558	3.91833	7.05004	2.63823	6.13465	5.71351	3.53131	3.73776	4.78507	7.75568	3.0008	3.53131	2.63823	3.53131	3.73776	4.22319	4.87527	5.9394	3.2903	5.66376	4.22319	4.22319	8.75865	3.2903	5.85324	3.53131	5.80815	3.91833	7.05004	4.78507	5.61223	8.70432	5.61223	5.66376	6.13465	4.78507	5.32272	6.27381	6.24026	3.53131	6.33867	5.61223	5.55879	8.06449
TCGA-D8-A1JI	577	Alive	3.95293	9.42197	8.10864	4.81966	4.38903	9.02281	2.67282	6.27486	4.62035	3.56591	3.03539	4.38903	5.42006	3.56591	6.20532	3.3249	4.11339	3.56591	4.11339	4.25778	4.38903	3.56591	4.11339	4.38903	2.67282	7.38117	4.50932	3.03539	3.95293	4.38903	5.29173	4.50932	2.67282	4.50932	9.13459	6.01521	5.48018	6.01521	4.38903	4.81966	4.90986	6.43532	5.35732	7.3001	3.95293	3.77236	7.61366
TCGA-E9-A227	975	Alive	4.9385	5.24335	8.22897	4.88078	3.65839	7.04086	3.514	5.33216	5.09896	2.7255	6.40562	5.14871	7.7214	3.35353	4.9385	2.07343	3.90993	4.02096	3.514	2.7255	3.90993	3.514	4.31046	2.07343	2.96651	7.83212	3.65839	5.3746	4.22027	4.88078	2.7255	5.89543	3.90993	5.92428	7.28288	5.86598	4.75792	4.47552	4.39535	4.62362	5.70901	4.22027	4.99399	7.63676	4.02096	4.55147	8.15785
TCGA-E2-A574	1179	Alive	-0.785169	1.53676	8.0382	-0.785169	-0.785169	4.76942	-0.785169	4.70668	-0.785169	-0.785169	2.02219	5.72263	6.45324	3.30229	4.16903	5.14557	2.02219	3.60715	-0.785169	0.799794	3.73839	2.02219	0.799794	-0.785169	3.30229	7.4194	3.60715	-0.785169	3.12172	3.30229	0.799794	3.46276	2.67426	-0.785169	5.87304	2.91527	3.30229	1.53676	2.38476	1.53676	4.16903	2.02219	3.60715	6.82216	2.91527	1.53676	8.72461
TCGA-A8-A086	396	Alive	2.69443	1.10947	9.44188	4.16836	3.91682	6.09436	4.16836	6.78189	-0.475493	4.65379	4.65379	4.95077	6.12442	1.84643	6.06367	6.37	3.22495	3.4314	3.4314	2.69443	4.27939	3.91682	4.5689	1.10947	2.98394	8.30914	4.04807	4.04807	4.65379	3.4314	3.4314	4.65379	4.27939	3.77243	8.97366	4.95077	4.38249	5.40715	4.4787	4.5689	4.65379	2.98394	3.61197	7.08675	5.3574	4.4787	7.64863
TCGA-A2-A0ES	2190	Alive	3.35355	6.42521	6.88868	5.54117	1.40601	4.21337	3.55285	5.54117	4.78848	4.09051	5.10645	2.05809	6.86075	3.55285	5.16851	4.90244	3.55285	3.80811	3.55285	2.05809	2.2991	1.40601	2.68612	2.50555	3.64305	8.59725	4.70718	3.55285	3.72794	3.45664	2.84659	5.13782	5.00805	5.83706	5.91154	4.09051	3.45664	4.82748	3.35355	5.51752	3.95621	2.50555	3.95621	6.43786	4.70718	3.55285	7.13393
TCGA-A7-A0CE	1074	Alive	1.21325	2.97878	7.91646	2.79821	4.0206	4.38317	2.06124	3.64621	3.41488	1.21325	5.54953	3.64621	3.28364	2.06124	4.0206	3.13925	2.59176	2.97878	3.93571	-1.10868	1.69867	1.21325	2.79821	3.28364	2.79821	7.85421	1.69867	2.35075	1.69867	2.59176	3.41488	2.06124	3.53517	-1.10868	4.77396	3.64621	2.06124	3.41488	3.53517	3.93571	4.91369	3.53517	3.28364	7.05623	3.64621	3.41488	6.7555
TCGA-BH-A0DH	1156	Alive	2.07114	4.79361	8.77435	5.36392	3.83667	6.28837	2.91914	4.70341	5.42164	1.33417	6.40742	3.99714	6.34912	2.55657	3.20864	-0.250788	1.33417	3.44965	3.6561	3.20864	2.07114	3.20864	4.5041	-0.250788	3.20864	8.55978	3.20864	3.20864	3.99714	4.70341	3.83667	5.36392	3.6561	-0.250788	7.06209	4.95866	4.27277	5.77158	3.20864	5.17548	5.53057	7.93409	4.70341	6.46346	4.14153	3.99714	7.92414
TCGA-A2-A0T4	624	Alive	2.34358	5.09082	6.93711	4.89378	3.78416	4.66551	2.70615	5.31759	2.34358	4.18009	5.46697	3.78416	6.33065	4.89378	4.82163	2.99566	2.99566	-0.46377	1.85816	1.85816	1.12119	2.70615	2.70615	2.34358	-0.46377	7.41275	1.12119	2.70615	4.18009	2.99566	1.85816	4.82163	4.18009	5.09082	6.50201	4.82163	4.05979	2.34358	3.92855	5.36912	3.23667	3.44312	3.23667	7.32413	3.44312	2.70615	7.57515
TCGA-B6-A401	2596	Alive	4.18299	7.75068	7.06414	4.06013	4.71803	6.67157	4.71803	5.4631	3.52248	2.47517	4.71803	2.81621	7.24424	5.74819	5.38846	3.99455	2.81621	4.90813	4.34964	2.26872	2.26872	2.9606	4.67681	3.42626	2.65574	8.64108	4.18299	5.72815	4.24071	3.21214	3.69756	5.30975	4.34964	5.3627	5.78745	6.32983	2.26872	4.40117	3.99455	4.71803	4.67681	8.19581	4.18299	5.55697	4.49902	3.32317	7.01536
TCGA-AR-A2LM	1935	Alive	3.61551	4.14602	8.13907	6.63541	4.88299	5.20047	3.81482	5.43048	5.46053	5.23566	6.51167	3.81482	6.79726	6.04053	5.12741	4.58854	2.76751	4.74327	4.41521	3.10855	0.445585	4.41521	2.94808	4.8379	4.74327	8.763	4.64198	5.46053	4.53305	4.53305	3.50448	5.48998	5.6808	5.70611	6.84362	6.27847	3.38418	6.46795	4.74327	6.58172	4.41521	4.35248	4.35248	6.56798	4.64198	2.94808	7.27425
TCGA-GM-A2DB	2406	Alive	1.27567	2.86064	7.09159	-0.309288	4.4456	3.5976	1.27567	3.77817	2.01264	2.01264	6.6565	3.5976	4.97611	3.93864	5.11698	4.33457	1.27567	2.49807	2.01264	5.2453	3.15014	2.86064	5.47207	2.49807	2.86064	8.26436	4.33457	3.39115	3.93864	2.01264	-0.309288	3.39115	3.15014	-0.309288	3.93864	4.54869	4.64491	2.86064	2.01264	4.33457	6.06575	3.15014	3.39115	6.13366	5.84046	4.73511	7.56723
TCGA-A2-A0ST	3017	Alive	-1.32359	1.84633	8.07087	3.96181	0.998336	4.03396	2.5833	4.60715	2.5833	1.84633	7.19604	2.37685	7.15619	3.06873	5.0858	2.13584	1.48376	2.13584	1.48376	-1.32359	2.5833	1.48376	5.39065	1.84633	2.13584	7.56819	3.19997	2.5833	4.40433	3.7208	1.48376	1.84633	3.53439	2.5833	3.06873	5.1842	2.37685	4.60715	4.29112	4.69878	3.06873	1.84633	3.53439	7.2726	3.7208	4.16826	6.6594
TCGA-B6-A0WT	5739	Alive	1.74887	4.91879	9.3263	4.91879	3.62334	5.02188	2.97126	5.83633	5.94526	3.62334	5.02188	4.07079	7.34381	1.74887	5.65576	4.68747	2.48583	3.33383	5.02188	3.62334	3.33383	2.97126	3.33383	4.41183	4.25137	8.32881	2.97126	4.68747	4.68747	4.68747	4.55622	6.27243	5.44931	6.60685	8.34878	6.79326	4.25137	5.44931	4.55622	3.62334	5.1181	3.62334	3.62334	7.6796	4.41183	2.48583	7.17513
TCGA-E2-A1LG	1523	Alive	1.01349	-1.30844	6.23846	2.59845	4.04911	3.97696	2.392	4.11783	0.276524	3.08388	4.88139	2.59845	7.38156	2.77902	5.29147	-1.30844	-1.30844	1.01349	-1.30844	2.15099	0.276524	2.15099	4.52445	2.15099	1.86149	7.1794	5.23072	1.86149	2.77902	2.77902	-1.30844	0.276524	4.11783	-1.30844	0.276524	4.41948	3.82084	5.43303	2.392	3.08388	2.77902	4.24615	3.33542	8.61489	3.08388	1.49892	7.07094
TCGA-E9-A6HE	847	Alive	3.94927	6.67174	7.50999	1.62735	4.25961	4.97784	3.82898	4.66297	2.11277	3.39288	4.92013	5.41394	5.6092	5.45517	3.94927	5.49524	2.76485	3.82898	0.890381	4.25961	3.39288	3.55335	4.06031	3.39288	2.76485	7.02652	4.66297	2.11277	4.97784	3.21231	3.82898	4.79727	4.25961	2.76485	6.89788	4.51487	3.21231	2.76485	0.890381	3.39288	5.41394	4.79727	3.69774	5.49524	6.40345	4.86001	8.69988
TCGA-GM-A3XG	1330	Alive	4.26367	5.89839	6.96606	2.67871	3.64024	4.84017	3.56007	5.08899	1.89021	0.752711	1.23814	2.95435	7.09256	1.60071	2.95435	3.56007	4.49687	4.36152	2.33767	2.95435	2.95435	1.23814	3.98537	0.752711	2.13122	7.7773	5.5076	2.13122	2.51825	2.8231	3.07464	4.62061	4.04549	3.71619	5.17225	5.52882	2.67871	4.53931	2.95435	4.90652	5.57033	0.752711	3.38498	7.00443	3.56007	3.28876	8.06559
TCGA-JL-A3YW	360	Alive	3.93722	3.56282	7.0606	1.97786	4.64082	4.58929	4.87402	4.95768	1.61529	3.66591	6.13885	5.70275	5.84136	5.65342	4.53585	1.61529	1.12986	4.16549	2.71482	4.01739	2.50837	2.26736	6.41526	3.3315	1.97786	7.38913	5.40785	3.66591	4.8303	2.71482	2.50837	3.05586	3.3315	0.392896	7.26326	5.75045	6.41526	4.69058	3.05586	5.14778	3.20025	5.21732	1.97786	4.01739	3.3315	1.97786	7.28771
TCGA-D8-A1JN	620	Alive	3.77462	4.95904	9.11285	6.14808	4.56311	5.9299	0.315187	5.74145	3.12254	0.315187	5.80704	2.63712	7.32641	0.315187	3.48511	5.07007	4.95904	3.77462	5.86978	4.01563	4.7075	3.77462	5.44447	4.01563	4.22208	8.00867	4.22208	3.12254	4.22208	5.26938	3.77462	7.96624	5.74145	3.48511	8.95543	6.9151	5.67274	7.34861	5.17317	6.04311	6.61897	1.90015	4.95904	8.03629	5.17317	1.90015	8.21605
[truncated: 56 more rows]
[truncated: 711 more columns]
