# Supplementary material for: CD24-associated ceRNA network reveals prognostic biomarkers in breast carcinoma
Source: Sci Rep. 2023 Mar 7;13:3826. doi: 10.1038/s41598-022-25072-x (PMC9992383; doi:10.1038/s41598-022-25072-x)
Supplement: Supplementary file 1 — Supplementary Information. [file 41598_2022_25072_MOESM1_ESM.zip › Editorial 6.xlsx]

## Sheet: Sheet1
Gene	p Value (LogRank test)	pvalue (Cox analysis)	HR	HR.95L	HR.95H
RP11-519C12.1	0.0637789	0.00921145	0.874499	0.790541	0.967373
CTD-3247F14.2	0.043292	0.0101311	0.913313	0.85232	0.978671
RP1-228H13.5	0.00253714	0.0280277	1.24716	1.02411	1.51879
RP3-405J10.3	0.236892	0.14908	1.08893	0.969922	1.22254
RP13-122B23.8	0.467255	0.505338	1.05015	0.909327	1.21279
AD000684.2	0.412341	0.425658	0.944106	0.819529	1.08762
RP11-4C20.4	0.883766	0.830258	1.01297	0.900351	1.13969
RP11-549J18.1	0.443487	0.477988	1.05825	0.905042	1.23739
RP11-349H17.2	0.963432	0.0900293	0.933506	0.862119	1.0108
KLF7-IT1	0.830741	0.89621	0.992635	0.888293	1.10923
CTD-3128G10.7	0.252844	0.225367	0.940773	0.852354	1.03836
RP11-339B21.10	0.960221	0.646687	0.970478	0.853762	1.10315
N4BP2L2-IT2	0.217608	0.535406	0.943009	0.783296	1.13529
RP11-373D23.2	0.3439	0.880821	1.00757	0.912929	1.11203
RP4-671O14.6	0.792948	0.574643	1.04432	0.897548	1.2151
CTD-2083E4.7	0.226083	0.132759	1.0585	0.982878	1.13994
RP11-103B5.4	0.284134	0.968818	1.00271	0.875317	1.14865
RP11-972P1.11	0.228657	0.996926	0.999748	0.879605	1.1363
AC000120.7	0.808886	0.849998	1.01147	0.898757	1.13831
RP11-545P7.9	0.734558	0.953298	0.996653	0.890862	1.11501
RP11-282K24.3	0.821623	0.689121	1.02402	0.911589	1.15032
RP11-214K3.19	0.0711471	0.437694	1.05175	0.925923	1.19467
RP11-326I11.5	0.882054	0.780092	1.0215	0.879823	1.18598
PCBP2-OT1	0.477944	0.470649	1.04713	0.923976	1.18671
RP11-214K3.23	0.796236	0.124149	0.904357	0.795584	1.028
RP3-368A4.6	0.692096	0.279285	1.09494	0.92904	1.29046
RP3-453C12.14	0.229615	0.258362	0.931407	0.823428	1.05355
RP11-789C17.1	0.760504	0.788275	0.983411	0.870391	1.11111
CTB-31N19.3	0.885975	0.410031	1.07493	0.905165	1.27652
RP11-762I7.4	0.269759	0.66415	1.03343	0.890887	1.19877
RP4-713A8.1	0.218054	0.255535	0.948638	0.866216	1.0389
RP4-539M6.20	0.21681	0.185887	0.933654	0.84336	1.03362
RP11-73M18.6	0.550109	0.516976	0.951125	0.817364	1.10678
RP11-395N3.1	0.92044	0.427181	0.968456	0.894788	1.04819
CTD-2033D15.2	0.592762	0.877653	1.00646	0.927224	1.09247
RP11-390K5.6	0.472329	0.606891	0.956698	0.808239	1.13243
AC108676.1	0.420848	0.166361	0.930886	0.841102	1.03025
DLEU2L	0.480795	0.603881	1.03315	0.913394	1.16861
RP11-493E12.2	0.320176	0.497526	1.04919	0.913287	1.20531
RP11-427L15.2	0.635199	0.647338	0.967014	0.837571	1.11646
RP4-740C4.7	0.331072	0.165955	0.91399	0.804787	1.03801
AC068580.5	0.636579	0.482823	0.962024	0.863426	1.07188
RP11-139H15.6	0.487797	0.69874	0.969337	0.827906	1.13493
RP11-119F7.5	0.832784	0.799609	1.02565	0.843457	1.24721
RP11-166B2.3	0.633919	0.923456	1.00722	0.869775	1.16638
ASAP1-IT2	0.0263072	0.0393343	0.87492	0.7705	0.993491
RP11-977G19.5	0.365349	0.673716	1.03886	0.869943	1.24057
RP4-539M6.21	0.0830814	0.0167559	0.885555	0.801613	0.978286
CTC-425O23.2	0.707432	0.848257	1.01021	0.910349	1.12103
RP11-473M20.11	0.14722	0.651051	0.978422	0.890173	1.07542
RP11-180M15.7	0.540906	0.31509	0.945052	0.846389	1.05522
CTC-435M10.12	0.0770974	0.926212	0.993662	0.868566	1.13678
RP11-585P4.6	0.00342317	0.0663815	0.877739	0.763662	1.00886
RP11-400F19.18	0.964869	0.330918	1.05964	0.942846	1.19091
NPTN-IT1	0.718469	0.275197	1.06228	0.953038	1.18403
RP11-74J13.9	0.0193287	0.514511	0.950734	0.816743	1.10671
RP1-5O6.6	0.331792	0.131803	1.09802	0.972286	1.24002
RP11-529E10.6	0.361112	0.339138	1.08751	0.915644	1.29165
RP11-507K2.6	0.247007	0.276953	1.09575	0.929221	1.29214
RP11-159N11.4	0.0998486	0.735201	0.97686	0.852926	1.1188
AC002059.10	0.715042	0.090934	1.11709	0.982505	1.2701
ARHGEF38-IT1	0.255623	0.122516	0.934969	0.858487	1.01826
ZNF346-IT1	0.0545415	0.445427	1.05239	0.923021	1.1999
RP11-28F1.2	0.0540955	0.0661802	0.918082	0.838075	1.00573
AC092071.1	0.830741	0.712589	1.00982	0.958657	1.06371
RP11-266L9.8	0.78736	0.272429	0.931452	0.820512	1.05739
HEXDC-IT1	0.620468	0.285314	0.937714	0.833369	1.05512
AP000688.14	0.0179852	0.0867376	1.09709	0.986721	1.21981
MAGI1-IT1	0.396177	0.908103	1.00686	0.896456	1.13087
RP11-830F9.7	0.463909	0.242141	0.953746	0.880986	1.03252
CTD-3220F14.2	0.694183	0.904557	0.993806	0.897824	1.10005
RP11-116O18.1	0.817336	0.660158	1.01622	0.945894	1.09177
RP11-214K3.21	0.556982	0.894707	0.991916	0.879567	1.11862
RP11-97O12.6	0.0306823	0.290428	0.92234	0.793963	1.07147
KB-318B8.7	0.318772	0.443772	1.03775	0.943855	1.14099
AC005519.4	0.509499	0.45192	1.05241	0.921252	1.20225
RP11-1020A11.1	0.981201	0.803112	0.982788	0.857402	1.12651
RP11-510N19.5	0.998327	0.526818	0.972507	0.892067	1.0602
CTD-3094K11.1	0.901307	0.333136	0.959108	0.881347	1.04373
CTD-2622I13.3	0.273393	0.380706	1.05132	0.940024	1.17579
RP11-106D4.2	0.982624	0.554376	0.960311	0.839661	1.0983
RHOA-IT1	0.0998196	0.525808	1.04117	0.919156	1.17938
RP11-554A11.4	0.60278	0.477487	0.958812	0.853756	1.0768
RP11-699C17.1	0.991074	0.98706	1.00095	0.892457	1.12263
AGAP1-IT1	0.894771	0.785154	1.01319	0.922068	1.11333
AF131215.9	0.360173	0.318655	0.943265	0.840967	1.05801
RP11-399C16.3	0.49603	0.449345	0.962639	0.872208	1.06245
RP11-797A18.6	0.808583	0.524455	0.958087	0.83974	1.09311
RP11-568J23.8	0.458457	0.275767	0.951014	0.868881	1.04091
CTD-2562G15.3	0.873389	0.820957	0.984984	0.864015	1.12289
RERG-IT1	0.118117	0.330867	0.966002	0.900948	1.03575
RP11-151N17.1	0.0320608	0.171669	1.10619	0.957153	1.27844
RP11-800A3.4	0.117808	0.28609	1.05249	0.95807	1.15621
UMODL1-AS1	0.6103	0.926679	1.00389	0.92414	1.09053
RP11-552M11.4	0.215789	0.461843	1.06281	0.903618	1.25005
HELLPAR	0.318404	0.207046	1.10901	0.944352	1.30237
RP11-174G6.5	0.787913	0.929297	0.995444	0.899935	1.10109
RP11-425M5.7	0.920874	0.570618	1.03507	0.91883	1.16602
KCNH1-IT1	0.106055	0.0437462	0.937228	0.879995	0.998184
AP001429.1	0.318646	0.226944	1.0719	0.957724	1.19969
RP11-161M6.6	0.316316	0.428153	1.0555	0.923484	1.2064
RP11-74C1.4	0.197705	0.163801	1.08607	0.966904	1.21993
RP11-384C4.2	0.871262	0.152452	0.918994	0.81858	1.03173
AC139100.4	0.825373	0.722043	1.02481	0.895369	1.17296
RP11-153F5.7	0.657475	0.305456	1.06302	0.945762	1.19481
RP11-503N18.4	0.0467222	0.444647	0.970476	0.898694	1.04799
RP11-972P1.10	0.955166	0.627736	0.967247	0.845436	1.10661
TSSC1-IT1	0.879371	0.83952	0.988766	0.886355	1.10301
CTD-2047H16.2	0.781467	0.129848	0.925336	0.836936	1.02307
RP11-304L19.3	0.582644	0.657954	1.027	0.912749	1.15555
MAPT-IT1	3.33509e-05	0.00141855	0.920269	0.874479	0.968456
AC008982.2	0.904407	0.331169	0.935751	0.818452	1.06986
RP1-309I22.2	0.824368	0.285755	1.05081	0.959408	1.15093
RP11-594N15.3	0.629857	0.218164	1.05842	0.966968	1.15852
LLNLR-470E3.1	0.949687	0.395895	0.956911	0.864393	1.05933
RP11-384L8.1	0.00138568	0.00122223	1.21307	1.07905	1.36373
AF131215.2	0.609984	0.955677	0.996967	0.895697	1.10969
RP11-319G9.3	0.86169	0.1904	1.06679	0.968388	1.17519
RP11-701H24.7	0.835919	0.48304	1.03408	0.941635	1.13561
RP11-139H15.5	0.440879	0.204485	0.92369	0.817103	1.04418
SOX2-OT	0.0680764	0.401862	1.04556	0.942132	1.16034
RP11-566K19.6	0.401942	0.757346	0.986409	0.904391	1.07586
RP13-514E23.1	0.458937	0.0361908	1.11668	1.00713	1.23815
RP5-1054A22.4	0.45502	0.212691	0.926592	0.821886	1.04464
RP5-1039K5.19	0.418263	0.111405	0.881747	0.755182	1.02952
RP3-523K23.2	0.548404	0.485489	1.02681	0.95325	1.10604
RP11-713C5.1	0.284734	0.175781	1.05088	0.978027	1.12916
RP4-676L2.1	0.921632	0.54925	1.02536	0.944678	1.11293
CTD-2595P9.4	0.0416036	0.0290089	1.10654	1.01041	1.21182
RP3-333A15.2	0.0130469	0.0228971	0.920582	0.857242	0.988602
RP11-956J14.1	0.0054079	0.0119158	0.907017	0.840582	0.978703
RP11-223I10.1	0.382508	0.162081	1.0611	0.976447	1.1531
CD24	0.00112912	1.78098e-05	1.26152	1.13451	1.40276
CHGB	0.93625	0.443226	1.02135	0.967667	1.078
QRSL1	0.0032277	0.000131603	1.44284	1.19564	1.74115
RTN4IP1	2.32009e-05	1.25562e-05	1.49031	1.24601	1.78252
ATG5	7.76435e-05	0.000688574	1.41754	1.15886	1.73397
TPH1	0.406582	0.246645	0.949098	0.868814	1.0368
ART3	0.471774	0.247587	1.03019	0.979535	1.08347
RNF182	0.166127	0.135439	1.06033	0.981843	1.1451
C1orf186	0.180732	0.966547	0.998417	0.927154	1.07516
KRT86	0.00543296	0.0954698	1.07947	0.986662	1.18101
BEND3	0.015453	0.00337556	1.25426	1.07796	1.4594
TRH	0.177511	0.405732	0.980059	0.934611	1.02772
C6orf203	0.00358012	0.000567849	1.37282	1.14645	1.64388
C8orf46	0.856336	0.799997	0.988595	0.904645	1.08033
TRPM8	0.00278175	0.125863	1.05094	0.986161	1.11997
AIM1	0.546991	0.0421907	1.14679	1.00484	1.3088
SLC15A1	0.565989	0.384899	1.02693	0.967182	1.09037
RASGEF1C	0.598422	0.565036	1.02273	0.94735	1.10411
RASD2	0.0151905	0.0515089	1.11677	0.999277	1.24809
SLC26A9	0.791435	0.506949	1.02303	0.956495	1.09419
GLYATL2	0.193045	0.0681393	1.0547	0.996041	1.11681
GRM7	0.175217	0.221635	0.946665	0.86701	1.03364
SOX8	0.600423	0.461298	0.970808	0.897229	1.05042
ABCA13	0.516135	0.937981	1.00228	0.946397	1.06146
ADRB1	0.293841	0.00257409	0.889278	0.823954	0.959782
TCN1	0.0188863	0.011044	0.940198	0.896529	0.985993
SLC2A12	0.404398	0.870504	1.00832	0.912685	1.11398
CYP2A7	0.648806	0.646082	1.01181	0.962365	1.06379
KRT81	0.414536	0.770218	1.00803	0.955358	1.06361
NTS	0.987512	0.882837	0.996183	0.94678	1.04816
S100A8	0.689897	0.546031	1.01749	0.961795	1.07641
TUBA3D	0.00150881	0.000884865	0.892209	0.834193	0.95426
KRT1	0.889662	0.616739	1.0161	0.95448	1.08171
OCA2	0.608058	0.531368	0.979301	0.917216	1.04559
CYP24A1	0.000185629	0.000475882	0.88695	0.829227	0.948692
SOX11	0.0396616	0.0232169	1.07797	1.0103	1.15017
VASH2	0.716551	0.69205	1.02432	0.90947	1.15368
TMC3	0.0560679	0.0157264	0.91599	0.853031	0.983596
ZNF385D	0.643019	0.656108	1.02323	0.924867	1.13205
MEX3A	0.274389	0.403519	1.04808	0.938734	1.17017
DSG1	0.354772	0.653598	0.987264	0.933514	1.04411
PCP2	0.00306743	0.0274433	0.916936	0.848917	0.990404
MYCN	0.228749	0.0116582	1.11409	1.02438	1.21165
SLC12A1	0.097407	0.105753	1.05692	0.98835	1.13026
IGFBP6	0.0434087	0.095214	0.894819	0.785307	1.0196
VGLL1	0.15764	0.787833	1.00647	0.960312	1.05484
PZP	0.567646	0.314214	0.943003	0.84116	1.05718
SCN1B	0.475555	0.831759	0.985642	0.862532	1.12632
NTF3	0.0577687	0.213885	0.946662	0.868275	1.03213
TPRG1	0.0626914	0.0122747	0.923592	0.867885	0.982875
VNN3	0.601224	0.652553	0.985093	0.922746	1.05165
RDH10	0.247298	0.28369	1.0586	0.953934	1.17474
PAX7	0.021424	0.000272528	1.08048	1.03637	1.12646
BPI	0.0607891	0.0372428	0.922542	0.85515	0.995246
DCDC2B	0.183035	0.162655	0.920988	0.820492	1.03379
A2ML1	0.0384642	0.0425577	1.05638	1.00184	1.11388
PGBD5	0.00550506	0.00375345	1.13196	1.04094	1.23094
TTK	0.18194	0.0486718	1.12791	1.0007	1.27128
ACTL8	0.0136925	0.00838794	1.06161	1.01545	1.10987
PADI2	0.602568	0.549298	1.02885	0.937391	1.12924
TMEM156	0.0512366	0.115532	0.921372	0.832039	1.0203
NANOS1	1.29098e-05	3.35663e-06	1.29963	1.16365	1.4515
CLDN5	0.714705	0.830469	0.988087	0.885418	1.10266
GRB7	0.317228	0.297401	1.05839	0.951236	1.17762
PLAC9	0.860183	0.975954	0.998142	0.884436	1.12647
BMPER	0.686265	0.984703	1.00083	0.919421	1.08945
IGF2BP3	0.067689	0.402001	1.03193	0.958793	1.11065
SLC28A1	0.21731	0.118135	1.06564	0.983965	1.1541
DSC2	0.823872	0.736459	1.02033	0.90747	1.14723
RASGRF1	0.253585	0.362107	1.04719	0.94833	1.15635
TMCC2	0.456199	0.832672	0.987013	0.874293	1.11427
IZUMO4	0.415333	0.0599038	0.891111	0.790271	1.00482
RTN1	0.360817	0.1654	0.936467	0.853518	1.02748
MCHR1	0.0653437	0.30149	0.953325	0.870689	1.0438
SERPINA6	0.283838	0.345963	0.982767	0.947872	1.01895
ATOH8	0.254907	0.748412	1.01828	0.911566	1.13749
GABRQ	0.0383811	0.00121262	1.09054	1.03477	1.14932
S100A9	0.291144	0.512781	1.01909	0.962988	1.07846
GPR12	0.249617	0.832871	0.993712	0.937168	1.05367
NCCRP1	0.180302	0.0486401	1.06159	1.00036	1.12656
NPAS1	0.160685	0.161495	0.929149	0.838315	1.02982
NKX1-2	0.865604	0.867347	1.00448	0.953189	1.05852
GPR126	0.00199172	0.000780919	1.16336	1.06506	1.27073
RDH5	0.148282	0.427831	0.948597	0.832589	1.08077
MMP28	0.480776	0.632129	0.96923	0.85282	1.10153
LRP1B	0.0695757	0.00380185	0.917733	0.865899	0.97267
CITED1	0.738331	0.346523	0.966673	0.900804	1.03736
SLC14A1	0.90014	0.504059	0.967749	0.879016	1.06544
CAPN6	0.0518041	0.150613	0.958048	0.903665	1.0157
RHBDL1	0.0209126	0.0126673	0.890854	0.813476	0.975592
KRT83	0.760899	0.5736	1.01908	0.954153	1.08843
UMODL1	0.00626	0.0204225	1.09972	1.01481	1.19174
PCDH19	0.660541	0.786319	0.988647	0.910311	1.07372
MLIP	0.00931835	0.00121566	1.17362	1.06514	1.29315
CACNA2D3	0.236116	0.267502	1.06517	0.952694	1.19093
EN1	0.562983	0.262763	1.0413	0.9701	1.11772
SLC6A15	0.027397	0.124634	0.954955	0.900397	1.01282
NPY5R	0.0229635	0.0088445	0.927601	0.876851	0.981287
FAXDC2	0.0475673	0.290499	0.940493	0.839366	1.0538
SPATA6L	0.0356983	0.0500256	0.903595	0.816474	1.00001
CDH7	0.318474	0.125397	0.958026	0.906902	1.01203
CA11	0.497927	0.287494	1.0669	0.946888	1.20213
GIPR	0.815596	0.508948	0.970076	0.886446	1.0616
CHST4	0.401986	0.547059	0.976811	0.904994	1.05433
GPR156	0.144753	0.0306624	1.10904	1.00969	1.21816
ROPN1B	0.0788963	0.106563	0.94451	0.881242	1.01232
DEFB1	0.78487	0.441136	0.97396	0.91072	1.04159
FGF10	0.906694	0.957683	0.998524	0.945508	1.05451
TRIM7	0.591516	0.262255	1.06611	0.953227	1.19236
WNT6	0.555988	0.691967	0.985073	0.914442	1.06116
NLRP7	0.928194	0.638234	0.980384	0.902672	1.06479
ATP8A2	0.394857	0.0189393	1.09194	1.0146	1.17517
ACE2	0.749167	0.42818	1.02793	0.960215	1.10042
MYOM2	0.837854	0.224196	1.06703	0.961037	1.18472
KLRG2	0.30213	0.05974	1.07991	0.99685	1.16988
HRASLS	0.353145	0.110303	1.06965	0.984806	1.16179
PIEZO2	0.959033	0.596699	1.02233	0.942031	1.10948
CA2	0.628528	0.449796	0.968182	0.890304	1.05287
AC006116.20	0.114621	0.210855	0.916509	0.799513	1.05062
CCL20	0.401114	0.70309	0.983814	0.904627	1.06993
TIMP4	0.292397	0.95371	0.997783	0.925751	1.07542
PRSS3	0.564891	0.336127	0.961136	0.886554	1.04199
SERPINI1	0.35161	0.299679	1.05074	0.956912	1.15377
ELF5	0.741197	0.911441	0.997135	0.94798	1.04884
GAD1	0.912533	0.423457	0.9705	0.901887	1.04433
TUBA3E	0.00895434	0.00865836	0.93068	0.882078	0.981959
SIX3	0.014021	0.110221	0.950205	0.892477	1.01167
HSD17B13	0.446512	0.840258	1.01025	0.914895	1.11554
ZNF695	0.33526	0.26461	1.05533	0.960058	1.16005
S100A7A	0.257768	0.347187	1.01987	0.978882	1.06257
GPIHBP1	0.797631	0.817628	1.0116	0.917141	1.11579
KLK6	0.990314	0.957582	1.00133	0.953582	1.05146
AMPH	0.131958	0.172995	0.940436	0.860929	1.02729
DCDC1	0.168187	0.39871	0.971317	0.907838	1.03924
FAM181B	0.0406735	0.0282393	0.91803	0.850502	0.99092
PM20D1	0.365334	0.40095	1.05408	0.93218	1.19191
PLCH1	0.0142685	0.0108896	1.09693	1.02153	1.1779
PPP1R1B	0.822295	0.801917	0.992758	0.937956	1.05076
C2orf54	0.344141	0.247672	1.0332	0.977541	1.09203
CPLX1	0.40272	0.374824	0.959027	0.874389	1.05186
KCNQ4	0.652716	0.555187	1.03106	0.931447	1.14132
BEGAIN	0.331115	0.142883	0.907691	0.79739	1.03325
PLAT	0.0634257	0.07296	0.921286	0.842316	1.00766
PPP1R14C	0.523332	0.870409	0.994565	0.931531	1.06186
ANKRD29	0.122213	0.638619	0.974374	0.874326	1.08587
RARRES1	0.609894	0.210623	0.942849	0.85986	1.03385
IGSF1	0.0779345	0.019787	0.936721	0.886611	0.989664
CEL	0.0141996	5.1275e-07	1.23344	1.13646	1.3387
ASPA	0.502009	0.290324	1.06335	0.94892	1.19159
C19orf80	0.17028	0.601452	0.974686	0.885278	1.07312
KLK5	0.430933	0.509355	0.984762	0.940857	1.03072
IL12RB2	0.936912	0.721785	0.985447	0.909054	1.06826
GABRP	0.155364	0.21686	0.970553	0.925587	1.0177
SCRG1	0.369239	0.656396	1.01623	0.946637	1.09095
EVA1B	0.0370398	0.0434227	0.898638	0.810104	0.996848
DLK1	0.248399	0.461651	0.9807	0.93111	1.03293
ADRA2A	0.576717	0.537985	0.971552	0.886291	1.06501
PCSK1	0.912028	0.12647	1.04717	0.987061	1.11094
KBTBD12	0.725993	0.265841	1.04279	0.9686	1.12266
DCHS2	0.722569	0.104513	0.930818	0.853638	1.01498
SCEL	0.159518	0.0527833	1.05426	0.999365	1.11218
GPR162	0.336778	0.53054	0.96775	0.873519	1.07215
CBX2	0.0192254	0.0277618	1.1078	1.01126	1.21356
GNG3	0.346712	0.881638	0.991768	0.889519	1.10577
KIAA1377	0.408628	0.858043	0.99112	0.898828	1.09289
TMSB15A	0.0180568	0.00817992	1.10974	1.02732	1.19877
DOK7	0.0289335	0.0365897	0.941002	0.888848	0.996215
2022-09-03	0.766281	0.705993	0.982498	0.89638	1.07689
FAM3D	0.134372	0.697871	0.984092	0.907558	1.06708
ERVFRD-1	0.149343	0.170563	1.07349	0.969952	1.18808
GDAP1L1	0.818794	0.714727	0.981021	0.885227	1.08718
TCTEX1D4	0.775437	0.447112	1.03855	0.942058	1.14492
UPK2	0.0183557	0.00971686	1.13852	1.03189	1.25616
SERPINB7	0.134941	0.393319	1.02631	0.966896	1.08938
PSORS1C2	0.704662	0.314334	1.03608	0.966954	1.11016
INA	0.72547	0.873207	0.994672	0.931505	1.06212
CDCA7	0.000635287	0.0420498	1.08706	1.003	1.17816
PROM1	0.956194	0.975184	0.999106	0.944389	1.05699
EGR3	0.00146045	0.0422874	0.912042	0.834492	0.996799
CACNB2	0.528423	0.824141	1.01469	0.892216	1.15398
CALY	0.0915174	0.138916	0.94287	0.872197	1.01927
FAM19A3	0.695351	0.770401	0.987038	0.904236	1.07742
TRIM72	0.254637	0.298861	1.03476	0.970159	1.10366
LCN12	0.440736	0.191388	0.940947	0.858832	1.03091
PLIN4	0.116517	0.182495	0.957391	0.898022	1.02069
PGLYRP4	0.119748	0.181411	1.04473	0.979792	1.11396
AC092881.1	0.290321	0.235978	1.05357	0.966456	1.14853
GRHL3	0.13724	0.397689	1.04976	0.938025	1.17481
KCNIP2	0.207404	0.733337	0.981586	0.882048	1.09236
PCP4L1	0.603618	0.775404	1.01129	0.936203	1.09241
DDN	0.0551665	0.038488	1.09541	1.00484	1.19415
NPR3	0.0631902	0.0229267	1.11647	1.01536	1.22765
LIPE	0.684127	0.613023	0.974644	0.882312	1.07664
GRIA1	0.538966	0.502403	1.02016	0.962355	1.08144
SLC9C1	0.860824	0.383106	0.96076	0.878108	1.05119
C1orf106	0.0507358	0.114019	1.06008	0.986084	1.13963
RAMP3	0.189296	0.329639	0.948476	0.852779	1.05491
DAB1	0.494079	0.893651	1.00575	0.924693	1.09391
CHI3L1	0.175504	0.0454527	0.926483	0.859698	0.998456
LPO	0.283568	0.839278	1.00928	0.923099	1.1035
ARL9	0.221727	0.0849266	1.08527	0.988798	1.19115
HRCT1	0.443446	0.699881	0.98402	0.906637	1.06801
B3GNT5	0.101792	0.381271	1.05282	0.938242	1.18139
NPY1R	0.0471168	0.00666696	0.933766	0.888664	0.981158
BAI3	0.462008	0.0794242	1.10029	0.988843	1.22429
ARHGAP36	0.540256	0.323261	0.977767	0.935106	1.02238
ERBB2	0.440913	0.568757	1.02988	0.930703	1.13962
FAM65C	0.250815	0.841665	0.989228	0.889499	1.10014
SEMA3B	0.0322978	0.000971869	0.877769	0.812339	0.948469
MSLN	0.571302	0.489001	1.01989	0.96454	1.07843
RP11-1220K2.2	0.514692	0.136099	0.952809	0.894126	1.01534
DNAH11	0.0814447	0.0180146	1.0892	1.01475	1.16912
APOBEC3B	0.108009	0.561279	1.02916	0.934038	1.13398
MYH8	0.8509	0.639031	0.974986	0.877055	1.08385
CLDN10	0.682324	0.871305	1.00627	0.932954	1.08535
CHODL	0.434968	0.329619	1.03906	0.96202	1.12227
TFPI2	0.0154209	0.00289342	0.904111	0.846092	0.966109
CHAD	0.000760321	0.0083753	0.934438	0.888501	0.982749
MYH2	0.49442	0.862039	1.0082	0.919482	1.10548
CRLF1	0.745373	0.382081	1.05149	0.939527	1.1768
CASQ1	0.633471	0.1598	0.940286	0.862934	1.02457
HSPB7	0.220806	0.244824	1.06585	0.957238	1.1868
PCDH9	0.362396	0.0334912	1.10988	1.00818	1.22183
C6orf15	0.130881	0.952558	0.998067	0.936432	1.06376
CHI3L2	0.71276	0.194261	0.950227	0.87973	1.02637
NEK10	0.00412486	0.0116434	0.923668	0.868411	0.982442
LCT	0.0476253	0.014246	1.08218	1.01595	1.15274
ABCA10	0.465741	0.0731129	0.911324	0.823321	1.00873
AQP7	0.822131	0.971327	1.00121	0.93737	1.0694
CXCL5	0.0396862	0.0983965	0.943408	0.88043	1.01089
C1orf167	0.00656177	0.0734661	0.935853	0.870322	1.00632
KANK4	0.797556	0.121563	0.931127	0.8507	1.01916
RP11-426L16.10	0.057662	0.0503292	0.904918	0.81876	1.00014
FABP7	0.0240837	0.00336313	0.932244	0.889538	0.977002
LRRTM2	0.84999	0.99594	0.999656	0.875616	1.14127
KCNE5	0.621586	0.507396	0.969167	0.883453	1.0632
TNNI3	0.995922	0.169704	0.961073	0.90812	1.01711
RP11-347C12.1	0.0127894	0.0684976	0.903105	0.809315	1.00776
KLHDC7B	0.786701	0.0341682	0.91756	0.847341	0.993598
B3GALT2	0.622767	0.711014	1.02441	0.901716	1.16379
POU5F1	0.579964	0.749685	0.979456	0.862195	1.11267
LRRC14B	0.0793117	0.0232438	1.08539	1.01123	1.16497
CCNE1	0.000580374	0.0848691	1.09503	0.987599	1.21414
SLC4A4	0.418711	0.263174	0.952519	0.874717	1.03724
CALB2	0.429627	0.332058	1.0415	0.959347	1.13069
CNGA1	0.876811	0.336427	1.04675	0.953641	1.14894
TMEM158	0.812131	0.760239	0.983947	0.886813	1.09172
SLCO5A1	0.561317	0.217632	0.936484	0.843707	1.03946
VIPR2	0.857872	0.634908	0.98356	0.918511	1.05322
CYP4F8	0.023906	0.236581	0.97581	0.937032	1.01619
EPHX3	0.634114	0.919914	0.994672	0.896297	1.10384
FXYD1	0.165026	0.235486	0.930139	0.82525	1.04836
CAPN8	0.132806	0.309051	0.972742	0.922299	1.02594
SCGB3A1	0.119527	0.23781	0.968561	0.91853	1.02132
PHGR1	0.00332851	0.0590567	0.953732	0.907959	1.00181
LEMD1	0.793854	0.59023	1.01714	0.956124	1.08206
UGT2B7	0.409049	0.10161	1.05339	0.989795	1.12107
APOB	0.378663	0.184183	1.05154	0.976366	1.13251
GCK	0.945839	0.771529	1.01841	0.9004	1.1519
PTGER1	0.92503	0.403248	0.952855	0.850837	1.06711
RGMA	0.129177	0.236516	0.93756	0.84263	1.04318
NNAT	0.0736585	0.148583	0.926904	0.836196	1.02745
LEP	0.335298	0.242208	0.968784	0.918638	1.02167
AKR1B10	0.170294	0.469735	1.02138	0.964455	1.08165
ROPN1	0.0380903	0.0259583	0.943071	0.895652	0.993
SIM2	0.0085612	0.00603454	1.12338	1.03386	1.22066
CD300LG	0.352826	0.357215	0.971216	0.91267	1.03352
IYD	0.00670042	0.00135982	1.09338	1.03525	1.15477
TNNT3	0.0431038	0.134513	0.939891	0.866598	1.01938
TPRXL	0.00199467	0.00132965	1.13122	1.04917	1.21968
MMP7	0.111154	0.0256273	0.924409	0.862752	0.990472
SLC39A2	0.953957	0.967424	0.998263	0.918336	1.08515
GAL	0.027988	0.134391	1.05757	0.982839	1.13798
MLXIPL	0.93032	0.977828	1.00128	0.914989	1.09571
NLGN1	0.53062	0.129866	1.06771	0.980922	1.16217
GRIN2C	0.778656	0.962429	0.997661	0.905056	1.09974
LCN2	0.255121	0.324712	0.971919	0.918358	1.0286
LRRN3	0.882988	0.459957	1.03953	0.937947	1.15211
BAMBI	0.0420988	0.00437678	1.14282	1.04256	1.25272
KIAA1045	0.341664	0.296647	0.949335	0.861021	1.04671
FZD9	0.511565	0.93727	0.997075	0.926922	1.07254
DOC2A	0.930821	0.424433	0.966653	0.889464	1.05054
SEZ6L	0.149236	0.464926	0.979998	0.928303	1.03457
KLK8	0.673773	0.321419	0.972455	0.92022	1.02766
CCDC151	0.882685	0.481637	0.969019	0.887695	1.05779
ADAM33	0.448474	0.857815	1.00918	0.913181	1.11527
HIST2H2BF	0.592542	0.274973	0.952543	0.87292	1.03943
HIST1H1D	0.234341	0.898332	1.0047	0.934922	1.07969
SDPR	0.851526	0.979837	1.00128	0.906704	1.10572
HORMAD1	0.33207	0.633342	1.01213	0.963205	1.06355
GDF9	0.457688	0.424837	0.961072	0.871777	1.05951
C1orf168	0.00357541	0.0026485	0.911931	0.858726	0.968431
ALDH3A1	0.0528365	0.00223291	0.870739	0.796805	0.951532
PSAT1	0.0175681	0.147932	1.05527	0.981103	1.13505
C1orf111	0.30402	0.263377	0.961201	0.896806	1.03022
CRABP1	0.758115	0.926995	1.00218	0.956564	1.04997
KLK2	0.251388	0.330161	0.961777	0.889218	1.04026
MAOA	0.34915	0.856261	0.992011	0.909541	1.08196
HIST1H4D	0.190957	0.853182	1.00836	0.92322	1.10136
MUC15	0.851077	0.454704	1.0183	0.971025	1.06787
GPD1	0.223569	0.222407	0.960494	0.900276	1.02474
SLC38A3	0.444412	0.459747	1.03386	0.946505	1.12927
GSDMC	0.00613896	0.00573694	1.11469	1.03204	1.20395
CACNA1F	0.160577	0.393835	0.961932	0.879834	1.05169
MGC50722	0.559981	0.867242	1.00526	0.945253	1.06908
GSTA1	0.426272	0.606748	0.985229	0.930955	1.04267
GSC	0.43539	0.742418	0.984962	0.899862	1.07811
C1QL2	0.254875	0.770516	0.990441	0.92854	1.05647
FCRLB	0.971892	0.58876	0.978572	0.904667	1.05851
PLIN1	0.437491	0.275622	0.96587	0.907416	1.02809
S100A7	0.825885	0.571961	1.00978	0.976259	1.04446
HAPLN2	0.367789	0.731173	1.01734	0.922302	1.12217
LRRC71	0.408449	0.0925326	0.925436	0.845542	1.01288
CCDC74A	0.0349272	0.019028	0.911863	0.844187	0.984965
HBA2	0.813744	0.888576	0.994021	0.914032	1.08101
G0S2	0.251949	0.170289	0.936892	0.853544	1.02838
GFRA3	0.706362	0.784493	0.989925	0.920624	1.06444
SLC6A2	0.289568	0.470988	0.974263	0.907585	1.04584
FIGF	0.869249	0.85061	1.00807	0.927166	1.09604
ABCC2	0.0312122	0.000321031	1.18652	1.08096	1.30238
ITPKA	0.20197	0.63832	0.979423	0.89809	1.06812
ZNF488	0.469068	0.741674	0.984949	0.90002	1.07789
BRINP2	0.383798	0.891855	0.996377	0.945583	1.0499
BARX1	0.457854	0.96515	1.00165	0.930072	1.07875
PDZRN4	0.102514	0.71995	1.01368	0.941129	1.09182
C1orf194	0.428809	0.121616	0.932913	0.854392	1.01865
ULBP1	0.0489484	0.00698714	1.13136	1.03432	1.23751
SIM1	0.843681	0.303472	1.03675	0.967876	1.11053
C1QTNF9	0.089507	0.303041	0.943787	0.845394	1.05363
ATP2B2	0.426901	0.0950757	1.07011	0.988266	1.15873
TGFBR3L	0.82126	0.627261	0.980981	0.907821	1.06004
HIST1H4E	0.152294	0.30521	1.04664	0.959295	1.14195
CA4	0.446631	0.957691	1.00183	0.936463	1.07175
CIDEC	0.700595	0.11306	0.958933	0.910463	1.00998
MARCO	0.783131	0.696626	0.987915	0.929342	1.05018
MUC5AC	0.128795	0.0104509	1.06922	1.01582	1.12542
C14orf180	0.226123	0.644048	0.986535	0.931405	1.04493
FOSB	0.630638	0.372433	0.965715	0.894448	1.04266
STAC	0.87105	0.853203	1.00994	0.909448	1.12155
TNIP3	0.233915	0.136277	0.934397	0.854599	1.02165
SRSF12	0.462407	0.894832	1.00706	0.907255	1.11785
DNAH9	0.100386	0.119865	0.936976	0.863181	1.01708
CFD	0.960124	0.729825	0.98473	0.902384	1.07459
ATP1A2	0.418403	0.835258	0.992505	0.924567	1.06543
MRAP	0.492775	0.763334	0.988614	0.917601	1.06512
PDZK1	0.0957927	0.0682107	0.946503	0.892192	1.00412
OXGR1	0.182694	0.0785831	1.05918	0.993451	1.12926
DCX	0.0589534	0.0844862	0.955244	0.906824	1.00625
ART4	0.441222	0.532102	0.973479	0.894762	1.05912
LTK	0.035642	0.113485	0.922428	0.834654	1.01943
SNPH	0.805866	0.761795	1.01477	0.922989	1.11568
PTCHD1	0.817244	0.6946	1.01293	0.950019	1.08
CLPSL2	0.911201	0.622854	0.98196	0.913243	1.05585
ULBP3	0.217306	0.118783	1.0756	0.981482	1.17875
FBXW10	0.470716	0.505198	1.03445	0.936357	1.14282
OPRK1	0.102539	0.30851	1.03058	0.97253	1.0921
PEX5L	0.00199511	0.0966332	1.0587	0.989802	1.13239
TUSC5	0.10996	0.300707	0.976656	0.933929	1.02134
C5orf38	0.113161	0.0793079	1.07921	0.991123	1.17513
CPA6	0.729664	0.259723	1.03457	0.975196	1.09756
VWA3A	0.37253	0.224395	0.952909	0.88157	1.03002
SLURP1	0.0694048	0.0429086	1.05941	1.00184	1.12029
LBP	0.610504	0.433338	0.978941	0.928181	1.03248
SLC22A16	0.67466	0.839602	1.00887	0.926167	1.09896
LAMP3	0.70208	0.0786294	0.919073	0.836576	1.0097
FOXC1	0.807129	0.759146	1.0155	0.920401	1.12043
ACSL6	0.703088	0.48592	0.96642	0.877892	1.06388
ADAM29	0.285377	0.128968	0.948526	0.885973	1.0155
ACKR1	0.654238	0.403292	0.975689	0.92097	1.03366
AC009336.19	0.171012	0.641226	0.9779	0.89017	1.07428
SLC26A7	0.244022	0.132843	1.06944	0.979796	1.16728
ERVW-1	0.99625	0.739112	1.01567	0.926866	1.11298
FBN3	0.534124	0.291302	0.962271	0.895934	1.03352
KRT40	0.298943	0.0310239	1.10222	1.00892	1.20414
ESPNL	0.750904	0.593506	1.02366	0.939433	1.11544
CLDN1	0.427576	0.413569	1.04118	0.94518	1.14693
PLK5	0.666175	0.486666	0.969111	0.887116	1.05869
DNER	0.345117	0.817272	0.992157	0.92805	1.06069
CLCA2	0.0754338	0.615097	0.986896	0.937437	1.03897
ADAMTS8	0.0377882	0.000705925	0.846132	0.76816	0.932018
KIF1A	0.767376	0.861832	0.995689	0.948409	1.04533
2022-03-10	0.9945	0.966588	1.0016	0.929467	1.07933
CORO6	0.372522	0.2686	0.959789	0.892479	1.03218
GLYAT	0.500588	0.552041	0.979719	0.915747	1.04816
MYH4	0.481106	0.74022	0.983531	0.891573	1.08497
SYT16	0.0209596	0.0666455	1.07251	0.995206	1.15581
COL17A1	0.153391	0.0137506	0.926023	0.871101	0.984408
TCF23	0.530648	0.17118	1.06839	0.971809	1.17457
CWH43	0.737775	0.226302	1.0345	0.979195	1.09292
RAPSN	0.703943	0.0719248	1.09505	0.991941	1.20887
GPRIN2	0.374937	0.303281	0.962883	0.895979	1.03478
SHROOM1	0.575779	0.698567	0.983519	0.904183	1.06982
RBP4	0.020744	0.0397441	0.928467	0.865056	0.996525
CCL14	0.205807	0.9744	0.998652	0.919679	1.08441
CYP4F12	0.0113416	0.0726216	0.944162	0.886753	1.00529
C1QL4	0.376005	0.444687	1.02817	0.957471	1.10409
TFCP2L1	0.948215	0.499074	0.970146	0.888528	1.05926
ANTXRL	0.770834	0.955212	1.0021	0.931494	1.07805
HRK	0.691574	0.990173	1.00046	0.929228	1.07716
CXCL17	0.639713	0.414203	1.02255	0.969258	1.07877
CAPN9	0.82998	0.350631	1.03708	0.960748	1.11947
SMC1B	0.00787205	0.0279335	1.09213	1.0096	1.1814
FAM135B	0.925154	0.994903	1.0002	0.941008	1.06311
PCP4	0.696293	0.733685	0.98925	0.929535	1.0528
LKAAEAR1	0.669753	0.266078	0.954339	0.878884	1.03627
TNMD	0.436514	0.536758	0.976618	0.905989	1.05275
ZIC4	0.652768	0.870499	0.994851	0.934981	1.05855
MPPED1	0.757766	0.0718247	1.05947	0.994888	1.12824
CHRM1	0.0753245	0.117701	1.05782	0.985892	1.13499
WISP3	0.943399	0.593171	1.02375	0.939278	1.11582
FLG	0.00132715	0.0371205	1.09735	1.00556	1.19751
LY6D	0.571027	0.570431	1.01435	0.965628	1.06554
ACTN2	0.233551	0.0736326	1.06036	0.994411	1.13068
ATP13A5	0.299787	0.21014	1.03952	0.978376	1.10449
TDRD9	0.662823	0.636559	1.019	0.942459	1.10177
DIRAS3	0.00161053	0.0204947	0.889627	0.805835	0.982133
GABRA3	0.0550498	0.0250569	1.06077	1.00741	1.11695
KRT79	0.612865	0.240776	0.955082	0.884488	1.03131
CYP4A11	0.746294	0.589359	0.980596	0.913251	1.05291
GRIA2	0.439176	0.301391	1.02115	0.981408	1.06251
TFF1	0.0233834	0.0612278	0.969835	0.939225	1.00144
SERPINA10	0.375885	0.328182	0.967304	0.90495	1.03396
UGT8	0.224729	0.817892	0.991931	0.925828	1.06275
PRR18	0.841426	0.694583	0.985516	0.916292	1.05997
AC104809.3	0.715101	0.59283	1.01932	0.95027	1.09339
HTR3A	0.344439	0.255791	0.958535	0.891018	1.03117
PNLDC1	0.453766	0.694008	1.01613	0.938263	1.10046
TMEM171	0.041383	0.170035	1.06391	0.973807	1.16235
LCNL1	0.801767	0.758337	1.01413	0.927439	1.10891
FUT3	0.0388482	0.0702303	1.05966	0.995225	1.12826
NRG3	0.605332	0.533644	0.974927	0.900011	1.05608
ZNF492	0.902555	0.901127	0.995342	0.924672	1.07141
MT1A	0.205783	0.968804	1.00137	0.934987	1.07246
SPAG6	0.208877	0.881255	0.996253	0.948368	1.04656
KCNK5	0.31672	0.930584	0.995776	0.905322	1.09527
GABRE	0.774169	0.66116	1.01905	0.936575	1.1088
LCN6	0.844531	0.383372	0.963542	0.88635	1.04746
FGFR4	0.362785	0.147704	1.05847	0.980092	1.14312
ADRA1A	0.964716	0.473061	1.03346	0.944609	1.13066
DPYSL5	0.606403	0.0307374	1.05656	1.00512	1.11064
AQP5	0.0409465	0.127949	0.958197	0.906937	1.01235
TRPV6	0.727473	0.383631	1.03271	0.96058	1.11025
COX6B2	0.202806	0.0409626	0.913831	0.838183	0.996306
COL11A2	0.172213	0.934354	0.99569	0.898444	1.10346
FOLR1	0.579089	0.926304	1.00268	0.947359	1.06124
EIF4E1B	0.0993804	0.260732	1.03384	0.975589	1.09556
SERPINA1	0.00523473	0.0071812	0.886425	0.811838	0.967864
TRIM55	0.42153	0.998654	1.00007	0.923134	1.08342
S100A1	0.664808	0.695812	1.01481	0.942721	1.09241
UGT2B4	0.868734	0.158541	1.03491	0.986707	1.08546
GPR144	0.0141868	0.0142888	0.911233	0.845927	0.981581
CA9	0.0703143	0.172749	1.03461	0.985225	1.08646
ROBO2	0.340233	0.110958	0.957334	0.907356	1.01006
FABP4	0.489838	0.763916	0.991748	0.939547	1.04685
NWD1	0.263043	0.118971	0.936269	0.861883	1.01708
LGALS9C	0.666614	0.665992	1.01633	0.944277	1.09387
ACTG2	0.164718	0.0917563	0.934598	0.863934	1.01104
TMEM132C	0.187245	0.328193	0.971598	0.917071	1.02937
TAT	0.0846252	0.14695	0.963811	0.916978	1.01303
RHCG	0.849735	0.752006	1.01039	0.94764	1.0773
HPSE2	0.711437	0.997303	0.999869	0.926761	1.07874
CLDN16	0.943814	0.344948	1.04427	0.954486	1.14251
SLC2A14	0.326932	0.282706	1.03838	0.969427	1.11223
CASP14	0.0595329	0.00754463	1.04895	1.01281	1.08637
GPM6A	0.068482	0.174416	0.956489	0.897015	1.01991
KCNB2	0.0304198	0.153324	0.943038	0.870097	1.02209
PIP	0.524939	0.924823	1.00176	0.965785	1.03908
TLX1	0.646756	0.797688	0.993285	0.943411	1.0458
IGFN1	0.757081	0.885527	1.00554	0.932698	1.08407
ARC	0.0544152	0.157132	0.947169	0.878559	1.02114
TMPRSS6	0.71581	0.876302	1.0048	0.945992	1.06727
MATN4	0.820133	0.817847	1.00942	0.932014	1.09325
KLK7	0.417684	0.31993	0.975778	0.92975	1.02408
MT1H	0.101774	0.145836	1.05999	0.979953	1.14656
SLC1A1	0.165676	0.0172364	0.921239	0.861098	0.985581
ASIC2	0.715434	0.957863	1.00156	0.945383	1.06107
CRHR1	0.635172	0.518189	0.975817	0.905981	1.05104
EPO	0.677295	0.264712	1.03742	0.972563	1.1066
2022-12-01	0.509398	0.539425	0.977094	0.907394	1.05215
IL1RAPL2	0.904971	0.687088	1.01494	0.944274	1.0909
RP11-392E22.9	0.284462	0.121425	0.938556	0.866183	1.01698
C2orf40	0.0890924	0.149993	0.952313	0.891021	1.01782
SLC7A4	0.0855957	0.0143388	0.940748	0.89586	0.987884
DSG3	0.409969	0.142988	0.963402	0.916518	1.01269
SGCG	0.89716	0.354488	0.965543	0.896471	1.03994
RAET1L	0.408204	0.17488	1.04616	0.980134	1.11663
ONECUT2	0.0422326	0.0153654	1.06868	1.01279	1.12765
HSD17B2	0.648747	0.38233	1.03013	0.963764	1.10106
GABBR2	0.261478	0.899166	1.00337	0.952451	1.05702
UPK1A	0.548782	0.49953	1.02243	0.958672	1.09043
DKK1	0.298674	0.146887	1.04614	0.984287	1.11188
SLC6A14	0.538433	0.416177	0.978884	0.929796	1.03056
SPIB	0.0860955	0.0112285	0.915652	0.855358	0.980196
ORM2	0.0616534	0.241523	1.03089	0.979719	1.08473
SCUBE2	0.0352709	0.0692184	0.953275	0.905319	1.00377
SOWAHA	0.790644	0.536637	0.981925	0.926726	1.04041
NWD2	0.135596	0.343208	0.964398	0.894749	1.03947
HEPACAM	0.128492	0.212677	0.953299	0.884224	1.02777
EPGN	0.771531	0.422866	1.03231	0.95507	1.11581
CYP4F22	0.0953079	0.0734023	0.95183	0.901752	1.00469
NELL2	0.305309	0.618857	0.984252	0.924584	1.04777
IL22RA2	0.906114	0.708546	0.987441	0.924128	1.05509
CPB1	0.264416	0.193164	1.02128	0.989399	1.05419
GRIA4	0.565929	0.911911	0.99642	0.935078	1.06179
SERPINA12	0.066977	0.0200246	0.926113	0.868106	0.987996
ANKRD34B	0.50284	0.929301	1.00323	0.934174	1.0774
FAM81B	0.410613	0.144109	0.953595	0.894693	1.01638
TRPA1	0.606919	0.497192	0.980187	0.925164	1.03848
CYP27C1	0.412492	0.735641	0.984348	0.898209	1.07875
LY6G6C	0.910086	0.80493	1.00857	0.942499	1.07928
TUBB4A	0.281471	0.999391	1.00003	0.931819	1.07323
PLP1	0.361337	0.569062	0.979308	0.911306	1.05238
FGG	0.387059	0.470231	1.01946	0.967501	1.07421
ZIC1	0.65348	0.60492	0.986387	0.936472	1.03896
PGLYRP2	0.0342998	0.0182285	0.944613	0.900971	0.990369
B4GALNT2	0.0370628	0.0489462	1.06154	1.00028	1.12655
CXCL1	0.14355	0.0331711	0.922746	0.856943	0.993602
CEACAM7	0.155643	0.1483	1.04611	0.984086	1.11205
MT3	0.107312	0.151301	0.942175	0.868558	1.02203
CCL7	0.293427	0.833107	1.00658	0.946995	1.06992
DUSP9	0.864235	0.879743	0.994779	0.929559	1.06458
SLIT1	0.492111	0.421838	1.03125	0.95666	1.11165
AKR1B15	0.239966	0.266474	1.03995	0.97052	1.11436
KLK10	0.00791439	0.165095	0.963983	0.915327	1.01523
MYL7	0.0359915	0.102187	0.953299	0.90016	1.00957
C7orf57	0.510101	0.0538053	0.92442	0.853454	1.00129
SLC34A2	0.18551	0.264689	0.971896	0.92441	1.02182
CYP2A6	0.201081	0.339603	1.02122	0.978143	1.0662
SPINK4	0.587059	0.269577	0.967044	0.91119	1.02632
TTYH1	0.072959	0.222071	0.949717	0.874238	1.03171
SHC4	0.278294	0.538434	0.975331	0.90072	1.05612
PAX1	0.234624	0.346441	1.03122	0.967293	1.09937
KRT4	0.181604	0.307516	1.02577	0.976846	1.07715
SERPINB2	0.38744	0.709106	1.01211	0.950104	1.07815
GJB6	0.976014	0.967734	0.998707	0.938033	1.06331
NKX2-8	0.799168	0.884844	1.00592	0.92864	1.08964
ANXA8L1	0.124372	0.20584	0.955402	0.890203	1.02538
SEZ6	0.181204	0.165288	1.04824	0.98075	1.12037
PNMT	0.341488	0.620939	0.986098	0.932875	1.04236
NPY2R	0.424479	0.368418	0.973873	0.91928	1.03171
ORM1	0.204317	0.667575	1.00995	0.965325	1.05664
SYT9	0.256258	0.421731	0.981846	0.938929	1.02672
CHGA	0.0015355	0.196444	0.958829	0.899575	1.02199
SLC1A6	0.401182	0.20499	1.03812	0.979765	1.09996
COL6A5	0.661382	0.653714	0.982882	0.911467	1.05989
TDRD1	0.916253	0.223729	1.03559	0.978865	1.09559
TPSG1	0.360922	0.694339	1.0096	0.962631	1.05885
MALRD1	0.283539	0.577589	0.982896	0.924996	1.04442
KCNC2	0.710997	0.793988	0.994983	0.958122	1.03326
CXCL13	0.0969044	0.0230892	0.938328	0.88819	0.991297
CCDC129	0.299082	0.507107	0.978813	0.918801	1.04275
ADH1B	0.695054	0.523158	0.986386	0.945743	1.02878
PPP4R4	0.127824	0.076614	0.949713	0.896993	1.00553
ADIPOQ	0.304603	0.275779	0.977597	0.938565	1.01825
CDHR4	0.0566373	0.00438897	0.911589	0.855344	0.971533
SLC6A11	0.648966	0.971267	1.00101	0.947446	1.05761
SH3GL3	0.00162116	0.00592131	1.09468	1.02638	1.16753
KCNG1	0.144047	0.158442	1.0468	0.982333	1.1155
SYT5	0.276276	0.646558	1.01628	0.948491	1.08892
CHRNA9	0.536802	0.19764	0.957421	0.896094	1.02294
PCK1	0.353661	0.466033	0.979768	0.927377	1.03512
PCDH8	0.224885	0.19142	0.951997	0.884266	1.02492
CST5	0.861065	0.729458	1.00765	0.965042	1.05215
HOXC12	0.153663	0.0761339	1.04009	0.995878	1.08626
EREG	0.332845	0.634016	0.985708	0.92899	1.04589
STAC2	0.218186	0.0191236	0.94448	0.900414	0.990703
ZFR2	0.0222432	0.116665	0.94137	0.872933	1.01517
CDSN	0.431273	0.767912	0.989822	0.924807	1.05941
PTPRQ	0.862495	0.288158	1.0316	0.974043	1.09257
TYRP1	0.418162	0.33744	0.969947	0.911321	1.03235
ERICH3	0.013922	0.00377052	0.924429	0.876563	0.974908
C4BPA	0.018513	0.0425605	0.930488	0.867902	0.997586
RTBDN	0.0813384	0.706811	0.989062	0.933971	1.0474
AGTR1	0.685237	0.891998	0.996264	0.94387	1.05157
FCER2	0.136769	0.163399	0.955114	0.895381	1.01883
NLRP8	0.933527	0.824753	0.992621	0.929638	1.05987
FGB	0.324528	0.742072	1.00766	0.962913	1.05448
NOL4	0.531657	0.277789	0.965117	0.905175	1.02903
TFF2	0.95901	0.715038	0.987612	0.923688	1.05596
KRT16	0.0632856	0.88208	0.995676	0.940267	1.05435
PROL1	0.0647633	0.228404	0.971985	0.928066	1.01798
CALML5	0.829398	0.384508	1.02032	0.975095	1.06764
MAPK4	0.889704	0.407712	0.974251	0.915908	1.03631
DMRTC2	0.189231	0.0436445	1.05869	1.00163	1.119
PRAC2	0.297926	0.116055	1.04616	0.988909	1.10673
MUC13	0.303777	0.916231	0.996942	0.941639	1.05549
SBSN	0.425683	0.213439	1.0348	0.98051	1.0921
KLK3	0.259268	0.236298	0.961526	0.901076	1.02603
GHRH	0.974229	0.525333	0.981583	0.926861	1.03954
MUC7	0.483477	0.678049	0.988134	0.933984	1.04542
KCNJ3	0.242606	0.564594	0.990097	0.957128	1.0242
MYBPC1	0.02929	0.0162492	0.944677	0.901833	0.989557
CST9L	0.093961	0.482875	0.979083	0.922945	1.03863
ODAM	0.373182	0.904421	0.996175	0.935778	1.06047
PCSK2	0.144296	0.0109589	1.06213	1.01393	1.11262
AMTN	0.102358	0.0479544	1.06293	1.00055	1.1292
HOXB13	0.399124	0.246804	1.02238	0.984794	1.0614
SPDYC	0.0755001	9.09014e-05	1.09104	1.04446	1.1397
NXPH1	0.537572	0.419749	1.0156	0.978119	1.05452
CGA	0.873355	0.480906	0.984985	0.944408	1.02731
hsa-miR-9-5p	0.00275536	0.0203688	1.08431	1.01263	1.16107
hsa-miR-505-3p	0.764899	0.717233	1.02708	0.888807	1.18686
hsa-miR-4728-3p	0.722073	0.933516	1.0035	0.924354	1.08943
hsa-miR-577	0.944681	0.453894	1.02485	0.961089	1.09284
hsa-miR-224-5p	0.0820163	0.108521	1.06484	0.986196	1.14976
hsa-miR-452-3p	0.327391	0.329447	1.04517	0.956369	1.14222
hsa-miR-18a-5p	0.897126	0.630645	0.974668	0.877876	1.08213
hsa-miR-34c-5p	0.372731	0.128623	0.936073	0.859616	1.01933
hsa-miR-3200-3p	0.0862177	0.166872	1.06355	0.974581	1.16065
hsa-miR-20a-3p	0.123819	0.701626	0.976779	0.86616	1.10153
hsa-miR-1468-5p	0.486847	0.312295	1.05986	0.946831	1.18638
hsa-miR-210-3p	0.0713075	0.102415	1.07335	0.98594	1.16852
hsa-miR-451a	0.370606	0.290681	0.95171	0.868225	1.04322
hsa-miR-10a-5p	0.190695	0.483556	0.970364	0.892037	1.05557
hsa-miR-203a-3p	0.531224	0.249586	1.05299	0.964389	1.14972
hsa-miR-486-5p	0.89135	0.854606	0.991747	0.907625	1.08367
hsa-miR-452-5p	0.862965	0.444633	1.03666	0.945242	1.13692
hsa-miR-9-3p	0.0068523	0.0336807	1.08256	1.00614	1.16478
hsa-miR-203b-3p	0.811171	0.704213	1.01341	0.946046	1.08558
hsa-miR-1269a	0.871083	0.095166	1.03692	0.993692	1.08204
hsa-miR-105-5p	0.0229661	0.0158355	1.06122	1.01121	1.11369
hsa-miR-139-3p	0.136206	0.599258	0.977652	0.898614	1.06364
hsa-miR-135b-5p	0.947567	0.675278	0.984842	0.91692	1.0578
hsa-miR-187-3p	0.38554	0.889015	1.00439	0.944449	1.06814
hsa-miR-135a-5p	0.00725488	0.0308505	0.925002	0.8618	0.992839
hsa-miR-449a	0.305119	0.0581338	0.945378	0.892011	1.00194
