# Supplementary material for: CD24-associated ceRNA network reveals prognostic biomarkers in breast carcinoma
Source: Sci Rep. 2023 Mar 7;13:3826. doi: 10.1038/s41598-022-25072-x (PMC9992383; doi:10.1038/s41598-022-25072-x)
Supplement: Supplementary file 1 — Supplementary Information. [file 41598_2022_25072_MOESM1_ESM.zip › Editorial 7.xlsx]

## Sheet: Sheet1
tcga_id	age_at_initial_pathologic_diagnosis	gender	days_to_death	days_to_last_followup	vital_status	initial_pathologic_diagnosis_method	number_of_lymphnodes_positive_by_he	Stage	pathologic_T	pathologic_M	pathologic_N
TCGA-A2-A0CT	71	FEMALE	NA	2289	Alive	Core needle biopsy	0	Stage II	T2	M0	N0
TCGA-GM-A2DD	53	FEMALE	NA	2282	Alive	Core needle biopsy	0	Stage I	T1	M0	N0
TCGA-D8-A1JM	59	FEMALE	NA	590	Alive	Fine needle aspiration biopsy	3	Stage II	T2	M0	N1
TCGA-BH-A18Q	56	FEMALE	1692	NA	Dead	Core needle biopsy	2	Stage II	T2	M0	N1
TCGA-C8-A12P	55	FEMALE	NA	358	Alive	Other method, specify:	NA	Stage II	T2	M0	N1
TCGA-S3-A6ZF	64	FEMALE	NA	572	Alive	Fine needle aspiration biopsy	0	Stage II	T2	M0	N0
TCGA-BH-A18K	46	FEMALE	2763	NA	Dead	Core needle biopsy	0	Stage I	T1	M0	N0
TCGA-AN-A0FW	67	FEMALE	NA	11	Alive	Tumor resection	2	Stage III	T2	M0	N2
TCGA-D8-A140	62	FEMALE	NA	403	Alive	Core needle biopsy	1	Stage II	T2	M0	N1
TCGA-E2-A14R	62	FEMALE	NA	1174	Alive	Tumor resection	0	Stage II	T2	M0	N0
TCGA-A8-A08C	65	FEMALE	NA	881	Alive	NA	NA	Stage II	T2	M0	N0
TCGA-D8-A3Z6	56	FEMALE	NA	563	Alive	Core needle biopsy	19	Stage III	T3	M0	N3
TCGA-C8-A133	65	FEMALE	NA	NA	Alive	Other method, specify:	NA	Stage III	T3	M0	N1
TCGA-AN-A0FF	32	FEMALE	NA	172	Alive	Tumor resection	0	Stage I	T1	M0	N0
TCGA-AC-A5EI	88	FEMALE	NA	442	Alive	Tumor resection	1	Stage I	T1	MX	N1
TCGA-D8-A27N	36	FEMALE	NA	519	Alive	Core needle biopsy	4	Stage III	T2	M0	N2
TCGA-D8-A1X5	81	FEMALE	NA	565	Alive	Fine needle aspiration biopsy	14	Stage III	T2	MX	N3
TCGA-AR-A0TT	53	FEMALE	NA	3316	Alive	Core needle biopsy	5	Stage III	T2	M0	N2
TCGA-A8-A08F	59	FEMALE	NA	1004	Alive	NA	NA	Stage III	T2	M0	N3
TCGA-BH-A0BA	51	FEMALE	NA	1132	Alive	Core needle biopsy	27	Stage III	T3	M0	N3
TCGA-EW-A3E8	60	FEMALE	NA	1035	Alive	Core needle biopsy	0	Stage II	T3	MX	N0
TCGA-D8-A1XG	86	FEMALE	NA	448	Alive	Other method, specify:	2	Stage III	T4	M0	N1
TCGA-E2-A15L	65	FEMALE	NA	626	Alive	Tumor resection	0	Stage II	T2	M0	N0
TCGA-C8-A1HG	50	FEMALE	NA	345	Alive	Other method, specify:	NA	Stage II	T2	M0	N0
TCGA-AO-A0JI	56	FEMALE	NA	1528	Alive	Core needle biopsy	0	Stage II	T1	M0	N1
TCGA-LL-A73Z	55	FEMALE	227	137	Dead	Excisional Biopsy	NA	Stage IV	T1	M1	NX
TCGA-AC-A62V	58	MALE	348	2	Dead	Core needle biopsy	3	Stage IV	T2	M1	N1
TCGA-E2-A1LL	73	FEMALE	NA	1309	Alive	Tumor resection	5	Stage III	T3	MX	N2
TCGA-EW-A1PC	66	FEMALE	NA	187	Alive	Core needle biopsy	0	Stage II	T3	MX	N0
TCGA-AQ-A04H	61	FEMALE	NA	754	Alive	Core needle biopsy	4	Stage III	T2	MX	N2
TCGA-AR-A251	51	FEMALE	NA	3030	Alive	Core needle biopsy	4	Stage III	T2	M0	N2
TCGA-BH-A0AZ	47	FEMALE	NA	1919	Alive	Core needle biopsy	1	Stage III	T3	M0	N1
TCGA-E9-A245	47	FEMALE	NA	26	Dead	Cytology (e.g. Peritoneal or pleural fluid)	3	Stage II	T2	M0	N1
TCGA-BH-A0BQ	39	FEMALE	NA	2255	Alive	Core needle biopsy	0	Stage I	T1	M0	N0
TCGA-A8-A09N	57	FEMALE	NA	31	Alive	NA	NA	Stage III	T2	M0	N3
TCGA-E9-A1N4	41	FEMALE	NA	1000	Alive	Tumor resection	4	Stage III	T2	M0	N2
TCGA-B6-A0IG	50	FEMALE	4456	NA	Dead	Other method, specify:	4	Stage II	T2	M0	N1
TCGA-AR-A0TV	66	FEMALE	NA	2288	Alive	Core needle biopsy	0	Stage II	T2	M0	N0
TCGA-AC-A2FO	65	FEMALE	NA	2255	Alive	Core needle biopsy	2	Stage II	T2	MX	N1
TCGA-AR-A24P	47	FEMALE	NA	84	Alive	Core needle biopsy	0	Stage I	T1	M0	N0
TCGA-EW-A1IZ	53	FEMALE	NA	554	Alive	Other method, specify:	5	Stage III	T2	MX	N2
TCGA-BH-A18F	50	FEMALE	NA	1001	Alive	Core needle biopsy	0	Stage II	T2	M0	N0
TCGA-OK-A5Q2	59	FEMALE	NA	64	Alive	NA	2	Stage II	T2	MX	N1
TCGA-A7-A26H	72	FEMALE	NA	724	Alive	Core needle biopsy	0	Stage II	T1	M0	N1
TCGA-AN-A0FZ	45	FEMALE	NA	10	Alive	Tumor resection	1	Stage III	T2	M0	N2
TCGA-GM-A4E0	67	FEMALE	NA	2191	Alive	Core needle biopsy	10	Stage III	T3	M0	N3
TCGA-A7-A4SD	52	FEMALE	NA	441	Alive	Core needle biopsy	0	Stage II	T2	M0	N0
TCGA-A2-A0T7	51	FEMALE	NA	631	Alive	Core needle biopsy	0	Stage II	T2	M0	N0
TCGA-BH-A0B1	66	FEMALE	NA	1148	Alive	Core needle biopsy	1	Stage II	T2	M0	N1
TCGA-E2-A152	56	FEMALE	NA	2128	Alive	Tumor resection	0	Stage I	T1	M0	N0
TCGA-EW-A1J3	61	FEMALE	NA	504	Alive	Core needle biopsy	0	Stage I	T1	M0	N0
TCGA-A8-A097	65	FEMALE	NA	365	Alive	NA	NA	Stage II	T2	M0	N1
TCGA-BH-A1ET	55	FEMALE	2520	NA	Dead	Fine needle aspiration biopsy	1	Stage I	T1	M0	N0
TCGA-AR-A2LQ	59	FEMALE	NA	1233	Alive	Core needle biopsy	0	Stage II	T3	M0	N0
TCGA-E9-A5FK	60	FEMALE	NA	812	Alive	Cytology (e.g. Peritoneal or pleural fluid)	10	Stage III	T2	M0	N3
TCGA-E9-A22G	47	FEMALE	NA	1239	Alive	Tumor resection	0	Stage II	T2	M0	N0
TCGA-GI-A2C8	63	FEMALE	NA	225	Alive	NA	0	Stage III	T4	MX	N0
TCGA-AC-A8OS	71	FEMALE	NA	70	Alive	Core needle biopsy	0	Stage II	T2	MX	N0
TCGA-AC-A7VB	51	FEMALE	NA	250	Alive	Core needle biopsy	3	Stage II	T1	MX	N1
TCGA-A2-A0T1	55	FEMALE	NA	521	Alive	Core needle biopsy	10	Stage III	T3	M0	N3
TCGA-OL-A5RW	40	FEMALE	NA	1106	Alive	Excisional Biopsy	1	Stage II	T1	MX	N1
TCGA-AR-A1AJ	83	FEMALE	NA	2383	Alive	Core needle biopsy	0	Stage I	T1	M0	N0
TCGA-E9-A243	52	FEMALE	NA	612	Alive	Cytology (e.g. Peritoneal or pleural fluid)	0	Stage II	T2	M0	N0
TCGA-A2-A0EP	56	FEMALE	NA	3603	Alive	Core needle biopsy	0	Stage I	T1	M0	N0
TCGA-AC-A2FF	40	FEMALE	NA	2759	Alive	Core needle biopsy	3	Stage II	T2	MX	N1
TCGA-AR-A1AL	60	FEMALE	NA	2971	Alive	Core needle biopsy	3	Stage III	T3	M0	N1
TCGA-A8-A0A4	73	FEMALE	NA	396	Alive	NA	NA	Stage II	T2	M0	N0
TCGA-D8-A1JA	60	FEMALE	NA	502	Alive	Other method, specify:	NA	NA	T4	M0	NX
TCGA-A8-A07G	65	FEMALE	NA	577	Alive	NA	NA	Stage II	T1	M0	N1
TCGA-E2-A10B	67	FEMALE	NA	1141	Alive	Core needle biopsy	2	Stage II	T2	M0	N1
TCGA-AR-A24U	47	FEMALE	NA	3128	Alive	Core needle biopsy	2	Stage II	T1	M0	N1
TCGA-B6-A40B	76	FEMALE	NA	3152	Alive	Core needle biopsy	0	Stage I	T1	M0	N0
TCGA-E2-A15K	58	FEMALE	NA	275	Alive	Tumor resection	2	Stage II	T2	M0	N1
TCGA-AC-A5XS	74	FEMALE	NA	588	Alive	Core needle biopsy	0	Stage II	T2	MX	N0
TCGA-A7-A4SE	54	FEMALE	NA	644	Alive	Core needle biopsy	0	Stage II	T2	M0	N0
TCGA-GM-A5PV	63	FEMALE	NA	412	Alive	Core needle biopsy	1	Stage II	T2	M0	N1
TCGA-E9-A295	71	FEMALE	NA	375	Alive	Tumor resection	0	Stage II	T2	M0	N0
TCGA-BH-A0DD	58	MALE	NA	2486	Alive	Core needle biopsy	0	Stage II	T2	M0	N1
TCGA-AR-A2LO	46	FEMALE	NA	1198	Alive	Core needle biopsy	1	Stage II	T2	M0	N1
TCGA-E9-A1N8	48	FEMALE	NA	1039	Alive	Tumor resection	0	Stage II	T2	M0	N0
TCGA-A2-A0CW	67	FEMALE	NA	3283	Alive	Core needle biopsy	2	Stage II	T2	M0	N1
TCGA-A7-A0DC	63	FEMALE	NA	906	Alive	Tumor resection	0	Stage I	T1	M0	N0
TCGA-AO-A0J9	61	FEMALE	NA	1613	Alive	Core needle biopsy	15	Stage III	T2	M0	N3
TCGA-A8-A09Q	83	FEMALE	NA	761	Alive	NA	NA	Stage III	T4	M0	N2
TCGA-C8-A26V	47	FEMALE	NA	616	Alive	Other method, specify:	NA	Stage III	T3	M0	N2
TCGA-EW-A6S9	34	FEMALE	NA	463	Alive	Core needle biopsy	1	Stage II	T1	M0	N1
TCGA-BH-A1F2	53	FEMALE	959	NA	Dead	Core needle biopsy	6	Stage III	T4	M0	N1
TCGA-E2-A1B5	46	FEMALE	NA	984	Alive	Tumor resection	0	Stage II	T2	M0	N0
TCGA-AO-A0JD	59	FEMALE	NA	2190	Alive	Core needle biopsy	3	Stage III	T3	M0	N1
TCGA-E9-A1RI	43	FEMALE	NA	1449	Alive	Cytology (e.g. Peritoneal or pleural fluid)	5	Stage III	T1	M0	N2
TCGA-E2-A15E	40	FEMALE	NA	630	Alive	Tumor resection	1	Stage II	T1	M0	N1
TCGA-A8-A09A	40	FEMALE	NA	304	Alive	NA	NA	Stage X	T2	M0	NX
TCGA-AR-A0TZ	43	FEMALE	3262	2316	Dead	Core needle biopsy	6	NA	T2	M1	N2
TCGA-W8-A86G	66	FEMALE	NA	347	Alive	Core needle biopsy	0	Stage II	T2	MX	N0
TCGA-E2-A15S	34	FEMALE	NA	428	Alive	Tumor resection	1	Stage II	T2	M0	N1
TCGA-A2-A0YK	61	FEMALE	NA	588	Alive	Core needle biopsy	0	Stage II	T2	M0	N0
TCGA-BH-A18V	48	FEMALE	1556	NA	Dead	Core needle biopsy	0	Stage II	T2	M0	N1
TCGA-OL-A5RU	63	FEMALE	NA	1219	Alive	Core needle biopsy	1	Stage II	T1	MX	N1
TCGA-BH-A0EB	69	FEMALE	NA	745	Alive	Core needle biopsy	0	Stage I	T1	M0	N0
TCGA-BH-A0HK	81	FEMALE	NA	178	Alive	Core needle biopsy	2	Stage II	T2	M0	N1
TCGA-AQ-A1H3	49	FEMALE	NA	989	Alive	Core needle biopsy	14	Stage III	T2	MX	N3
TCGA-AR-A1AM	52	FEMALE	NA	2991	Alive	Core needle biopsy	1	Stage III	T3	M0	N1
TCGA-LL-A5YN	46	FEMALE	NA	447	Alive	Core needle biopsy	0	Stage II	T2	M0	N0
TCGA-E2-A1LB	41	FEMALE	NA	2306	Alive	Tumor resection	2	Stage II	T2	M0	N1
TCGA-A7-A3J0	62	FEMALE	NA	313	Alive	Core needle biopsy	0	Stage II	T2	M0	N0
TCGA-B6-A0IJ	42	FEMALE	NA	7106	Alive	Excisional Biopsy	0	Stage II	T3	M0	N0
TCGA-XX-A899	46	FEMALE	NA	467	Alive	Core needle biopsy	5	Stage III	T1	MX	N2
TCGA-E2-A14Z	64	FEMALE	563	518	Dead	Tumor resection	0	Stage I	T1	M0	N0
TCGA-AO-A0J6	61	FEMALE	NA	1140	Alive	Fine needle aspiration biopsy	0	Stage II	T2	M0	N0
TCGA-GM-A5PX	65	FEMALE	NA	551	Alive	Core needle biopsy	1	Stage II	T2	M0	N1
TCGA-AO-A0JM	40	FEMALE	NA	2184	Alive	Core needle biopsy	2	Stage II	T2	M0	N1
TCGA-E9-A1QZ	61	FEMALE	NA	755	Alive	Tumor resection	0	Stage II	T2	M0	N0
TCGA-BH-A1EY	79	FEMALE	538	NA	Dead	Core needle biopsy	0	Stage II	T2	M0	N0
TCGA-E2-A1BD	53	FEMALE	NA	1133	Alive	Tumor resection	0	Stage II	T2	M0	N0
TCGA-AR-A0U2	47	FEMALE	2551	NA	Dead	Incisional Biopsy	4	Stage III	T2	M0	N2
TCGA-UL-AAZ6	73	FEMALE	NA	518	Alive	NA	NA	Stage II	T2	MX	N0
TCGA-BH-A28Q	46	FEMALE	NA	1119	Alive	Fine needle aspiration biopsy	2	Stage II	T2	M0	N1
TCGA-AC-A3YI	74	FEMALE	NA	707	Alive	Core needle biopsy	12	Stage III	T1	MX	N3
TCGA-C8-A3M8	68	FEMALE	NA	394	Alive	Tumor resection	NA	Stage I	T1	M0	N0
TCGA-E9-A248	51	FEMALE	NA	59	Alive	Cytology (e.g. Peritoneal or pleural fluid)	0	Stage II	T2	M0	N0
TCGA-A7-A3J1	63	FEMALE	NA	343	Alive	Core needle biopsy	0	Stage I	T1	MX	N0
TCGA-AO-A03N	59	FEMALE	NA	2031	Alive	Core needle biopsy	2	Stage II	T2	M0	N1
TCGA-A2-A0SY	62	FEMALE	NA	1347	Alive	Core needle biopsy	1	Stage III	T3	M0	N1
TCGA-A8-A099	76	FEMALE	NA	304	Alive	NA	NA	Stage X	T4	MX	N3
TCGA-AR-A0TQ	27	FEMALE	NA	2991	Alive	Core needle biopsy	2	Stage III	T3	M0	N1
TCGA-AO-A12B	63	FEMALE	NA	2989	Alive	Core needle biopsy	0	Stage II	T2	M0	N0
TCGA-A2-A3XV	46	FEMALE	NA	996	Alive	Core needle biopsy	0	Stage II	T2	M0	N0
TCGA-D8-A27T	53	FEMALE	NA	398	Alive	Core needle biopsy	12	Stage III	T2	M0	N3
TCGA-GM-A2DM	57	FEMALE	NA	3226	Alive	Core needle biopsy	0	Stage II	T2	M0	N0
TCGA-C8-A12N	58	FEMALE	NA	358	Alive	Other method, specify:	NA	Stage II	T2	M0	N0
TCGA-C8-A12V	55	FEMALE	NA	385	Alive	Other method, specify:	0	Stage II	T2	M0	N0
TCGA-AO-A03T	42	FEMALE	NA	2124	Alive	Core needle biopsy	2	Stage II	T2	M0	N1
TCGA-D8-A1X6	80	FEMALE	NA	541	Alive	Fine needle aspiration biopsy	5	Stage III	T3	MX	N2
TCGA-AR-A252	50	FEMALE	NA	2838	Alive	Core needle biopsy	0	Stage I	T1	M0	N0
TCGA-LL-A5YP	49	FEMALE	NA	450	Alive	Core needle biopsy	2	Stage II	T2	M0	N1
TCGA-A7-A6VV	51	FEMALE	NA	313	Alive	Core needle biopsy	0	Stage II	T2	M0	N0
TCGA-E2-A1L7	40	FEMALE	NA	1836	Alive	Tumor resection	7	Stage III	T2	M0	N2
TCGA-E2-A14W	78	MALE	NA	974	Alive	Tumor resection	0	Stage II	T2	M0	N0
TCGA-E9-A5UP	63	FEMALE	NA	803	Alive	Tumor resection	0	Stage II	T2	M0	N0
TCGA-A2-A259	70	FEMALE	NA	1596	Alive	Core needle biopsy	0	Stage I	T1	M0	N0
TCGA-BH-A0AY	62	FEMALE	NA	777	Alive	Core needle biopsy	0	Stage II	T2	M0	N0
TCGA-E2-A1B1	45	FEMALE	NA	2653	Alive	Tumor resection	1	Stage II	T2	M0	N1
TCGA-EW-A1P8	58	FEMALE	239	NA	Dead	Fine needle aspiration biopsy	14	Stage III	T2	M0	N3
TCGA-EW-A1OW	58	FEMALE	NA	694	Alive	Core needle biopsy	0	Stage II	T2	MX	N0
TCGA-E2-A10A	41	FEMALE	NA	1229	Alive	Core needle biopsy	0	Stage II	T3	M0	N0
TCGA-D8-A1X7	40	FEMALE	NA	509	Alive	Fine needle aspiration biopsy	0	Stage II	T2	MX	N0
TCGA-E9-A5UO	41	FEMALE	NA	785	Alive	Fine needle aspiration biopsy	0	Stage II	T2	M0	N0
TCGA-E9-A1RH	63	FEMALE	NA	1417	Alive	Cytology (e.g. Peritoneal or pleural fluid)	0	Stage II	T2	M0	N0
TCGA-AR-A0TW	50	FEMALE	NA	3009	Alive	Core needle biopsy	3	Stage III	T3	M0	N1
TCGA-A2-A0CX	52	FEMALE	NA	1728	Alive	Core needle biopsy	0	Stage II	T2	M0	N0
TCGA-AR-A5QM	62	FEMALE	NA	2231	Alive	Core needle biopsy	0	Stage II	T2	M0	N0
TCGA-A8-A09E	73	FEMALE	NA	1492	Alive	NA	NA	Stage III	T4	M0	N1
TCGA-AN-A03Y	66	FEMALE	NA	10	Alive	Tumor resection	0	Stage II	T2	M0	N0
TCGA-HN-A2OB	45	FEMALE	1900	1883	Dead	Core needle biopsy	2	Stage II	T2	M0	N1
TCGA-E2-A15O	89	FEMALE	NA	289	Alive	Tumor resection	NA	Stage I	T1	M0	NX
TCGA-GM-A2DK	58	FEMALE	NA	2645	Alive	Core needle biopsy	0	Stage I	T1	M0	N0
TCGA-E2-A576	69	FEMALE	NA	1043	Alive	Fine needle aspiration biopsy	0	Stage I	T1	MX	N0
TCGA-E2-A150	48	FEMALE	NA	1935	Alive	Tumor resection	0	Stage II	T2	M0	N0
TCGA-LD-A74U	79	FEMALE	NA	402	Alive	Core needle biopsy	11	Stage III	T3	M0	N3
TCGA-A7-A26J	49	FEMALE	NA	627	Alive	Core needle biopsy	0	Stage II	T2	M0	N0
TCGA-BH-A18L	50	FEMALE	811	NA	Dead	Core needle biopsy	1	Stage III	T3	M0	N1
TCGA-B6-A0IP	74	FEMALE	3926	3374	Dead	Fine needle aspiration biopsy	0	Stage I	T1	M0	N0
TCGA-5T-A9QA	52	FEMALE	NA	303	Alive	Excisional Biopsy	NA	Stage II	T2	MX	NX
TCGA-BH-A0BJ	41	FEMALE	NA	660	Alive	Core needle biopsy	2	Stage II	T2	M0	N1
TCGA-D8-A1J9	48	FEMALE	NA	532	Alive	Fine needle aspiration biopsy	0	Stage I	T1	M0	N0
TCGA-B6-A0WV	67	FEMALE	2417	NA	Dead	Incisional Biopsy	4	Stage II	T2	M0	N1
TCGA-EW-A1OX	43	FEMALE	NA	911	Alive	Core needle biopsy	0	Stage II	T2	MX	N0
TCGA-D8-A1XO	56	FEMALE	NA	1682	Alive	Core needle biopsy	1	Stage II	T2	M0	N1
TCGA-D8-A1JT	70	FEMALE	NA	405	Alive	Fine needle aspiration biopsy	0	Stage II	T2	M0	N0
TCGA-A2-A25A	44	FEMALE	NA	3276	Alive	Core needle biopsy	0	Stage II	T2	M0	N0
TCGA-E9-A54Y	63	FEMALE	NA	725	Alive	Fine needle aspiration biopsy	8	Stage III	T2	M0	N2
TCGA-A2-A04W	50	FEMALE	NA	3102	Alive	Core needle biopsy	1	Stage II	T2	M0	N1
TCGA-AN-A0XS	63	FEMALE	NA	10	Alive	Tumor resection	1	Stage III	T2	M0	N2
TCGA-EW-A6SA	59	MALE	NA	510	Alive	Core needle biopsy	NA	Stage II	T2	MX	N0
TCGA-BH-A0BR	59	FEMALE	NA	2330	Alive	Core needle biopsy	0	Stage I	T1	M0	N0
TCGA-AC-A3QP	79	FEMALE	NA	675	Alive	Core needle biopsy	1	Stage II	T2	MX	N1
TCGA-AN-A041	29	FEMALE	NA	7	Alive	Tumor resection	1	Stage II	T2	M0	N1
TCGA-BH-A0GY	67	FEMALE	NA	923	Alive	Core needle biopsy	3	Stage II	T2	M0	N1
TCGA-E2-A1IL	78	FEMALE	NA	118	Alive	Tumor resection	1	Stage II	T1	M0	N1
TCGA-A8-A0A7	57	FEMALE	NA	30	Alive	NA	NA	Stage II	T2	M0	N1
TCGA-BH-A0EE	68	FEMALE	NA	943	Alive	Core needle biopsy	0	Stage II	T3	M0	N0
TCGA-BH-A0EA	72	FEMALE	991	NA	Dead	Core needle biopsy	2	Stage II	T1	M0	N1
TCGA-AO-A12G	75	FEMALE	NA	1639	Alive	Core needle biopsy	0	Stage II	T2	M0	N0
TCGA-A8-A082	58	FEMALE	NA	549	Alive	NA	NA	Stage II	T2	M0	N1
TCGA-D8-A1JK	90	FEMALE	NA	NA	Alive	Fine needle aspiration biopsy	0	Stage II	T2	M0	N0
TCGA-A8-A08S	71	FEMALE	NA	1004	Alive	NA	NA	Stage II	T1	M0	N1
TCGA-AN-A0XT	54	FEMALE	NA	10	Alive	Tumor resection	1	Stage III	T2	M0	N2
TCGA-A2-A4S0	77	FEMALE	NA	706	Alive	Core needle biopsy	0	Stage II	T2	M0	N0
TCGA-E2-A1IN	60	FEMALE	NA	675	Alive	Tumor resection	0	Stage I	T1	M0	N0
TCGA-B6-A0I9	62	FEMALE	362	NA	Dead	Other method, specify:	NA	Stage IV	T3	M1	NX
TCGA-A2-A4S3	59	FEMALE	NA	666	Alive	Core needle biopsy	2	Stage II	T2	M0	N1
TCGA-C8-A12L	67	FEMALE	NA	363	Alive	Other method, specify:	NA	Stage II	T2	M0	N0
TCGA-AC-A23H	90	FEMALE	NA	NA	Dead	Core needle biopsy	NA	Stage II	T2	M0	NX
TCGA-AC-A2FB	65	FEMALE	NA	1234	Alive	Core needle biopsy	0	Stage II	T2	MX	N0
TCGA-E2-A14P	79	FEMALE	NA	1246	Alive	Tumor resection	10	Stage III	T2	M0	N3
TCGA-C8-A12Z	45	FEMALE	NA	382	Alive	Core needle biopsy	2	Stage II	T2	M0	N1
TCGA-A8-A09W	70	FEMALE	NA	30	Alive	NA	NA	Stage III	T2	M0	N3
TCGA-A2-A4S1	66	FEMALE	NA	820	Alive	Core needle biopsy	0	Stage II	T2	M0	N0
TCGA-AO-A0JA	36	FEMALE	NA	655	Alive	Core needle biopsy	11	Stage III	T2	M0	N3
TCGA-A8-A0AB	54	FEMALE	NA	518	Alive	NA	NA	Stage II	T2	M0	N0
TCGA-BH-A1F5	62	FEMALE	2712	NA	Dead	Core needle biopsy	1	Stage II	T1	M0	N1
TCGA-AN-A0FS	55	FEMALE	NA	210	Alive	Tumor resection	0	Stage I	T1	M0	N0
TCGA-A2-A0T3	37	FEMALE	NA	1516	Alive	Core needle biopsy	2	Stage I	T1	M0	N1
TCGA-B6-A0RS	38	FEMALE	3063	NA	Dead	Other method, specify:	0	Stage II	T2	M0	N0
TCGA-A8-A08H	66	FEMALE	NA	NA	Alive	NA	NA	Stage II	T2	M0	N0
TCGA-A2-A04N	66	FEMALE	NA	4354	Alive	Fine needle aspiration biopsy	0	Stage I	T1	M0	N0
TCGA-E9-A1R3	70	FEMALE	NA	78	Alive	Core needle biopsy	10	Stage III	T2	M0	N3
TCGA-BH-A0GZ	62	FEMALE	NA	328	Alive	Core needle biopsy	1	Stage II	T1	M0	N1
TCGA-A8-A08P	70	FEMALE	NA	943	Alive	NA	NA	Stage III	T2	M0	N2
TCGA-A7-A425	70	FEMALE	NA	447	Alive	Core needle biopsy	12	Stage III	T3	MX	N3
TCGA-E2-A15A	45	FEMALE	NA	710	Alive	Tumor resection	13	Stage III	T2	M0	N3
TCGA-MS-A51U	44	FEMALE	NA	681	Alive	NA	2	Stage II	T2	M0	N1
TCGA-C8-A8HP	59	FEMALE	NA	396	Alive	Core needle biopsy	6	Stage III	T2	M0	N2
TCGA-A7-A5ZX	48	FEMALE	NA	336	Alive	Core needle biopsy	21	Stage III	T2	M0	N3
TCGA-A8-A09B	58	FEMALE	NA	365	Alive	NA	NA	Stage III	T4	M0	N1
TCGA-S3-A6ZH	29	FEMALE	NA	641	Alive	Core needle biopsy	14	Stage III	T3	MX	N3
TCGA-A2-A0YF	67	FEMALE	NA	1535	Alive	Core needle biopsy	0	Stage I	T1	M0	N0
TCGA-A2-A1FW	62	FEMALE	NA	528	Alive	Core needle biopsy	5	Stage III	T3	M0	N2
TCGA-BH-A0E2	49	FEMALE	NA	435	Alive	Core needle biopsy	4	Stage III	T2	M0	N2
TCGA-E9-A1ND	75	FEMALE	NA	1266	Alive	Tumor resection	1	Stage II	T2	M0	N1
TCGA-S3-AA10	65	FEMALE	NA	586	Alive	Fine needle aspiration biopsy	0	Stage II	T2	M0	N0
TCGA-B6-A0RH	51	FEMALE	6456	5749	Dead	Incisional Biopsy	0	Stage II	T2	M0	N0
TCGA-A7-A4SB	56	FEMALE	NA	418	Alive	Core needle biopsy	0	Stage III	T3	M0	N1
TCGA-E2-A15P	61	FEMALE	NA	595	Alive	Tumor resection	0	Stage I	T1	M0	N0
TCGA-A7-A0CG	78	FEMALE	NA	1043	Alive	Core needle biopsy	0	Stage II	T2	M0	N0
TCGA-3C-AALK	52	FEMALE	NA	1448	Alive	Core needle biopsy	0	Stage I	T1	M0	N0
TCGA-E9-A244	54	FEMALE	NA	21	Alive	Cytology (e.g. Peritoneal or pleural fluid)	0	Stage II	T2	M0	N0
TCGA-AO-A03L	34	FEMALE	NA	2442	Alive	Core needle biopsy	4	Stage III	T3	M0	N2
TCGA-OL-A5S0	66	FEMALE	NA	620	Alive	Core needle biopsy	2	Stage II	T2	MX	N1
TCGA-E2-A570	47	FEMALE	NA	931	Alive	Core needle biopsy	1	Stage I	T1	M0	N1
TCGA-AR-A0TY	54	FEMALE	1699	NA	Dead	Core needle biopsy	0	Stage II	T2	M0	N0
TCGA-AR-A256	45	FEMALE	2854	NA	Dead	Fine needle aspiration biopsy	0	Stage II	T2	M0	N0
TCGA-BH-A1EU	83	FEMALE	1286	NA	Dead	Fine needle aspiration biopsy	NA	Stage I	T1	M0	N0
TCGA-LL-A6FQ	77	FEMALE	NA	80	Alive	Core needle biopsy	7	Stage III	T2	MX	N2
TCGA-GM-A2DI	52	FEMALE	NA	2590	Alive	Core needle biopsy	0	Stage I	T1	M0	N0
TCGA-A7-A0DB	56	FEMALE	NA	1007	Alive	Core needle biopsy	0	Stage II	T2	M0	N0
TCGA-BH-A0BM	54	FEMALE	NA	1876	Alive	Core needle biopsy	3	Stage II	T2	M0	N1
TCGA-A8-A081	80	FEMALE	NA	NA	Alive	NA	NA	Stage II	T2	M0	N0
TCGA-3C-AAAU	55	FEMALE	NA	4047	Alive	NA	4	Stage X	TX	MX	NX
TCGA-D8-A1XF	45	FEMALE	NA	463	Alive	Other method, specify:	0	Stage II	T2	M0	N0
TCGA-E9-A229	37	FEMALE	NA	1148	Alive	Tumor resection	0	Stage I	T1	M0	N0
TCGA-D8-A4Z1	68	FEMALE	NA	659	Alive	Core needle biopsy	0	Stage I	T1	M0	N0
TCGA-OL-A5RY	52	FEMALE	NA	752	Alive	Other method, specify:	1	Stage II	T1	MX	N1
TCGA-AC-A23G	76	FEMALE	NA	2248	Alive	Core needle biopsy	2	Stage II	T1	MX	N1
TCGA-E9-A1R7	64	FEMALE	NA	1467	Alive	Cytology (e.g. Peritoneal or pleural fluid)	0	Stage II	T2	M0	N0
TCGA-C8-A27B	48	FEMALE	NA	439	Alive	Tumor resection	NA	Stage II	T3	M0	N0
TCGA-B6-A409	44	FEMALE	573	NA	Dead	Fine needle aspiration biopsy	6	Stage III	T1	M0	N2
TCGA-E2-A109	64	FEMALE	NA	1417	Alive	Core needle biopsy	0	Stage II	T2	M0	N0
TCGA-AC-A3BB	46	FEMALE	NA	987	Alive	Core needle biopsy	5	Stage III	T3	MX	N2
TCGA-EW-A3U0	61	FEMALE	NA	532	Alive	Core needle biopsy	1	Stage III	T3	M0	N1
TCGA-A2-A04P	36	FEMALE	548	NA	Dead	Excisional Biopsy	18	Stage III	T2	M0	N3
TCGA-A8-A083	67	FEMALE	NA	NA	Alive	NA	NA	Stage II	T3	M0	N0
TCGA-E2-A14O	76	FEMALE	NA	1359	Alive	Tumor resection	2	Stage III	T3	M0	N1
TCGA-BH-A0B0	56	FEMALE	NA	2477	Alive	Fine needle aspiration biopsy	0	Stage I	T1	M0	N0
TCGA-D8-A73W	79	FEMALE	385	244	Dead	Tumor resection	1	Stage III	T3	MX	N1
TCGA-AN-A0AJ	79	FEMALE	NA	303	Alive	Tumor resection	0	Stage II	T3	M0	N0
TCGA-C8-A26X	58	FEMALE	NA	376	Alive	Tumor resection	NA	Stage II	T1	M0	N1
TCGA-D8-A27P	64	FEMALE	NA	49	Alive	Other method, specify:	0	Stage I	T1	M0	N0
TCGA-BH-A8FY	87	FEMALE	295	NA	Dead	NA	0	Stage I	T1	M0	N0
TCGA-OL-A5RZ	57	FEMALE	NA	679	Alive	Core needle biopsy	NA	Stage I	T1	MX	N0
TCGA-EW-A1OV	56	FEMALE	NA	789	Alive	Core needle biopsy	0	Stage II	T2	MX	N1
TCGA-AR-A1AO	47	FEMALE	NA	2618	Alive	Core needle biopsy	2	Stage II	T1	M0	N1
TCGA-AN-A04C	51	FEMALE	NA	54	Alive	Tumor resection	2	Stage II	T2	M0	N1
TCGA-A2-A25E	34	FEMALE	NA	3204	Alive	Excisional Biopsy	6	Stage III	T2	M0	N2
TCGA-A2-A1G6	50	FEMALE	NA	501	Alive	Core needle biopsy	4	Stage III	T2	M0	N2
TCGA-AR-A1AK	70	FEMALE	NA	3159	Alive	Core needle biopsy	0	Stage I	T1	M0	N0
TCGA-AC-A3W6	90	FEMALE	NA	NA	Alive	Core needle biopsy	3	Stage III	T3	MX	N1
TCGA-BH-A0HO	48	FEMALE	NA	76	Alive	Core needle biopsy	1	Stage II	T1	M0	N1
TCGA-S3-A6ZG	71	FEMALE	NA	562	Alive	Excisional Biopsy	1	Stage II	T2	M0	N1
TCGA-BH-A1FJ	66	FEMALE	1927	NA	Dead	Core needle biopsy	6	Stage III	T3	M0	N1
TCGA-E2-A1IG	45	FEMALE	NA	2140	Alive	Tumor resection	1	Stage II	T2	M0	N1
TCGA-BH-A0B6	47	FEMALE	NA	2483	Alive	Fine needle aspiration biopsy	0	Stage I	T1	M0	N0
TCGA-AN-A0FT	63	FEMALE	NA	214	Alive	Tumor resection	1	Stage II	T2	M0	N1
TCGA-EW-A6SB	62	FEMALE	NA	760	Alive	Core needle biopsy	0	Stage II	T2	M0	N0
TCGA-B6-A0IM	75	FEMALE	3873	3836	Dead	Fine needle aspiration biopsy	0	Stage II	T3	M0	N0
TCGA-AO-A03O	69	FEMALE	2483	NA	Dead	Core needle biopsy	0	Stage II	T2	M0	N0
TCGA-BH-A0EI	51	FEMALE	NA	1926	Alive	Core needle biopsy	2	Stage II	T1	M0	N1
TCGA-BH-A18J	56	FEMALE	612	NA	Dead	NA	NA	Stage IV	T4	M1	N2
TCGA-C8-A1HN	56	FEMALE	NA	394	Alive	Core needle biopsy	NA	Stage II	T2	M0	N0
TCGA-GM-A2DA	46	FEMALE	6593	5909	Dead	Fine needle aspiration biopsy	2	Stage II	T2	M0	N1
TCGA-A8-A08J	52	FEMALE	1127	NA	Dead	NA	NA	Stage IV	T4	M1	N3
TCGA-EW-A1PH	52	FEMALE	NA	607	Alive	Core needle biopsy	1	Stage II	T1	M0	N1
TCGA-B6-A0X5	61	FEMALE	2097	NA	Dead	NA	3	Stage II	T2	M0	N1
TCGA-EW-A1OY	63	FEMALE	NA	908	Alive	Core needle biopsy	0	Stage II	T2	MX	N0
TCGA-BH-A2L8	45	FEMALE	NA	612	Alive	Core needle biopsy	0	Stage II	T2	M0	N0
TCGA-BH-A1FL	69	FEMALE	1673	NA	Dead	Fine needle aspiration biopsy	4	Stage II	T2	M0	N1
TCGA-C8-A9FZ	49	FEMALE	NA	592	Alive	Core needle biopsy	3	Stage II	T2	M0	N1
TCGA-B6-A0X4	62	FEMALE	860	NA	Dead	Incisional Biopsy	2	Stage II	T2	M0	N1
TCGA-AO-A03M	29	FEMALE	NA	1866	Alive	Core needle biopsy	0	Stage I	T1	M0	N0
TCGA-PL-A8LZ	29	FEMALE	NA	302	Alive	Excisional Biopsy	NA	Stage III	T4	M0	N2
TCGA-A2-A0CR	54	FEMALE	NA	3283	Alive	Core needle biopsy	0	Stage II	T3	M0	N0
TCGA-A8-A0A2	66	FEMALE	NA	579	Alive	NA	NA	Stage II	T2	M0	N0
TCGA-A7-A0CD	66	FEMALE	NA	1165	Alive	Core needle biopsy	0	Stage I	T1	M0	N0
TCGA-EW-A1P5	77	FEMALE	NA	703	Alive	Core needle biopsy	3	Stage II	T2	M0	N1
TCGA-E2-A1IO	37	FEMALE	NA	1855	Alive	Core needle biopsy	0	Stage I	T1	M0	N0
TCGA-A8-A08L	89	FEMALE	30	NA	Dead	NA	NA	Stage III	T3	M0	N2
TCGA-AR-A2LJ	40	FEMALE	NA	2632	Alive	Core needle biopsy	1	Stage III	T3	MX	N1
TCGA-BH-A1FC	78	FEMALE	3472	NA	Dead	Fine needle aspiration biopsy	1	Stage II	T1	M0	N1
TCGA-A8-A08A	89	FEMALE	NA	30	Alive	NA	NA	Stage I	T1	M0	N0
TCGA-PE-A5DD	64	FEMALE	NA	1953	Alive	Incisional Biopsy	0	Stage II	T2	M0	N0
TCGA-GI-A2C9	58	FEMALE	NA	3342	Alive	Core needle biopsy	0	Stage II	T3	MX	N0
TCGA-D8-A27M	59	FEMALE	NA	410	Alive	Fine needle aspiration biopsy	NA	Stage I	T1	M0	N0
TCGA-E9-A1RF	68	FEMALE	NA	200	Alive	Cytology (e.g. Peritoneal or pleural fluid)	5	Stage III	T2	M0	N2
TCGA-E9-A1RB	40	FEMALE	976	633	Dead	Cytology (e.g. Peritoneal or pleural fluid)	0	Stage II	T2	M0	N0
TCGA-A8-A096	73	FEMALE	NA	NA	Alive	NA	NA	Stage II	T2	M0	N0
TCGA-D8-A1JG	62	FEMALE	NA	1612	Alive	Other method, specify:	0	Stage II	T2	M0	N0
TCGA-BH-A0DO	78	FEMALE	NA	1644	Alive	Core needle biopsy	0	Stage I	T1	M0	N0
TCGA-AQ-A54O	51	MALE	NA	1001	Alive	Fine needle aspiration biopsy	0	Stage II	T2	M0	N0
TCGA-A1-A0SQ	45	FEMALE	NA	554	Alive	Core needle biopsy	1	Stage II	T2	MX	N1
TCGA-BH-A6R9	61	FEMALE	NA	160	Alive	Core needle biopsy	NA	Stage II	T2	M0	N0
TCGA-LL-A50Y	84	FEMALE	NA	762	Alive	Core needle biopsy	0	Stage II	T2	MX	N0
TCGA-E2-A1L8	52	FEMALE	NA	2240	Alive	Tumor resection	2	Stage II	T2	M0	N1
TCGA-C8-A132	56	FEMALE	NA	383	Alive	Core needle biopsy	1	Stage II	T2	M0	N1
TCGA-EW-A2FR	59	FEMALE	NA	1673	Alive	Core needle biopsy	19	Stage III	T1	MX	N3
TCGA-AR-A0U4	54	FEMALE	NA	3261	Alive	Core needle biopsy	0	Stage II	T2	M0	N0
TCGA-A2-A0D3	42	FEMALE	NA	1873	Alive	Core needle biopsy	0	Stage I	T1	M0	N0
TCGA-BH-A1FU	44	FEMALE	1688	NA	Dead	Fine needle aspiration biopsy	0	Stage I	T1	M0	N0
TCGA-E9-A1N6	52	FEMALE	678	410	Dead	Tumor resection	2	Stage II	T2	M0	N1
TCGA-BH-A0DZ	43	FEMALE	NA	495	Alive	Core needle biopsy	1	Stage II	T2	M0	N1
TCGA-A2-A0YE	48	FEMALE	NA	554	Alive	Core needle biopsy	1	Stage II	T2	M0	N1
TCGA-A2-A3KD	47	FEMALE	NA	1206	Alive	Core needle biopsy	1	Stage III	T3	M0	N1
TCGA-D8-A3Z5	54	FEMALE	NA	1015	Alive	Core needle biopsy	19	Stage III	T2	M0	N3
TCGA-LL-A740	61	FEMALE	NA	441	Alive	Core needle biopsy	0	Stage I	T1	MX	N0
TCGA-AC-A3TN	75	FEMALE	NA	456	Alive	Other method, specify:	0	Stage II	T3	MX	N0
TCGA-A8-A07W	76	FEMALE	NA	304	Alive	NA	NA	Stage IV	T2	M1	NX
TCGA-GM-A2DH	58	FEMALE	NA	2193	Alive	Core needle biopsy	0	Stage I	T1	M0	N0
TCGA-E9-A22B	71	FEMALE	NA	1167	Alive	Tumor resection	0	Stage I	T1	M0	N0
TCGA-C8-A12Q	78	FEMALE	385	2	Dead	Other method, specify:	NA	Stage III	T1	M0	N2
TCGA-A8-A06T	75	FEMALE	NA	1614	Alive	NA	NA	Stage III	T3	M0	N1
TCGA-BH-A18N	88	FEMALE	468	NA	Dead	Fine needle aspiration biopsy	2	Stage II	T2	M0	N1
TCGA-BH-A0DS	71	FEMALE	NA	78	Alive	Core needle biopsy	8	Stage III	T2	M0	N2
TCGA-AR-A0U1	36	FEMALE	NA	4052	Alive	Fine needle aspiration biopsy	1	Stage II	T2	M0	N1
TCGA-B6-A0X1	48	FEMALE	7455	5677	Dead	Fine needle aspiration biopsy	16	NA	T2	M1	N1
TCGA-A1-A0SH	39	FEMALE	NA	1437	Alive	Fine needle aspiration biopsy	0	Stage II	T2	M0	N0
TCGA-BH-A0H9	69	FEMALE	NA	1247	Alive	Core needle biopsy	0	Stage II	T2	M0	N0
TCGA-BH-A0HL	56	FEMALE	NA	72	Alive	Core needle biopsy	2	Stage II	T2	M0	N1
TCGA-E2-A1AZ	63	FEMALE	NA	2329	Alive	Tumor resection	1	Stage II	T2	M0	N1
TCGA-BH-A42T	75	FEMALE	320	30	Dead	Core needle biopsy	NA	Stage II	T2	M0	N0
TCGA-D8-A27G	75	FEMALE	NA	409	Alive	Core needle biopsy	0	Stage II	T2	M0	N0
TCGA-A7-A26F	55	FEMALE	NA	738	Alive	Fine needle aspiration biopsy	0	Stage I	T1	M0	N0
TCGA-BH-A42U	80	FEMALE	NA	3364	Alive	Core needle biopsy	NA	Stage II	T2	M0	N0
TCGA-A8-A06X	77	FEMALE	943	NA	Dead	NA	NA	Stage II	T3	M0	N0
TCGA-AO-A1KT	78	FEMALE	NA	541	Alive	Core needle biopsy	1	Stage II	T1	M0	N1
TCGA-WT-AB44	77	FEMALE	NA	883	Alive	Core needle biopsy	0	Stage I	T1	MX	N0
TCGA-AN-A0FJ	59	FEMALE	NA	242	Alive	Tumor resection	8	Stage IV	T2	M1	N2
TCGA-BH-A0H6	82	FEMALE	NA	747	Alive	Core needle biopsy	0	Stage I	T1	M0	NX
TCGA-B6-A0IC	90	FEMALE	NA	NA	Dead	Fine needle aspiration biopsy	NA	Stage X	T2	MX	NX
TCGA-EW-A1IW	80	FEMALE	NA	371	Alive	Core needle biopsy	2	Stage II	T2	MX	N1
TCGA-D8-A1JL	72	FEMALE	NA	611	Alive	Fine needle aspiration biopsy	0	Stage II	T2	M0	N0
TCGA-A7-A3IZ	62	FEMALE	NA	322	Alive	Core needle biopsy	NA	Stage II	T2	M0	N0
TCGA-A2-A3XW	42	FEMALE	NA	1712	Alive	Core needle biopsy	3	Stage II	T2	M0	N1
TCGA-BH-A1EW	38	FEMALE	1694	NA	Dead	Core needle biopsy	1	Stage II	T2	M0	N1
TCGA-E9-A1R4	66	FEMALE	NA	186	Alive	Other method, specify:	0	Stage I	T1	M0	N0
TCGA-EW-A1J2	50	FEMALE	NA	403	Alive	Core needle biopsy	1	NA	T1	MX	N1
TCGA-BH-A0HB	55	FEMALE	NA	806	Alive	Core needle biopsy	0	Stage I	T1	M0	N0
TCGA-A8-A08R	52	FEMALE	NA	30	Alive	NA	NA	Stage II	T2	M0	N1
TCGA-EW-A1P0	55	FEMALE	NA	1251	Alive	Core needle biopsy	1	Stage II	T2	MX	N1
TCGA-A7-A5ZW	47	FEMALE	NA	326	Alive	Core needle biopsy	1	Stage II	T1	M0	N1
TCGA-AR-A0U0	73	FEMALE	NA	1988	Alive	Core needle biopsy	0	Stage II	T2	M0	N1
TCGA-D8-A1X8	62	FEMALE	NA	783	Alive	Fine needle aspiration biopsy	9	Stage III	T1	M0	N2
TCGA-C8-A130	52	FEMALE	NA	370	Alive	Core needle biopsy	NA	Stage III	T3	M0	N2
TCGA-E2-A1LH	59	FEMALE	NA	3247	Alive	Tumor resection	0	Stage I	T1	M0	N0
TCGA-AR-A1AY	65	FEMALE	NA	1026	Alive	Core needle biopsy	0	Stage I	T1	M0	N0
TCGA-5L-AAT1	63	FEMALE	NA	1471	Alive	Tumor resection	0	Stage IV	T2	M1	N0
TCGA-E9-A22H	42	FEMALE	NA	1232	Alive	Tumor resection	1	Stage II	T2	M0	N1
TCGA-EW-A1J1	38	FEMALE	NA	575	Alive	Core needle biopsy	1	Stage II	T2	M0	N1
TCGA-LL-A7T0	70	FEMALE	NA	376	Alive	Tumor resection	1	Stage II	T2	M0	N1
TCGA-B6-A0IO	66	FEMALE	NA	5042	Alive	Core needle biopsy	0	Stage II	T2	M0	N0
TCGA-BH-A28O	50	FEMALE	NA	1120	Alive	Fine needle aspiration biopsy	14	Stage III	T3	M0	N3
TCGA-EW-A6SC	60	FEMALE	NA	952	Alive	Core needle biopsy	0	Stage II	T2	M0	N0
TCGA-4H-AAAK	50	FEMALE	NA	348	Alive	Core needle biopsy	4	Stage III	T2	M0	N2
TCGA-A2-A0EN	70	FEMALE	NA	4088	Alive	Excisional Biopsy	0	Stage II	T2	M0	N0
TCGA-E2-A1IF	74	FEMALE	NA	1138	Alive	Tumor resection	0	Stage I	T1	M0	N0
TCGA-A8-A06Y	66	FEMALE	NA	791	Alive	NA	NA	Stage II	T2	M0	N0
TCGA-A2-A0D4	37	FEMALE	NA	767	Alive	Core needle biopsy	1	Stage II	T2	M0	N1
TCGA-OL-A5D6	71	FEMALE	1104	385	Dead	Fine needle aspiration biopsy	NA	Stage II	T2	MX	N0
TCGA-AC-A62Y	79	FEMALE	NA	530	Alive	Core needle biopsy	1	Stage II	T2	MX	N1
TCGA-EW-A1OZ	56	FEMALE	NA	1229	Alive	Core needle biopsy	0	Stage II	T2	M0	N0
TCGA-AC-A62X	72	FEMALE	NA	417	Alive	Core needle biopsy	0	Stage II	T2	MX	N0
TCGA-E2-A156	61	FEMALE	NA	726	Alive	Tumor resection	0	Stage I	T1	M0	N0
TCGA-E9-A1R6	63	FEMALE	NA	339	Alive	Cytology (e.g. Peritoneal or pleural fluid)	0	Stage II	T2	M0	N0
TCGA-EW-A1J6	70	FEMALE	NA	875	Alive	Core needle biopsy	0	Stage I	T1	M0	N0
TCGA-E9-A1RA	48	FEMALE	NA	1369	Alive	Other method, specify:	0	Stage I	T1	M0	N0
TCGA-AR-A24S	61	FEMALE	NA	2976	Alive	Core needle biopsy	0	Stage I	T1	M0	N0
TCGA-AN-A0FD	71	FEMALE	NA	196	Alive	Tumor resection	0	Stage II	T2	M0	N0
TCGA-E9-A5FL	65	FEMALE	NA	24	Alive	Cytology (e.g. Peritoneal or pleural fluid)	0	Stage II	T3	M0	N0
TCGA-AC-A7VC	56	FEMALE	NA	1	Alive	Tumor resection	0	Stage II	T3	MX	N0
TCGA-EW-A1PA	59	FEMALE	NA	575	Alive	Core needle biopsy	1	Stage II	T2	M0	N1
TCGA-PE-A5DE	41	FEMALE	NA	2645	Alive	Core needle biopsy	0	Stage II	T2	M0	N0
TCGA-C8-A135	64	FEMALE	NA	393	Alive	Core needle biopsy	1	Stage II	T2	M0	N1
TCGA-BH-A1F0	80	FEMALE	785	NA	Dead	Fine needle aspiration biopsy	1	Stage II	T1	M0	N1
TCGA-BH-A1EX	67	FEMALE	1508	NA	Dead	Core needle biopsy	2	Stage II	T2	M0	N1
TCGA-UU-A93S	63	FEMALE	116	NA	Dead	Core needle biopsy	NA	Stage IV	T4	M1	N3
TCGA-AC-A2QJ	48	FEMALE	446	69	Dead	Core needle biopsy	0	Stage III	T4	M0	N0
TCGA-BH-A202	60	FEMALE	NA	795	Alive	Core needle biopsy	0	Stage II	T2	M0	N0
TCGA-AO-A126	39	FEMALE	NA	3307	Alive	Core needle biopsy	0	Stage II	T2	M0	N0
TCGA-AR-A0TU	35	FEMALE	NA	709	Alive	Core needle biopsy	0	Stage II	T2	M0	N0
TCGA-AO-A0J4	41	FEMALE	NA	1587	Alive	Core needle biopsy	0	Stage I	T1	M0	N0
TCGA-A2-A0SX	48	FEMALE	NA	1534	Alive	Core needle biopsy	0	Stage I	T1	M0	N0
TCGA-BH-A0AU	45	FEMALE	NA	1914	Alive	Core needle biopsy	0	Stage II	T2	M0	N0
TCGA-A7-A13F	44	FEMALE	NA	765	Alive	Core needle biopsy	3	Stage III	T3	M0	N1
TCGA-A2-A04R	36	FEMALE	NA	3709	Alive	Core needle biopsy	0	Stage I	T1	M0	N0
TCGA-BH-A1FR	73	FEMALE	1642	NA	Dead	Core needle biopsy	4	Stage III	T4	M0	N1
TCGA-B6-A0RL	60	FEMALE	2469	NA	Dead	Fine needle aspiration biopsy	0	Stage II	T2	M0	N0
TCGA-EW-A1PE	56	FEMALE	NA	320	Alive	NA	1	Stage II	T1	M0	N1
TCGA-AO-A0J2	41	FEMALE	NA	997	Alive	Core needle biopsy	0	Stage I	T1	M0	N0
TCGA-AO-A0JE	53	FEMALE	NA	2335	Alive	Core needle biopsy	8	Stage III	T2	M0	N2
TCGA-BH-A0E1	52	FEMALE	NA	477	Alive	Core needle biopsy	2	Stage II	T2	M0	N1
TCGA-C8-A12U	46	FEMALE	NA	385	Alive	Other method, specify:	NA	Stage II	T2	M0	N1
TCGA-A8-A06U	80	FEMALE	883	NA	Dead	NA	NA	Stage II	T2	M0	N1
TCGA-AR-A1AT	62	FEMALE	1272	NA	Dead	Core needle biopsy	1	Stage II	T2	M0	N0
TCGA-B6-A0RP	73	FEMALE	3126	NA	Dead	Other method, specify:	2	NA	T2	M0	N1
TCGA-E2-A15D	47	FEMALE	NA	526	Alive	Tumor resection	0	Stage II	T2	M0	N0
TCGA-E2-A1B4	74	FEMALE	1004	911	Dead	Tumor resection	3	Stage III	T1	M0	N2
TCGA-AC-A2QI	76	FEMALE	NA	588	Alive	Core needle biopsy	2	Stage III	T3	MX	N1
TCGA-BH-A18G	81	FEMALE	NA	149	Alive	Core needle biopsy	0	Stage I	T1	M0	N0
TCGA-D8-A1JS	77	FEMALE	NA	371	Alive	Other method, specify:	0	Stage I	T1	M0	N0
TCGA-AO-A124	38	FEMALE	NA	3506	Alive	Core needle biopsy	0	Stage II	T2	M0	N0
TCGA-A2-A0T0	59	FEMALE	NA	533	Alive	Core needle biopsy	2	Stage II	T2	M0	N1
TCGA-EW-A2FV	39	FEMALE	NA	788	Alive	Excisional Biopsy	29	Stage III	T3	MX	N3
TCGA-AR-A0TR	68	FEMALE	160	NA	Dead	Other method, specify:	1	Stage II	T2	M0	N1
TCGA-AO-A12F	36	FEMALE	NA	1842	Alive	Core needle biopsy	0	Stage II	T2	M0	N0
TCGA-GM-A2DN	58	FEMALE	NA	3091	Alive	Core needle biopsy	0	Stage II	T2	M0	N0
TCGA-BH-A0E7	79	FEMALE	NA	1363	Alive	Excisional Biopsy	1	Stage II	T2	M0	N1
TCGA-E9-A1RG	62	FEMALE	NA	647	Alive	Cytology (e.g. Peritoneal or pleural fluid)	4	Stage III	T1	M0	N2
TCGA-AR-A24T	46	FEMALE	NA	3202	Alive	Core needle biopsy	15	Stage III	T3	M0	N3
TCGA-A7-A26E	71	FEMALE	NA	954	Alive	Core needle biopsy	0	Stage III	T3	MX	N1
TCGA-D8-A1XQ	69	FEMALE	NA	499	Alive	Core needle biopsy	0	Stage II	T2	M0	N0
TCGA-D8-A27E	66	FEMALE	NA	530	Alive	Fine needle aspiration biopsy	0	Stage I	T1	M0	N0
TCGA-E9-A249	45	FEMALE	NA	217	Alive	Cytology (e.g. Peritoneal or pleural fluid)	0	Stage II	T2	M0	N0
TCGA-D8-A146	57	FEMALE	NA	643	Alive	Fine needle aspiration biopsy	0	Stage II	T2	MX	N0
TCGA-D8-A1XL	34	FEMALE	NA	606	Alive	Fine needle aspiration biopsy	2	Stage II	T2	MX	N1
TCGA-A2-A3XY	49	FEMALE	1093	1064	Dead	Core needle biopsy	3	Stage II	T2	M0	N1
TCGA-E2-A10E	64	FEMALE	NA	865	Alive	Core needle biopsy	2	Stage II	T1	M0	N1
TCGA-B6-A400	43	FEMALE	NA	215	Alive	Tumor resection	4	Stage III	T2	M0	N2
TCGA-AN-A04A	36	FEMALE	NA	90	Alive	Tumor resection	4	Stage III	T2	M0	N2
TCGA-A7-A3IY	71	FEMALE	NA	345	Alive	Core needle biopsy	0	Stage I	T1	M0	N0
TCGA-A7-A0D9	37	FEMALE	NA	1139	Alive	Core needle biopsy	0	Stage II	T2	M0	N0
TCGA-BH-A0BP	76	FEMALE	2296	1481	Dead	Core needle biopsy	0	Stage I	T1	M0	N0
TCGA-EW-A1P3	48	FEMALE	NA	1611	Alive	Core needle biopsy	0	Stage II	T2	MX	N0
TCGA-AO-A0JJ	54	FEMALE	NA	1887	Alive	Core needle biopsy	2	Stage II	T2	M0	N1
TCGA-BH-A0HU	52	FEMALE	NA	392	Alive	Core needle biopsy	0	Stage I	T1	M0	N0
TCGA-E2-A14S	65	FEMALE	NA	1009	Alive	Tumor resection	0	Stage I	T1	M0	N0
TCGA-BH-A0WA	82	FEMALE	NA	701	Alive	Fine needle aspiration biopsy	0	Stage I	T1	M0	N0
TCGA-BH-A0RX	59	FEMALE	NA	170	Alive	Core needle biopsy	0	Stage II	T2	M0	N0
TCGA-BH-A1FN	34	FEMALE	2192	NA	Dead	Fine needle aspiration biopsy	0	Stage II	T2	M0	N0
TCGA-A2-A3XZ	46	FEMALE	NA	1532	Alive	Core needle biopsy	0	Stage I	T1	M0	N0
TCGA-A1-A0SD	59	FEMALE	NA	437	Alive	Core needle biopsy	0	Stage II	T2	M0	N0
TCGA-A7-A6VX	68	FEMALE	NA	317	Alive	Core needle biopsy	0	Stage II	T2	M0	N0
TCGA-OL-A66L	71	FEMALE	NA	1301	Alive	Core needle biopsy	NA	Stage I	T1	MX	N0
TCGA-B6-A0X7	62	FEMALE	1781	NA	Dead	Excisional Biopsy	NA	Stage X	T1	MX	NX
TCGA-PL-A8LY	30	FEMALE	NA	8	Alive	Excisional Biopsy	NA	Stage II	T3	M0	N0
TCGA-A2-A0EQ	64	FEMALE	NA	2426	Alive	Core needle biopsy	0	Stage II	T2	M0	N0
TCGA-AR-A2LK	62	FEMALE	1649	1304	Dead	Core needle biopsy	5	Stage III	T3	M0	N2
TCGA-A2-A0EW	53	FEMALE	1884	905	Dead	Core needle biopsy	26	Stage III	T1	M0	N3
TCGA-AO-A0J8	61	FEMALE	NA	680	Alive	Core needle biopsy	0	Stage II	T2	M0	N0
TCGA-E2-A1IH	80	FEMALE	NA	1026	Alive	Tumor resection	0	Stage I	T1	M0	N0
TCGA-BH-A0BC	60	FEMALE	NA	974	Alive	Core needle biopsy	12	Stage III	T2	M0	N3
TCGA-E9-A2JT	63	FEMALE	NA	288	Alive	Cytology (e.g. Peritoneal or pleural fluid)	0	Stage II	T2	M0	N0
TCGA-BH-A0B3	53	FEMALE	NA	1203	Alive	Core needle biopsy	2	Stage II	T2	M0	N1
TCGA-AC-A2B8	84	FEMALE	NA	677	Alive	Core needle biopsy	0	Stage II	T3	M0	N0
TCGA-A1-A0SE	56	FEMALE	NA	1321	Alive	Core needle biopsy	0	Stage I	T1	M0	N0
TCGA-OL-A66J	80	FEMALE	NA	1996	Alive	Core needle biopsy	0	Stage I	T1	MX	N0
TCGA-BH-A0B7	42	FEMALE	NA	2559	Alive	Core needle biopsy	1	Stage II	T2	M0	N1
TCGA-E9-A3Q9	78	FEMALE	NA	1001	Alive	Tumor resection	22	Stage III	T3	M0	N3
TCGA-BH-A0H5	45	FEMALE	NA	1620	Alive	Core needle biopsy	0	Stage I	T1	M0	N0
TCGA-E2-A1IU	60	FEMALE	NA	337	Alive	Tumor resection	0	Stage I	T1	M0	N0
TCGA-BH-A1FG	88	FEMALE	577	NA	Dead	Excisional Biopsy	NA	Stage I	T1	M0	NX
TCGA-E2-A1B0	50	FEMALE	NA	1631	Alive	Tumor resection	6	Stage III	T2	M0	N2
TCGA-C8-A278	61	FEMALE	NA	297	Alive	Other method, specify:	NA	Stage III	T2	M0	N2
TCGA-E2-A107	54	FEMALE	NA	1047	Alive	Core needle biopsy	4	Stage III	T3	M0	N2
TCGA-A1-A0SI	52	FEMALE	NA	635	Alive	Fine needle aspiration biopsy	1	Stage II	T2	M0	N1
TCGA-D8-A1JP	73	FEMALE	NA	639	Alive	Fine needle aspiration biopsy	NA	Stage I	T1	M0	N0
TCGA-AC-A3EH	79	FEMALE	197	17	Dead	Excisional Biopsy	12	Stage III	T3	M0	N3
TCGA-B6-A0IK	63	FEMALE	571	NA	Dead	Other method, specify:	1	Stage III	T4	M0	N1
TCGA-A7-A0DA	62	FEMALE	NA	1085	Alive	Core needle biopsy	0	Stage II	T2	M0	N0
TCGA-A2-A0SV	63	FEMALE	825	NA	Dead	Core needle biopsy	8	Stage IV	T2	M1	N2
TCGA-A8-A09D	47	FEMALE	NA	1522	Alive	NA	NA	Stage II	T2	M0	N1
TCGA-BH-A209	77	FEMALE	3959	NA	Dead	Fine needle aspiration biopsy	0	Stage I	T1	M0	N0
TCGA-BH-A1FM	44	FEMALE	1388	NA	Dead	Core needle biopsy	8	Stage III	T2	M0	N2
TCGA-LD-A66U	44	FEMALE	NA	646	Alive	Core needle biopsy	2	Stage II	T2	MX	N1
TCGA-AO-A0J7	71	FEMALE	NA	618	Alive	Core needle biopsy	3	Stage II	T2	M0	N1
TCGA-BH-A0C3	47	FEMALE	NA	2709	Alive	Core needle biopsy	0	Stage I	T1	M0	N0
TCGA-D8-A1JB	54	FEMALE	NA	1688	Alive	Fine needle aspiration biopsy	1	Stage II	T2	M0	N1
TCGA-5L-AAT0	42	FEMALE	NA	1477	Alive	Incisional Biopsy	0	Stage II	T2	M0	N0
TCGA-AO-A1KO	46	FEMALE	NA	622	Alive	Excisional Biopsy	0	Stage II	T3	M0	N0
TCGA-D8-A1XK	55	FEMALE	NA	441	Alive	Fine needle aspiration biopsy	3	Stage II	T2	MX	N1
TCGA-A8-A090	74	FEMALE	NA	NA	Alive	NA	NA	Stage II	T2	M0	N0
TCGA-AO-A03V	41	FEMALE	NA	1351	Alive	Core needle biopsy	0	Stage I	T1	M0	N0
TCGA-C8-A1HL	38	FEMALE	NA	317	Alive	Other method, specify:	NA	Stage III	T3	M0	N1
TCGA-E2-A159	50	FEMALE	NA	762	Alive	Tumor resection	0	Stage II	T2	M0	N0
TCGA-A8-A075	42	FEMALE	NA	518	Alive	NA	NA	Stage II	T2	M0	N1
TCGA-BH-A0DE	62	FEMALE	NA	2372	Alive	Core needle biopsy	0	Stage II	T2	M0	N0
TCGA-BH-A0C0	62	FEMALE	NA	1270	Alive	Core needle biopsy	1	Stage II	T1	M0	N1
TCGA-A7-A0CJ	57	FEMALE	NA	931	Alive	Core needle biopsy	0	Stage II	T2	M0	N0
TCGA-BH-A0B4	65	MALE	NA	1191	Alive	Core needle biopsy	6	Stage III	T2	M0	N2
TCGA-EW-A1PD	61	MALE	NA	424	Alive	Core needle biopsy	2	Stage II	T1	M0	N1
TCGA-BH-A0DK	49	FEMALE	NA	423	Alive	Excisional Biopsy	0	Stage II	T2	M0	N0
TCGA-E2-A105	79	FEMALE	NA	1308	Alive	Core needle biopsy	0	Stage II	T2	M0	N0
TCGA-B6-A0RO	71	FEMALE	NA	4929	Alive	Other method, specify:	2	Stage III	T4	M0	N1
TCGA-AN-A0FV	58	FEMALE	NA	10	Alive	Tumor resection	0	Stage II	T2	M0	N0
TCGA-AN-A0AM	56	FEMALE	NA	5	Alive	Tumor resection	0	Stage II	T2	M0	N0
TCGA-BH-A8G0	54	FEMALE	NA	662	Alive	Core needle biopsy	3	Stage II	T2	M0	N1
TCGA-E2-A154	68	FEMALE	NA	591	Alive	Tumor resection	0	Stage I	T1	M0	N0
TCGA-BH-A0C7	48	FEMALE	NA	2767	Alive	Core needle biopsy	1	Stage II	T2	M0	N1
TCGA-EW-A1P1	68	FEMALE	NA	1210	Alive	Core needle biopsy	11	Stage III	T2	MX	N3
TCGA-AR-A24W	55	FEMALE	NA	1550	Alive	Core needle biopsy	3	Stage II	T2	M0	N1
TCGA-A7-A3RF	79	FEMALE	NA	408	Alive	Core needle biopsy	0	Stage II	T2	M0	N0
TCGA-BH-A0BG	73	FEMALE	NA	1871	Alive	Core needle biopsy	0	Stage I	T1	M0	N0
TCGA-AO-A0JF	68	FEMALE	NA	1980	Alive	Core needle biopsy	2	Stage II	T1	M0	N1
TCGA-EW-A1PG	53	FEMALE	NA	1051	Alive	Core needle biopsy	1	Stage II	T2	MX	N1
TCGA-AC-A2BM	41	FEMALE	NA	3022	Alive	Tumor resection	1	Stage II	T2	MX	N1
TCGA-BH-A18T	70	FEMALE	224	NA	Dead	Fine needle aspiration biopsy	NA	Stage II	T2	M0	N0
TCGA-BH-A5IZ	51	FEMALE	NA	567	Alive	Core needle biopsy	1	Stage II	T2	M0	N1
TCGA-E2-A15J	51	FEMALE	NA	1640	Alive	Tumor resection	0	Stage I	T1	M0	N0
TCGA-E2-A1IK	71	FEMALE	NA	1800	Alive	Tumor resection	1	Stage II	T1	M0	N1
TCGA-A8-A09Z	83	FEMALE	NA	NA	Alive	NA	NA	Stage II	T3	M0	N0
TCGA-A8-A0A1	84	FEMALE	NA	365	Alive	NA	NA	Stage II	T2	M0	N0
TCGA-BH-A0BZ	59	FEMALE	NA	2255	Alive	Fine needle aspiration biopsy	1	Stage III	T3	M0	N1
TCGA-C8-A8HQ	53	FEMALE	NA	380	Alive	Core needle biopsy	3	Stage II	T2	M0	N1
TCGA-E2-A14N	37	FEMALE	NA	1434	Alive	Tumor resection	1	Stage II	T2	M0	N1
TCGA-A8-A092	48	FEMALE	NA	942	Alive	NA	NA	Stage III	T2	M0	N2
TCGA-LL-A440	61	FEMALE	NA	759	Alive	Core needle biopsy	0	Stage I	T1	MX	N0
TCGA-A2-A3KC	55	FEMALE	NA	1102	Alive	Core needle biopsy	2	Stage II	T2	M0	N1
TCGA-B6-A0WW	58	FEMALE	558	NA	Dead	Incisional Biopsy	5	Stage X	T2	MX	N1
TCGA-B6-A0WX	40	FEMALE	639	NA	Dead	Excisional Biopsy	9	Stage III	T3	M0	N1
TCGA-D8-A27F	40	FEMALE	NA	488	Alive	Other method, specify:	0	Stage II	T2	M0	N0
TCGA-AN-A04D	58	FEMALE	NA	52	Alive	Tumor resection	2	Stage II	T2	M0	N1
TCGA-AR-A24M	38	FEMALE	NA	3660	Alive	Core needle biopsy	4	Stage III	T2	M0	N2
TCGA-A8-A07R	80	FEMALE	NA	273	Alive	NA	NA	Stage III	T2	M0	N3
TCGA-AR-A5QP	54	FEMALE	NA	1185	Alive	NA	1	Stage II	T2	M0	N1
TCGA-A8-A06R	69	FEMALE	NA	547	Alive	NA	NA	Stage II	T2	M0	N1
TCGA-A2-A04V	39	FEMALE	1920	NA	Dead	Core needle biopsy	0	Stage II	T2	M0	N0
TCGA-OL-A66P	75	FEMALE	NA	428	Alive	Core needle biopsy	NA	Stage II	T2	MX	N0
TCGA-A7-A26G	50	FEMALE	NA	722	Alive	Core needle biopsy	0	Stage II	T2	M0	N0
TCGA-A1-A0SP	40	FEMALE	NA	584	Alive	Fine needle aspiration biopsy	0	Stage II	T2	M0	N0
TCGA-BH-AB28	53	FEMALE	NA	287	Alive	Core needle biopsy	3	Stage III	T3	M0	N1
TCGA-AC-A2BK	78	FEMALE	NA	2222	Alive	Core needle biopsy	6	Stage III	T2	MX	N2
TCGA-AC-A2FK	45	FEMALE	NA	2650	Alive	Core needle biopsy	3	Stage III	T2	M0	N3
TCGA-AO-A128	61	FEMALE	NA	3248	Alive	Fine needle aspiration biopsy	0	Stage II	T2	M0	N0
TCGA-BH-A18S	79	FEMALE	2009	NA	Dead	Core needle biopsy	0	Stage I	T1	M0	N0
TCGA-OL-A66N	59	FEMALE	NA	792	Alive	Core needle biopsy	13	Stage III	T3	MX	N3
TCGA-BH-A0E9	53	FEMALE	NA	2489	Alive	Core needle biopsy	3	Stage II	T2	M0	N1
TCGA-D8-A27W	55	FEMALE	NA	373	Alive	Fine needle aspiration biopsy	0	Stage III	T4	M0	N0
TCGA-AR-A24Z	57	FEMALE	NA	3001	Alive	Core needle biopsy	0	Stage II	T2	M0	N0
TCGA-D8-A1XY	74	FEMALE	NA	503	Alive	Fine needle aspiration biopsy	0	Stage II	T2	MX	N0
TCGA-C8-A12M	70	FEMALE	NA	358	Alive	Other method, specify:	NA	Stage II	T2	M0	N0
TCGA-BH-A18M	39	FEMALE	2207	NA	Dead	Core needle biopsy	4	Stage III	T3	M0	N1
TCGA-B6-A0RM	57	FEMALE	2373	NA	Dead	Other method, specify:	NA	Stage X	TX	MX	NX
TCGA-E2-A15F	64	FEMALE	NA	658	Alive	Tumor resection	0	Stage I	T1	M0	N0
TCGA-A2-A0YH	53	FEMALE	NA	659	Alive	Core needle biopsy	5	Stage III	T2	M0	N2
TCGA-B6-A0RG	26	FEMALE	NA	2082	Alive	Other method, specify:	0	Stage II	T3	M0	N0
TCGA-E9-A1NG	62	FEMALE	786	656	Dead	Tumor resection	0	Stage II	T2	M0	N0
TCGA-B6-A0RV	42	FEMALE	NA	5156	Alive	Incisional Biopsy	5	Stage III	T3	M0	N2
TCGA-AO-A0J3	67	FEMALE	NA	651	Alive	Core needle biopsy	1	Stage II	T2	M0	N1
TCGA-WT-AB41	55	FEMALE	NA	1611	Alive	Core needle biopsy	1	Stage II	T2	MX	N1
TCGA-E9-A1NF	60	FEMALE	1072	610	Dead	Tumor resection	0	Stage II	T2	M0	N0
TCGA-AQ-A04J	45	FEMALE	NA	819	Alive	Core needle biopsy	0	Stage II	T2	M0	N0
TCGA-AR-A0TX	64	FEMALE	NA	1972	Alive	Core needle biopsy	3	Stage II	T1	M0	N1
TCGA-A7-A13G	79	FEMALE	NA	718	Alive	Core needle biopsy	0	Stage II	T2	MX	N0
TCGA-GM-A3XL	49	FEMALE	NA	2108	Alive	Core needle biopsy	0	Stage II	T2	M0	N0
TCGA-A7-A6VY	48	FEMALE	NA	266	Alive	Core needle biopsy	2	Stage II	T2	M0	N1
TCGA-GM-A2DL	50	FEMALE	NA	3519	Alive	Core needle biopsy	0	Stage I	T1	M0	N0
TCGA-E2-A9RU	90	FEMALE	NA	NA	Alive	Core needle biopsy	12	Stage III	T2	MX	N3
TCGA-LL-A73Y	67	FEMALE	NA	477	Alive	Core needle biopsy	0	Stage I	T1	MX	N0
TCGA-AC-A3YJ	66	FEMALE	NA	754	Alive	Core needle biopsy	0	Stage II	T2	MX	N0
TCGA-D8-A1XS	48	MALE	NA	496	Alive	Core needle biopsy	25	Stage III	T2	M0	N3
TCGA-D8-A1Y3	61	FEMALE	NA	430	Alive	Fine needle aspiration biopsy	5	Stage III	T2	MX	N2
TCGA-B6-A0I6	49	FEMALE	991	NA	Dead	Other method, specify:	6	Stage II	T1	M0	N1
TCGA-AO-A1KR	51	FEMALE	NA	2513	Alive	Core needle biopsy	0	Stage II	T2	M0	N0
TCGA-EW-A1J5	59	FEMALE	NA	477	Alive	Core needle biopsy	0	Stage II	T3	M0	N0
TCGA-E2-A56Z	69	FEMALE	NA	252	Alive	Core needle biopsy	1	Stage II	T2	M0	N1
TCGA-AR-A1AH	51	FEMALE	NA	3807	Alive	Core needle biopsy	1	Stage II	T2	M0	N1
TCGA-BH-A18H	63	FEMALE	NA	652	Alive	Core needle biopsy	0	Stage I	T1	M0	N0
TCGA-AN-A0XP	69	FEMALE	NA	9	Alive	Tumor resection	1	Stage III	T2	M0	N2
TCGA-C8-A3M7	60	FEMALE	1034	1	Dead	Tumor resection	0	Stage III	T4	M0	N0
TCGA-OL-A66K	72	FEMALE	1275	1021	Dead	Core needle biopsy	NA	Stage II	T2	MX	N0
TCGA-AC-A23E	50	FEMALE	NA	698	Alive	Core needle biopsy	1	Stage II	T2	MX	N1
TCGA-A2-A04U	47	FEMALE	NA	2654	Alive	Core needle biopsy	0	Stage II	T2	M0	N0
TCGA-A2-A25C	50	FEMALE	NA	523	Alive	Core needle biopsy	3	Stage II	T2	M0	N1
TCGA-A2-A0YI	62	FEMALE	NA	1505	Alive	Core needle biopsy	0	Stage I	T1	M0	N0
TCGA-A2-A0CO	85	FEMALE	1468	1468	Dead	Core needle biopsy	0	Stage II	T3	M0	N0
TCGA-GM-A3NY	72	FEMALE	NA	1162	Alive	Core needle biopsy	1	Stage II	T2	M0	N1
TCGA-BH-A18R	50	FEMALE	1142	NA	Dead	Incisional Biopsy	10	Stage II	T2	M0	N1
TCGA-AO-A1KQ	84	MALE	NA	1882	Alive	Core needle biopsy	2	Stage III	T4	M0	N1
TCGA-AN-A0XN	68	FEMALE	NA	10	Alive	Tumor resection	1	Stage III	T2	M0	N2
TCGA-D8-A27K	47	FEMALE	NA	1461	Alive	Fine needle aspiration biopsy	2	Stage II	T2	M0	N1
TCGA-LL-A5YO	50	FEMALE	NA	440	Alive	Core needle biopsy	0	Stage I	T1	MX	N0
TCGA-S3-AA12	82	FEMALE	NA	574	Alive	Core needle biopsy	2	Stage III	T3	MX	N1
TCGA-E2-A15I	44	FEMALE	NA	1692	Alive	Tumor resection	0	Stage II	T2	M0	N0
TCGA-BH-A1EO	68	FEMALE	2798	NA	Dead	Excisional Biopsy	1	Stage II	T1	M0	N1
TCGA-BH-A0C1	61	FEMALE	1411	1339	Dead	Core needle biopsy	8	Stage III	T3	M0	N2
TCGA-C8-A12Y	44	FEMALE	NA	1476	Alive	Other method, specify:	NA	Stage II	T2	M0	N1
TCGA-AO-A03R	57	FEMALE	NA	2091	Alive	Core needle biopsy	3	Stage II	T2	M0	N1
TCGA-D8-A27R	41	FEMALE	NA	307	Alive	Core needle biopsy	11	Stage III	T2	M0	N3
TCGA-OL-A66H	74	FEMALE	NA	812	Alive	Fine needle aspiration biopsy	NA	Stage I	T1	MX	N1
TCGA-D8-A142	74	FEMALE	NA	425	Alive	Core needle biopsy	0	Stage II	T3	M0	N0
TCGA-AQ-A04L	48	FEMALE	NA	3957	Alive	Fine needle aspiration biopsy	0	Stage II	T2	MX	N0
TCGA-E2-A14V	53	FEMALE	NA	1042	Alive	Tumor resection	3	Stage II	T2	M0	N1
TCGA-A7-A13D	46	FEMALE	NA	965	Alive	Core needle biopsy	0	Stage II	T2	M0	N0
TCGA-A2-A0CK	60	FEMALE	NA	4159	Alive	Excisional Biopsy	4	Stage III	T3	M0	N2
TCGA-E9-A1R5	63	FEMALE	NA	92	Alive	Cytology (e.g. Peritoneal or pleural fluid)	0	Stage I	T1	M0	N0
TCGA-AC-A8OP	72	FEMALE	NA	614	Alive	Core needle biopsy	0	Stage I	T1	MX	N0
TCGA-OL-A6VR	48	FEMALE	NA	1220	Alive	Core needle biopsy	0	Stage I	T1	MX	N0
TCGA-AC-A3OD	68	FEMALE	NA	451	Alive	Core needle biopsy	1	Stage II	T2	MX	N1
TCGA-B6-A0RN	60	FEMALE	NA	8008	Alive	Other method, specify:	0	Stage I	T1	M0	N0
TCGA-AC-A3TM	50	FEMALE	NA	762	Alive	Core needle biopsy	0	Stage III	T3	M0	N1
TCGA-B6-A0RU	40	FEMALE	NA	8605	Alive	Tumor resection	0	Stage I	T1	M0	N0
TCGA-AR-A2LN	65	FEMALE	NA	1161	Alive	Core needle biopsy	0	Stage II	T2	M0	N0
TCGA-OL-A97C	67	FEMALE	NA	271	Alive	Fine needle aspiration biopsy	0	Stage II	T3	M0	N0
TCGA-BH-A0HA	31	FEMALE	NA	1611	Alive	Core needle biopsy	0	Stage I	T1	M0	N0
TCGA-A2-A25F	66	FEMALE	NA	322	Alive	Core needle biopsy	0	Stage II	T2	M0	N0
TCGA-BH-A1FH	47	FEMALE	1034	NA	Dead	Core needle biopsy	8	Stage IV	T2	M1	N1
TCGA-C8-A134	52	FEMALE	NA	383	Alive	Core needle biopsy	NA	Stage II	T2	M0	N0
TCGA-A1-A0SO	67	FEMALE	NA	852	Alive	Core needle biopsy	1	Stage II	T2	M0	N1
TCGA-AR-A24K	46	FEMALE	NA	1548	Alive	Core needle biopsy	0	Stage II	T2	M0	N0
TCGA-AR-A1AP	80	FEMALE	NA	2856	Alive	Core needle biopsy	0	Stage I	T1	M0	N0
TCGA-AN-A0AR	55	FEMALE	NA	10	Alive	Tumor resection	0	Stage II	T2	M0	N0
TCGA-E2-A1LS	46	FEMALE	NA	1604	Alive	Tumor resection	0	Stage I	T1	M0	N0
TCGA-B6-A0IB	64	FEMALE	3941	NA	Dead	Other method, specify:	8	Stage IV	T3	M1	N3
TCGA-A2-A1G1	85	FEMALE	NA	584	Alive	Core needle biopsy	1	Stage II	T2	M0	N1
TCGA-E9-A1NA	58	FEMALE	NA	1112	Alive	Tumor resection	0	Stage II	T2	M0	N0
TCGA-A2-A0D0	60	FEMALE	NA	2048	Alive	Core needle biopsy	0	Stage II	T2	M0	N0
TCGA-AC-A2FG	79	FEMALE	NA	1853	Alive	Core needle biopsy	1	Stage II	T2	MX	N1
TCGA-E2-A1IJ	57	FEMALE	NA	865	Alive	Tumor resection	0	Stage I	T1	M0	N0
TCGA-AC-A5EH	76	FEMALE	NA	511	Alive	Core needle biopsy	1	Stage II	T2	MX	N1
TCGA-BH-A1F8	90	FEMALE	1	NA	Dead	Core needle biopsy	12	Stage III	T4	M0	N2
TCGA-D8-A1JD	41	FEMALE	NA	552	Alive	Core needle biopsy	3	Stage II	T2	M0	N1
TCGA-A2-A3XX	49	FEMALE	1439	1168	Dead	Core needle biopsy	0	Stage II	T2	M0	N0
TCGA-E2-A15M	66	FEMALE	336	235	Dead	Tumor resection	0	Stage II	T2	M0	N0
TCGA-A2-A4RW	49	FEMALE	NA	222	Alive	Core needle biopsy	27	Stage III	T2	M0	N3
TCGA-AN-A0AK	76	FEMALE	NA	224	Alive	Tumor resection	0	Stage II	T2	M0	N0
TCGA-C8-A12X	62	FEMALE	NA	385	Alive	Other method, specify:	NA	Stage II	T2	M0	N1
TCGA-AR-A5QN	68	FEMALE	NA	1013	Alive	Core needle biopsy	10	Stage III	T2	M0	N3
TCGA-A8-A0A6	64	FEMALE	NA	640	Alive	NA	NA	Stage III	T2	M0	N3
TCGA-BH-A0B5	40	FEMALE	NA	2136	Alive	Fine needle aspiration biopsy	5	Stage III	T2	M0	N2
TCGA-E2-A14T	52	FEMALE	NA	2311	Alive	Tumor resection	0	Stage II	T2	M0	N0
TCGA-B6-A1KF	68	FEMALE	NA	3088	Alive	Fine needle aspiration biopsy	2	Stage II	T2	M0	N1
TCGA-A2-A4RX	67	FEMALE	NA	742	Alive	Core needle biopsy	0	Stage II	T2	M0	N0
TCGA-AC-A2QH	58	FEMALE	NA	1005	Alive	Core needle biopsy	0	Stage II	T3	MX	N0
TCGA-E9-A3QA	33	FEMALE	NA	918	Alive	Tumor resection	0	Stage II	T2	M0	N0
TCGA-Z7-A8R5	61	FEMALE	NA	3287	Alive	Core needle biopsy	3	Stage III	T3	MX	N1
TCGA-B6-A1KC	67	FEMALE	NA	1326	Alive	Core needle biopsy	1	Stage II	T2	M0	N1
TCGA-AN-A0AS	70	FEMALE	NA	10	Alive	Tumor resection	4	Stage III	T2	M0	N2
TCGA-A2-A25D	90	FEMALE	NA	NA	Alive	Core needle biopsy	22	Stage III	T2	M0	N3
TCGA-A8-A07S	73	FEMALE	NA	243	Alive	NA	NA	Stage II	T2	M0	N0
TCGA-C8-A138	54	FEMALE	NA	380	Alive	Core needle biopsy	NA	Stage III	T2	M0	N2
TCGA-AR-A24X	52	FEMALE	NA	3004	Alive	Core needle biopsy	0	Stage II	T2	M0	N0
TCGA-EW-A1P7	59	FEMALE	NA	915	Alive	Core needle biopsy	0	Stage II	T2	M0	N0
TCGA-A2-A0CP	60	FEMALE	NA	2813	Alive	Core needle biopsy	0	Stage I	T1	M0	N0
TCGA-C8-A1HI	40	FEMALE	NA	343	Alive	Other method, specify:	NA	Stage III	T2	M0	N2
TCGA-A8-A091	61	FEMALE	NA	1004	Alive	NA	NA	Stage II	T2	M0	N0
TCGA-E2-A14Q	50	FEMALE	NA	1163	Alive	Tumor resection	1	Stage II	T2	M0	N1
TCGA-BH-A8FZ	58	FEMALE	NA	574	Alive	Core needle biopsy	0	Stage I	T1	M0	N0
TCGA-AO-A1KP	77	FEMALE	NA	2953	Alive	Core needle biopsy	0	Stage II	T1	M0	N1
TCGA-E2-A1L9	40	FEMALE	NA	598	Alive	Tumor resection	1	Stage II	T1	M0	N1
TCGA-AN-A0FL	62	FEMALE	NA	231	Alive	Tumor resection	0	Stage II	T2	M0	N0
TCGA-AN-A0AT	62	FEMALE	NA	10	Alive	Tumor resection	0	Stage II	T2	M0	N0
TCGA-GM-A2DC	57	FEMALE	NA	2535	Alive	Core needle biopsy	1	Stage II	T1	M0	N1
TCGA-BH-A1EN	78	FEMALE	2127	NA	Dead	Excisional Biopsy	NA	Stage II	T2	M0	NX
TCGA-A1-A0SM	77	MALE	NA	242	Alive	Core needle biopsy	0	Stage II	T2	M0	N0
TCGA-BH-A0BF	56	FEMALE	1324	782	Dead	Core needle biopsy	1	Stage II	T2	M0	N1
TCGA-A7-A0CH	79	FEMALE	NA	1079	Alive	Core needle biopsy	0	Stage II	T2	M0	N0
TCGA-D8-A1Y1	80	FEMALE	302	116	Dead	Fine needle aspiration biopsy	1	Stage III	T3	MX	N1
TCGA-AO-A0J5	48	FEMALE	792	735	Dead	Core needle biopsy	2	Stage IV	T4	M1	N1
TCGA-A2-A0EU	79	FEMALE	NA	1043	Alive	Core needle biopsy	0	Stage I	T1	M0	N0
TCGA-E2-A106	34	FEMALE	NA	2541	Alive	Core needle biopsy	1	Stage I	T1	M0	N1
TCGA-E2-A108	64	FEMALE	NA	837	Alive	Core needle biopsy	4	Stage III	T2	M0	N2
TCGA-E2-A1II	51	FEMALE	NA	1025	Alive	Tumor resection	0	Stage I	T1	M0	N0
TCGA-C8-A8HR	49	FEMALE	NA	408	Alive	Core needle biopsy	5	Stage III	T3	M0	N2
TCGA-E9-A247	59	FEMALE	NA	1186	Alive	Other method, specify:	0	Stage I	T1	M0	N0
TCGA-BH-A0HF	77	FEMALE	NA	727	Alive	Core needle biopsy	0	Stage I	T1	M0	N0
TCGA-A1-A0SK	54	FEMALE	967	NA	Dead	Excisional Biopsy	0	Stage II	T2	M0	N0
TCGA-D8-A1XZ	81	FEMALE	NA	466	Alive	Fine needle aspiration biopsy	6	Stage III	T1	MX	N2
TCGA-A2-A3Y0	57	FEMALE	NA	1546	Alive	Core needle biopsy	1	Stage II	T2	M0	N1
TCGA-BH-A204	80	FEMALE	2534	NA	Dead	Fine needle aspiration biopsy	2	Stage II	T2	M0	N1
TCGA-D8-A1XT	61	FEMALE	NA	506	Alive	Fine needle aspiration biopsy	3	Stage II	T1	M0	N1
TCGA-BH-A0BS	55	FEMALE	NA	2612	Alive	Core needle biopsy	0	Stage III	T3	M0	N1
TCGA-C8-A26W	58	FEMALE	NA	381	Alive	Tumor resection	NA	Stage II	T2	M0	N1
TCGA-A8-A08T	64	FEMALE	3409	2830	Dead	NA	NA	Stage IV	T2	M1	N1
TCGA-AO-A0JL	59	FEMALE	NA	1683	Alive	Core needle biopsy	7	Stage III	T2	M0	N2
TCGA-A8-A0A9	80	FEMALE	NA	822	Alive	NA	NA	Stage II	T2	M0	N0
TCGA-AR-A24R	45	FEMALE	NA	3430	Alive	Core needle biopsy	6	Stage III	T1	M0	N2
TCGA-AR-A24V	52	FEMALE	NA	3203	Alive	Core needle biopsy	1	Stage II	T2	M0	N1
TCGA-E2-A1LE	71	FEMALE	879	NA	Dead	Tumor resection	27	Stage III	T2	M0	N3
TCGA-A2-A3XT	45	FEMALE	NA	2770	Alive	Excisional Biopsy	1	Stage II	T2	M0	N1
TCGA-A2-A0EM	73	FEMALE	NA	3094	Alive	Core needle biopsy	0	Stage I	T1	M0	N0
TCGA-BH-A1ES	35	FEMALE	3462	NA	Dead	Tumor resection	1	Stage II	T2	M0	N1
TCGA-A8-A07Z	85	FEMALE	NA	1371	Alive	NA	NA	Stage II	T2	M0	N0
TCGA-AO-A0JG	49	FEMALE	NA	798	Alive	Core needle biopsy	4	Stage III	T2	M0	N2
TCGA-D8-A1JC	59	FEMALE	NA	480	Alive	Other method, specify:	4	Stage III	T2	M0	N2
TCGA-D8-A1XB	62	FEMALE	NA	552	Alive	Core needle biopsy	1	Stage II	T2	M0	N1
TCGA-BH-A0E6	69	FEMALE	NA	293	Alive	Core needle biopsy	0	Stage I	T1	M0	N0
TCGA-E2-A2P5	78	FEMALE	821	515	Dead	Core needle biopsy	21	Stage III	T2	M0	N3
TCGA-EW-A1P4	43	FEMALE	NA	907	Alive	Core needle biopsy	0	Stage II	T2	M0	N0
TCGA-A8-A085	44	MALE	NA	1124	Alive	NA	NA	Stage II	T2	M0	N1
TCGA-BH-A208	48	FEMALE	1759	NA	Dead	Core needle biopsy	3	Stage II	T2	M0	N1
TCGA-EW-A2FS	41	FEMALE	NA	1604	Alive	Core needle biopsy	1	Stage II	T2	MX	N1
TCGA-AO-A125	72	FEMALE	NA	3456	Alive	Core needle biopsy	0	Stage II	T2	M0	N0
TCGA-A7-A2KD	53	FEMALE	NA	679	Alive	Core needle biopsy	8	Stage III	T2	MX	N2
TCGA-BH-A0DG	30	FEMALE	NA	2041	Alive	Core needle biopsy	0	Stage II	T2	M0	N0
TCGA-E9-A3HO	49	FEMALE	NA	1158	Alive	Cytology (e.g. Peritoneal or pleural fluid)	0	Stage II	T2	M0	N0
TCGA-AR-A0TS	46	FEMALE	NA	2558	Alive	Core needle biopsy	2	Stage II	T2	M0	N1
TCGA-E9-A1NI	51	FEMALE	NA	300	Alive	Tumor resection	0	Stage II	T2	M0	N0
TCGA-A2-A25B	39	FEMALE	NA	1291	Alive	Core needle biopsy	2	Stage II	T2	M0	N1
TCGA-BH-A0HW	62	FEMALE	NA	1561	Alive	Core needle biopsy	0	Stage I	T1	M0	N0
TCGA-BH-A0H3	46	FEMALE	NA	1928	Alive	Core needle biopsy	0	Stage I	T1	M0	N0
TCGA-OL-A6VQ	49	FEMALE	NA	600	Alive	NA	0	Stage II	T2	MX	N0
TCGA-AC-A8OR	75	FEMALE	NA	40	Alive	Core needle biopsy	0	Stage I	T1	MX	N0
TCGA-AC-A3QQ	54	FEMALE	NA	734	Alive	Core needle biopsy	0	Stage I	T1	MX	N0
TCGA-BH-A5J0	63	FEMALE	NA	715	Alive	Core needle biopsy	0	Stage I	T1	M0	N0
TCGA-D8-A27L	49	FEMALE	NA	499	Alive	Core needle biopsy	2	Stage III	T1	M0	N2
TCGA-A7-A4SF	54	FEMALE	NA	545	Alive	Core needle biopsy	0	Stage II	T2	M0	N0
TCGA-A2-A0YJ	39	FEMALE	NA	566	Alive	Core needle biopsy	5	Stage III	T3	M0	N2
TCGA-D8-A141	40	FEMALE	NA	626	Alive	Fine needle aspiration biopsy	1	NA	T1	M0	N1
TCGA-AC-A6IV	47	FEMALE	NA	568	Alive	Core needle biopsy	1	Stage II	T2	MX	N1
TCGA-EW-A1IX	48	FEMALE	NA	1208	Alive	Core needle biopsy	1	Stage II	T1	MX	N1
TCGA-A2-A0EV	80	FEMALE	NA	968	Alive	Core needle biopsy	0	Stage I	T1	M0	N0
TCGA-AR-A1AV	68	MALE	NA	1864	Alive	Core needle biopsy	1	Stage II	T2	M0	N1
TCGA-B6-A0WZ	50	FEMALE	NA	6292	Alive	Fine needle aspiration biopsy	11	Stage II	T2	M0	N1
TCGA-A7-A5ZV	62	FEMALE	NA	368	Alive	Core needle biopsy	0	Stage II	T2	M0	N0
TCGA-PL-A8LX	35	FEMALE	NA	5	Alive	Excisional Biopsy	NA	Stage IV	T4	M1	N1
TCGA-C8-A1HF	48	FEMALE	NA	332	Alive	Other method, specify:	NA	Stage II	T2	M0	N0
TCGA-AQ-A7U7	55	FEMALE	584	304	Dead	Core needle biopsy	4	Stage III	T2	M0	N2
TCGA-A8-A07J	35	FEMALE	NA	365	Alive	NA	NA	Stage II	T2	M0	N1
TCGA-PL-A8LV	54	FEMALE	NA	NA	Alive	Excisional Biopsy	NA	Stage III	T4	M0	N0
TCGA-A2-A0CV	41	FEMALE	NA	3011	Alive	Core needle biopsy	4	Stage II	T2	M0	N1
TCGA-AO-A12D	43	FEMALE	NA	2515	Alive	Core needle biopsy	1	Stage II	T1	M0	N1
TCGA-B6-A40C	51	FEMALE	NA	2164	Alive	Core needle biopsy	0	Stage II	T3	M0	N0
TCGA-E9-A1N9	58	FEMALE	NA	1101	Alive	Tumor resection	0	Stage II	T2	M0	N0
TCGA-A8-A06N	66	FEMALE	NA	NA	Alive	NA	NA	Stage III	T4	M0	N0
TCGA-S3-AA15	51	FEMALE	NA	525	Alive	Core needle biopsy	2	Stage II	T2	M0	N1
TCGA-A2-A0D2	45	FEMALE	NA	1027	Alive	Core needle biopsy	0	Stage II	T2	M0	N0
TCGA-LL-A9Q3	69	FEMALE	NA	532	Alive	Core needle biopsy	28	Stage III	T3	MX	N3
TCGA-A8-A06O	60	FEMALE	NA	396	Alive	NA	NA	Stage I	T1	M0	N0
TCGA-S3-AA11	67	FEMALE	NA	421	Alive	Core needle biopsy	0	Stage II	T2	M0	N0
TCGA-AQ-A1H2	84	FEMALE	NA	475	Alive	Core needle biopsy	13	Stage III	T2	MX	N2
TCGA-E9-A2JS	72	FEMALE	904	540	Dead	Cytology (e.g. Peritoneal or pleural fluid)	1	Stage II	T2	M0	N1
TCGA-E2-A1L6	44	FEMALE	NA	1648	Alive	Tumor resection	1	Stage II	T1	M0	N1
TCGA-B6-A0IA	51	FEMALE	NA	8391	Alive	Other method, specify:	0	Stage II	T2	M0	N0
TCGA-A2-A0YG	63	FEMALE	NA	666	Alive	Core needle biopsy	14	Stage III	T2	M0	N3
TCGA-B6-A0IQ	40	FEMALE	NA	4285	Alive	Other method, specify:	1	Stage III	T3	M0	N1
TCGA-AC-A4ZE	63	FEMALE	NA	890	Alive	Core needle biopsy	0	Stage II	T3	M0	N0
TCGA-D8-A13Z	51	FEMALE	NA	635	Alive	Fine needle aspiration biopsy	9	NA	T2	M0	N2
TCGA-B6-A0IE	38	FEMALE	1993	NA	Dead	Incisional Biopsy	6	Stage III	T3	M0	N1
TCGA-A2-A04Q	48	FEMALE	NA	2385	Alive	Other method, specify:	0	Stage I	T1	M0	N0
TCGA-OL-A5RX	51	FEMALE	NA	878	Alive	Core needle biopsy	NA	Stage I	T1	MX	N0
TCGA-C8-A26Z	59	FEMALE	NA	470	Alive	Other method, specify:	NA	Stage II	T2	M0	N0
TCGA-A8-A07I	69	FEMALE	NA	426	Alive	NA	NA	Stage III	T2	M0	N2
TCGA-E9-A3X8	48	FEMALE	NA	926	Alive	Tumor resection	4	Stage II	T2	M0	N1
TCGA-AR-A1AW	65	FEMALE	NA	2632	Alive	Incisional Biopsy	0	Stage II	T2	M0	N0
TCGA-C8-A1HK	53	FEMALE	NA	366	Alive	Other method, specify:	NA	Stage II	T2	M0	N1
TCGA-LL-A5YL	64	FEMALE	NA	519	Alive	Core needle biopsy	3	Stage II	T2	MX	N1
TCGA-EW-A1PB	70	FEMALE	NA	608	Alive	Core needle biopsy	2	Stage III	T3	MX	N1
TCGA-HN-A2NL	56	FEMALE	NA	79	Alive	Tumor resection	0	Stage II	T2	M0	N0
TCGA-A2-A0T2	66	FEMALE	255	NA	Dead	Core needle biopsy	10	Stage IV	T3	M1	N3
TCGA-LD-A7W5	52	FEMALE	NA	216	Alive	Core needle biopsy	23	Stage III	T2	M0	N3
TCGA-AO-A12H	69	FEMALE	NA	1234	Alive	Core needle biopsy	0	Stage II	T2	M0	N0
TCGA-B6-A0RI	44	FEMALE	NA	7126	Alive	Other method, specify:	6	Stage III	T4	M0	N1
TCGA-B6-A0RT	39	FEMALE	NA	2721	Alive	Fine needle aspiration biopsy	1	Stage III	T3	M0	N1
TCGA-A2-A3XS	62	FEMALE	1032	NA	Dead	Core needle biopsy	9	Stage III	T1	M0	N2
TCGA-AN-A0FN	61	FEMALE	NA	218	Alive	Tumor resection	0	Stage I	T1	M0	N0
TCGA-E2-A15T	65	FEMALE	NA	1563	Alive	Tumor resection	0	Stage II	T2	M0	N0
TCGA-BH-A0HY	60	FEMALE	NA	1545	Alive	Core needle biopsy	0	Stage I	T1	M0	N0
TCGA-AR-A2LR	49	FEMALE	NA	1742	Alive	Core needle biopsy	0	Stage I	T1	M0	N0
TCGA-BH-A0DX	62	FEMALE	NA	2156	Alive	Core needle biopsy	0	Stage I	T1	M0	N0
TCGA-BH-A1EV	45	FEMALE	365	NA	Dead	Fine needle aspiration biopsy	3	Stage III	T3	M0	N1
TCGA-AO-A03P	54	FEMALE	2911	2576	Dead	Core needle biopsy	0	Stage II	T2	M0	N1
TCGA-S3-AA0Z	63	FEMALE	NA	629	Alive	Core needle biopsy	2	Stage II	T2	M0	N1
TCGA-LL-A6FP	90	FEMALE	NA	NA	Alive	Core needle biopsy	NA	Stage II	T2	MX	NX
TCGA-BH-A0W3	58	FEMALE	NA	728	Alive	Core needle biopsy	1	Stage II	T1	M0	N1
TCGA-AN-A0FX	52	FEMALE	NA	10	Alive	Tumor resection	0	Stage II	T2	M0	N0
TCGA-A7-A56D	84	FEMALE	NA	448	Alive	Core needle biopsy	0	Stage II	T2	M0	N0
TCGA-BH-A0DI	63	FEMALE	NA	912	Alive	Core needle biopsy	3	Stage II	T2	M0	N1
TCGA-A8-A08X	43	FEMALE	NA	1308	Alive	NA	NA	Stage III	T4	M0	N3
TCGA-D8-A73U	88	FEMALE	NA	492	Alive	Core needle biopsy	NA	Stage II	T2	M0	N0
TCGA-D8-A1XC	85	FEMALE	377	81	Dead	Other method, specify:	1	Stage III	T4	M0	N1
TCGA-A1-A0SJ	39	FEMALE	NA	416	Alive	Core needle biopsy	3	Stage III	T3	M0	N1
TCGA-A2-A1FV	74	FEMALE	NA	714	Alive	Core needle biopsy	0	Stage II	T3	M0	N0
TCGA-C8-A1HJ	53	FEMALE	NA	5	Alive	Tumor resection	NA	Stage II	T2	M0	N0
TCGA-E9-A228	58	FEMALE	NA	1285	Alive	Tumor resection	2	Stage II	T2	M0	N1
TCGA-JL-A3YX	46	FEMALE	NA	352	Alive	Tumor resection	0	Stage II	T2	M0	N0
TCGA-D8-A145	80	FEMALE	NA	410	Alive	Core needle biopsy	1	Stage II	T1	M0	N1
TCGA-BH-A18I	53	FEMALE	NA	1093	Alive	Core needle biopsy	1	Stage II	T1	M0	N1
TCGA-E9-A1RE	74	FEMALE	NA	1419	Alive	Cytology (e.g. Peritoneal or pleural fluid)	9	Stage III	T2	M0	N2
TCGA-A7-A426	50	FEMALE	NA	364	Alive	Core needle biopsy	13	Stage III	T3	MX	N3
TCGA-AO-A0JC	64	FEMALE	NA	1547	Alive	Core needle biopsy	0	Stage II	T2	M0	N0
TCGA-AR-A1AQ	49	FEMALE	NA	3021	Alive	Core needle biopsy	0	Stage II	T2	M0	N0
TCGA-BH-A203	78	FEMALE	1174	NA	Dead	NA	35	Stage II	T2	M0	N1
TCGA-D8-A1XW	53	FEMALE	NA	1309	Alive	Fine needle aspiration biopsy	0	Stage II	T2	M0	N0
TCGA-AC-A3W5	65	FEMALE	NA	504	Alive	Core needle biopsy	0	Stage II	T2	MX	N0
TCGA-E2-A1LA	59	FEMALE	NA	748	Alive	Tumor resection	1	Stage II	T1	M0	N1
TCGA-E2-A15G	76	FEMALE	NA	554	Alive	Tumor resection	0	Stage II	T2	M0	N0
TCGA-B6-A1KN	57	FEMALE	NA	4233	Alive	Core needle biopsy	24	Stage III	T4	M0	N1
TCGA-E2-A1IE	61	FEMALE	NA	2362	Alive	Tumor resection	1	Stage II	T2	M0	N1
TCGA-A2-A0CQ	62	FEMALE	NA	2695	Alive	Core needle biopsy	0	Stage I	T1	M0	N0
TCGA-AN-A0XV	67	FEMALE	NA	162	Alive	Tumor resection	7	Stage III	T2	M0	N2
TCGA-BH-A0BT	56	FEMALE	NA	2365	Alive	Core needle biopsy	NA	Stage II	T1	M0	N1
TCGA-OL-A5RV	43	FEMALE	NA	1062	Alive	Core needle biopsy	20	Stage III	T2	MX	N3
TCGA-B6-A0I1	73	FEMALE	2361	NA	Dead	Incisional Biopsy	0	Stage II	T2	M0	N0
TCGA-BH-A1F6	51	FEMALE	2965	NA	Dead	Core needle biopsy	6	NA	T4	MX	N2
TCGA-A1-A0SB	70	FEMALE	NA	259	Alive	Fine needle aspiration biopsy	0	Stage I	T1	M0	N0
TCGA-A2-A0YC	59	FEMALE	NA	990	Alive	Core needle biopsy	1	Stage II	T2	M0	N1
TCGA-E2-A155	58	FEMALE	NA	640	Alive	Tumor resection	2	Stage II	T2	M0	N1
TCGA-AO-A1KS	69	FEMALE	NA	350	Alive	Core needle biopsy	0	Stage II	T2	M0	N0
TCGA-EW-A423	75	FEMALE	NA	533	Alive	Core needle biopsy	0	Stage II	T2	MX	N0
TCGA-A2-A0CS	73	FEMALE	2348	2298	Dead	Other method, specify:	12	Stage IV	T4	M1	N3
TCGA-D8-A1X9	66	FEMALE	NA	727	Alive	Core needle biopsy	3	Stage II	T2	M0	N1
TCGA-AR-A0TP	43	FEMALE	NA	4275	Alive	Core needle biopsy	0	Stage II	T2	M0	N0
TCGA-3C-AALI	50	FEMALE	NA	4005	Alive	Core needle biopsy	1	Stage II	T2	M0	N1
TCGA-E2-A2P6	77	FEMALE	NA	1051	Alive	Core needle biopsy	1	Stage II	T2	M0	N1
TCGA-E2-A158	43	FEMALE	NA	450	Alive	Tumor resection	1	Stage II	T1	M0	N1
TCGA-S3-AA14	47	FEMALE	NA	529	Alive	Core needle biopsy	0	Stage I	T1	M0	N0
TCGA-AR-A1AI	47	FEMALE	NA	3296	Alive	Fine needle aspiration biopsy	0	Stage II	T2	M0	N0
TCGA-GM-A3NW	63	FEMALE	NA	3361	Alive	Core needle biopsy	0	Stage II	T2	M0	N0
TCGA-A8-A07L	58	FEMALE	NA	975	Alive	NA	NA	Stage III	T3	M0	N1
TCGA-LL-A5YM	88	FEMALE	NA	394	Alive	Core needle biopsy	NA	Stage III	T4	M0	NX
TCGA-LQ-A4E4	73	FEMALE	NA	849	Alive	Core needle biopsy	3	Stage III	T3	MX	N1
TCGA-A7-A4SA	40	FEMALE	NA	454	Alive	Core needle biopsy	1	Stage II	T2	M0	N1
TCGA-BH-A0BV	78	FEMALE	NA	1519	Alive	Core needle biopsy	2	Stage II	T2	M0	N1
TCGA-B6-A0WY	40	FEMALE	3461	NA	Dead	Core needle biopsy	3	Stage III	T3	M0	N1
TCGA-BH-A201	64	FEMALE	NA	856	Alive	Core needle biopsy	0	Stage I	T1	M0	N0
TCGA-E2-A572	72	FEMALE	NA	1208	Alive	Core needle biopsy	0	Stage III	T2	M0	N2
TCGA-A8-A09M	75	FEMALE	NA	1006	Alive	NA	NA	Stage III	T2	M0	N3
TCGA-BH-A0DP	60	FEMALE	NA	476	Alive	Core needle biopsy	0	Stage II	T3	M0	N0
TCGA-AR-A2LE	69	FEMALE	NA	5062	Alive	Core needle biopsy	0	Stage I	T1	M0	N0
TCGA-OL-A5D8	40	FEMALE	NA	973	Alive	Core needle biopsy	NA	Stage II	T3	MX	N0
TCGA-E9-A1NH	71	FEMALE	NA	576	Alive	Tumor resection	3	Stage II	T2	M0	N1
TCGA-BH-A0W7	49	FEMALE	NA	1363	Alive	Core needle biopsy	0	Stage I	T1	M0	N0
TCGA-A1-A0SF	54	FEMALE	NA	1463	Alive	Fine needle aspiration biopsy	0	Stage II	T2	M0	N0
TCGA-A8-A09R	82	FEMALE	NA	273	Alive	NA	NA	Stage II	T2	M0	N1
TCGA-A8-A06Z	84	FEMALE	NA	31	Alive	NA	NA	Stage II	T3	M0	N0
TCGA-A8-A09G	79	FEMALE	NA	NA	Alive	NA	NA	Stage III	T3	M0	N3
TCGA-A2-A04T	62	FEMALE	NA	2246	Alive	Core needle biopsy	0	Stage II	T2	M0	N0
TCGA-D8-A27I	58	FEMALE	NA	439	Alive	Core needle biopsy	4	Stage III	T1	M0	N2
TCGA-A2-A0SW	82	FEMALE	1365	NA	Dead	Core needle biopsy	4	Stage IV	T2	M1	N2
TCGA-BH-A18U	72	FEMALE	1563	NA	Dead	Core needle biopsy	9	Stage III	T2	M0	N2
TCGA-EW-A1PF	50	FEMALE	NA	439	Alive	Core needle biopsy	0	Stage I	T1	M0	N0
TCGA-LD-A7W6	54	FEMALE	NA	404	Alive	Core needle biopsy	2	Stage II	T2	M0	N1
TCGA-BH-A0E0	38	FEMALE	NA	134	Alive	Core needle biopsy	10	Stage III	T3	M0	N3
TCGA-D8-A1XJ	76	FEMALE	NA	664	Alive	Fine needle aspiration biopsy	2	Stage III	T3	MX	N1
TCGA-A7-A26I	65	FEMALE	NA	661	Alive	Fine needle aspiration biopsy	0	Stage II	T2	M0	N0
TCGA-A2-A04X	34	FEMALE	NA	1686	Alive	Core needle biopsy	0	Stage II	T2	M0	N0
TCGA-AN-A0XU	54	FEMALE	NA	10	Alive	Tumor resection	0	Stage II	T2	M0	N0
TCGA-A8-A07O	51	FEMALE	NA	304	Alive	NA	NA	Stage II	T2	M0	N0
TCGA-D8-A147	45	FEMALE	NA	584	Alive	Tumor resection	0	NA	T2	M0	N0
TCGA-E2-A10C	54	FEMALE	NA	1220	Alive	Core needle biopsy	1	Stage II	T2	M0	N1
TCGA-EW-A1P6	64	FEMALE	NA	562	Alive	Core needle biopsy	2	Stage II	T2	M0	N1
TCGA-C8-A275	56	FEMALE	NA	1	Alive	Tumor resection	NA	Stage II	T1	M0	N1
TCGA-A8-A0AD	83	FEMALE	NA	1157	Alive	NA	NA	Stage I	T1	M0	N0
TCGA-A8-A07F	65	FEMALE	NA	577	Alive	NA	NA	Stage II	T2	M0	N1
TCGA-AO-A12E	51	FEMALE	NA	2142	Alive	Core needle biopsy	0	Stage II	T3	M0	N0
TCGA-A2-A1G0	49	FEMALE	NA	616	Alive	Core needle biopsy	2	Stage II	T2	M0	N1
TCGA-LD-A9QF	73	FEMALE	NA	323	Alive	Core needle biopsy	0	Stage I	T1	M0	N0
TCGA-AC-A6IX	49	FEMALE	NA	373	Alive	Core needle biopsy	19	Stage III	T2	MX	N3
TCGA-AO-A12A	47	FEMALE	NA	3112	Alive	Core needle biopsy	0	Stage II	T2	M0	N0
TCGA-C8-A131	82	FEMALE	NA	411	Alive	Core needle biopsy	4	Stage III	T2	M0	N2
TCGA-AR-A0U3	59	FEMALE	NA	4080	Alive	Core needle biopsy	1	Stage II	T2	M0	N1
TCGA-D8-A27H	72	FEMALE	NA	397	Alive	Other method, specify:	NA	Stage II	T2	M0	N0
TCGA-A8-A079	69	FEMALE	NA	274	Alive	NA	NA	Stage III	T4	M0	N3
TCGA-A8-A07U	66	FEMALE	NA	760	Alive	NA	NA	Stage III	T2	M0	N2
TCGA-C8-A12O	50	FEMALE	NA	385	Alive	Other method, specify:	NA	Stage II	T2	M0	N0
TCGA-B6-A402	47	FEMALE	NA	2281	Alive	Core needle biopsy	0	Stage I	T1	M0	N0
TCGA-E9-A22E	56	FEMALE	NA	1269	Alive	Tumor resection	4	Stage III	T2	M0	N2
TCGA-A8-A07P	68	FEMALE	NA	334	Alive	NA	NA	Stage II	T2	M0	N1
TCGA-E2-A14Y	35	FEMALE	NA	2109	Alive	Tumor resection	0	Stage II	T2	M0	N0
TCGA-BH-A18P	60	FEMALE	921	NA	Dead	Fine needle aspiration biopsy	0	Stage I	T1	M0	N0
TCGA-E9-A1R0	58	FEMALE	NA	860	Alive	Tumor resection	1	Stage II	T1	M0	N1
TCGA-A8-A07B	69	FEMALE	NA	1308	Alive	NA	NA	Stage II	T2	M0	N0
TCGA-AN-A0FY	55	FEMALE	NA	10	Alive	Tumor resection	0	Stage I	T1	M0	N0
TCGA-E2-A153	51	FEMALE	NA	707	Alive	Tumor resection	3	Stage II	T2	M0	N1
TCGA-B6-A0IN	45	FEMALE	2573	NA	Dead	Fine needle aspiration biopsy	NA	Stage X	T1	MX	NX
TCGA-A8-A09X	62	FEMALE	426	NA	Dead	NA	NA	Stage III	T2	M0	N3
TCGA-D8-A1JJ	54	FEMALE	NA	611	Alive	Core needle biopsy	0	Stage II	T2	M0	N0
TCGA-A2-A0CY	63	FEMALE	NA	1673	Alive	Core needle biopsy	1	Stage II	T2	M0	N1
TCGA-A2-A0T6	50	FEMALE	NA	575	Alive	Core needle biopsy	0	Stage II	T3	M0	N0
TCGA-D8-A1XD	36	FEMALE	NA	522	Alive	NA	6	Stage III	T1	M0	N2
TCGA-AN-A046	68	FEMALE	NA	10	Alive	Tumor resection	0	Stage II	T2	M0	N0
TCGA-E2-A15H	38	FEMALE	NA	393	Alive	Tumor resection	1	Stage II	T1	M0	N1
TCGA-A8-A08I	53	FEMALE	NA	365	Alive	NA	NA	Stage II	T2	M0	N0
TCGA-D8-A1XU	56	FEMALE	NA	395	Alive	Core needle biopsy	0	Stage I	T1	M0	N0
TCGA-BH-A1FB	60	FEMALE	3669	NA	Dead	Core needle biopsy	0	Stage II	T2	M0	N1
TCGA-GM-A2DO	54	FEMALE	NA	2596	Alive	Core needle biopsy	0	Stage I	T1	M0	N0
TCGA-A2-A0EX	46	FEMALE	NA	752	Alive	Core needle biopsy	0	Stage II	T3	M0	N0
TCGA-A8-A09K	68	FEMALE	NA	912	Alive	NA	NA	Stage II	T1	M0	N1
TCGA-OL-A66O	39	FEMALE	NA	528	Alive	Core needle biopsy	3	Stage II	T2	MX	N1
TCGA-A7-A13H	61	FEMALE	NA	899	Alive	Core needle biopsy	2	Stage II	T2	MX	N1
TCGA-AQ-A54N	51	FEMALE	NA	78	Alive	Core needle biopsy	0	Stage II	T2	M0	N0
TCGA-E9-A22A	74	FEMALE	NA	1189	Alive	Tumor resection	0	Stage II	T2	M0	N0
TCGA-BH-A0H7	65	FEMALE	NA	702	Alive	Core needle biopsy	6	Stage III	T1	M0	N2
TCGA-AR-A254	50	FEMALE	NA	2605	Alive	Other method, specify:	9	Stage III	T2	M0	N2
TCGA-E9-A1RC	56	FEMALE	NA	1224	Alive	Cytology (e.g. Peritoneal or pleural fluid)	10	Stage III	T4	M0	N3
TCGA-AR-A250	58	FEMALE	NA	2707	Alive	Core needle biopsy	0	Stage II	T2	M0	N0
TCGA-AC-A6NO	43	FEMALE	NA	51	Alive	Fine needle aspiration biopsy	2	Stage II	T2	MX	N1
TCGA-AR-A1AN	46	FEMALE	NA	2920	Alive	Core needle biopsy	0	Stage II	T2	M0	N0
TCGA-E2-A14X	55	FEMALE	NA	972	Alive	Tumor resection	5	Stage III	T2	M0	N2
TCGA-AC-A5XU	74	FEMALE	NA	455	Alive	Core needle biopsy	0	Stage II	T3	MX	N0
TCGA-E9-A1N3	70	FEMALE	NA	1059	Alive	Tumor resection	7	Stage III	T1	M0	N2
TCGA-BH-A0W5	77	FEMALE	NA	1288	Alive	Core needle biopsy	1	Stage II	T1	M0	N1
TCGA-B6-A3ZX	50	FEMALE	1152	1132	Dead	Core needle biopsy	1	Stage IV	T3	M1	N1
TCGA-AC-A2FM	87	FEMALE	792	NA	Dead	Core needle biopsy	0	Stage II	T2	M0	N1
TCGA-D8-A1J8	77	FEMALE	NA	431	Alive	Fine needle aspiration biopsy	3	Stage II	T2	M0	N1
TCGA-E9-A54X	85	FEMALE	NA	727	Alive	Core needle biopsy	0	Stage I	T1	M0	N0
TCGA-E2-A1BC	63	FEMALE	NA	501	Alive	Tumor resection	0	Stage I	T1	M0	N0
TCGA-D8-A1JF	79	FEMALE	NA	366	Alive	Other method, specify:	8	Stage III	T1	M0	N2
TCGA-OL-A66I	36	FEMALE	NA	714	Alive	Core needle biopsy	0	Stage II	T1	MX	N1
TCGA-AC-A6IW	73	FEMALE	NA	413	Alive	Core needle biopsy	0	Stage II	T2	MX	N0
TCGA-BH-A0AW	56	FEMALE	NA	622	Alive	Core needle biopsy	2	Stage II	T1	M0	N1
TCGA-BH-A0B8	64	FEMALE	NA	1569	Alive	Core needle biopsy	0	Stage I	T1	M0	N0
TCGA-A2-A3XU	35	FEMALE	912	NA	Dead	Excisional Biopsy	3	Stage II	T2	M0	N1
TCGA-B6-A408	55	FEMALE	NA	2072	Alive	Tumor resection	10	Stage III	T2	M0	N3
TCGA-E2-A1B6	44	FEMALE	NA	867	Alive	Tumor resection	0	Stage II	T2	M0	N0
TCGA-C8-A12W	49	FEMALE	NA	385	Alive	Other method, specify:	NA	Stage III	T4	M0	N1
TCGA-A8-A095	45	FEMALE	NA	1277	Alive	NA	NA	Stage I	T1	M0	N0
TCGA-BH-A1FE	31	FEMALE	2273	NA	Dead	Core needle biopsy	1	Stage II	T2	M0	N1
TCGA-A2-A04Y	53	FEMALE	NA	1099	Alive	Core needle biopsy	1	Stage II	T2	M0	N1
TCGA-A8-A07E	81	FEMALE	NA	608	Alive	NA	NA	Stage X	T4	MX	N3
TCGA-B6-A0X0	54	FEMALE	3945	NA	Dead	Fine needle aspiration biopsy	0	Stage I	T1	M0	N0
TCGA-A2-A0T5	39	FEMALE	NA	531	Alive	Core needle biopsy	0	Stage II	T2	M0	N0
TCGA-LL-A6FR	50	FEMALE	NA	489	Alive	Core needle biopsy	0	Stage II	T2	MX	N0
TCGA-AO-A03U	31	FEMALE	1793	NA	Dead	Core needle biopsy	0	Stage I	T1	M0	N0
TCGA-AR-A24O	43	FEMALE	NA	3607	Alive	Incisional Biopsy	7	Stage III	T3	M0	N2
TCGA-A2-A1FX	61	FEMALE	NA	1847	Alive	Core needle biopsy	6	Stage III	T3	M0	N2
TCGA-Z7-A8R6	46	FEMALE	NA	3256	Alive	Tumor resection	0	Stage I	T1	M0	N0
TCGA-C8-A1HM	74	FEMALE	NA	375	Alive	Core needle biopsy	NA	Stage II	T2	M0	N0
TCGA-A2-A0CU	73	FEMALE	158	NA	Dead	Core needle biopsy	0	Stage II	T2	M0	N0
TCGA-BH-A0HX	54	FEMALE	NA	829	Alive	Core needle biopsy	2	Stage II	T2	M0	N1
TCGA-A2-A0ER	63	FEMALE	NA	2263	Alive	Core needle biopsy	1	Stage I	T1	M0	N1
TCGA-AR-A1AU	39	FEMALE	NA	2868	Alive	Core needle biopsy	4	Stage III	T2	M0	N2
TCGA-C8-A12K	80	FEMALE	NA	NA	Alive	Other method, specify:	1	Stage II	T2	M0	N1
TCGA-AC-A2FE	62	FEMALE	2636	2240	Dead	Fine needle aspiration biopsy	18	Stage III	T3	MX	N3
TCGA-D8-A1XV	84	FEMALE	NA	461	Alive	Fine needle aspiration biopsy	0	Stage II	T2	M0	N0
TCGA-A2-A0YM	67	FEMALE	NA	965	Alive	Core needle biopsy	0	Stage II	T2	M0	N0
TCGA-D8-A1XA	64	FEMALE	NA	839	Alive	Other method, specify:	0	Stage I	T1	M0	N0
TCGA-AN-A03X	74	FEMALE	NA	10	Alive	Tumor resection	0	Stage II	T2	M0	N0
TCGA-BH-A42V	41	FEMALE	NA	635	Alive	Core needle biopsy	1	Stage I	T1	M0	N1
TCGA-AR-A2LL	70	FEMALE	NA	2012	Alive	Core needle biopsy	0	Stage II	T3	M0	N0
TCGA-A2-A4RY	46	FEMALE	NA	648	Alive	Core needle biopsy	18	Stage III	T3	M0	N3
TCGA-A8-A09T	68	FEMALE	NA	579	Alive	NA	NA	NA	T1	MX	N0
TCGA-AC-A3HN	87	FEMALE	NA	496	Alive	Core needle biopsy	2	Stage II	T2	MX	N1
TCGA-EW-A6SD	32	FEMALE	NA	1010	Alive	Core needle biopsy	2	Stage II	T2	M0	N1
TCGA-A8-A093	61	FEMALE	NA	546	Alive	NA	NA	Stage II	T2	M0	N0
TCGA-B6-A0IH	81	FEMALE	2965	NA	Dead	Fine needle aspiration biopsy	25	Stage III	T3	M0	N1
TCGA-A2-A0CL	37	FEMALE	NA	3015	Alive	Core needle biopsy	9	Stage III	T3	M0	N2
TCGA-AO-A129	29	FEMALE	NA	3286	Alive	Core needle biopsy	2	Stage II	T2	M0	N1
TCGA-D8-A1Y0	65	FEMALE	NA	472	Alive	Incisional Biopsy	9	Stage III	T1	MX	N2
TCGA-AR-A1AX	64	FEMALE	NA	2629	Alive	Core needle biopsy	0	Stage I	T1	M0	N0
TCGA-E9-A24A	69	FEMALE	NA	747	Alive	Other method, specify:	1	Stage II	T1	M0	N1
TCGA-BH-A0HN	67	FEMALE	NA	516	Alive	Core needle biopsy	0	Stage I	T1	M0	N0
TCGA-D8-A143	51	FEMALE	NA	431	Alive	Core needle biopsy	0	Stage II	T2	M0	N0
TCGA-BH-A0DQ	42	FEMALE	NA	98	Alive	Core needle biopsy	1	Stage II	T2	M0	N1
TCGA-A8-A09C	69	FEMALE	NA	31	Alive	NA	NA	Stage X	T2	MX	N0
TCGA-AN-A049	62	FEMALE	NA	19	Alive	Tumor resection	0	Stage II	T2	M0	N0
TCGA-E9-A226	45	FEMALE	1048	1038	Dead	Cytology (e.g. Peritoneal or pleural fluid)	6	Stage III	T2	M0	N2
TCGA-AR-A2LH	55	FEMALE	616	NA	Dead	Core needle biopsy	29	Stage III	T3	M0	N3
TCGA-AR-A24Q	49	FEMALE	NA	3172	Alive	Core needle biopsy	0	Stage II	T3	M0	N0
TCGA-E2-A15R	64	FEMALE	NA	1732	Alive	Tumor resection	3	Stage II	T1	M0	N1
TCGA-E2-A15C	61	FEMALE	NA	694	Alive	Tumor resection	0	Stage I	T1	M0	N0
TCGA-PE-A5DC	72	FEMALE	1430	NA	Dead	NA	5	Stage III	T2	M0	N2
TCGA-B6-A0I8	46	FEMALE	749	NA	Dead	Other method, specify:	NA	Stage X	T1	M0	NX
TCGA-BH-A0BD	47	FEMALE	NA	554	Alive	Core needle biopsy	2	Stage II	T1	M0	N1
TCGA-A8-A09V	51	FEMALE	NA	457	Alive	NA	NA	Stage II	T2	M0	N0
TCGA-A8-A08Z	76	FEMALE	NA	1217	Alive	NA	NA	NA	T4	M0	N3
TCGA-A2-A0YL	48	FEMALE	NA	1474	Alive	Core needle biopsy	4	Stage III	T3	M0	N2
TCGA-A2-A0D1	76	FEMALE	NA	1051	Alive	Core needle biopsy	0	Stage II	T2	M0	N0
TCGA-B6-A0I2	45	FEMALE	NA	4361	Alive	Excisional Biopsy	0	Stage I	T1	M0	N0
TCGA-A2-A0SU	66	FEMALE	NA	1662	Alive	Core needle biopsy	0	Stage II	T2	M0	N0
TCGA-A8-A06P	63	FEMALE	NA	396	Alive	NA	NA	Stage III	T1	M0	N2
TCGA-AO-A0JB	50	FEMALE	NA	1542	Alive	Core needle biopsy	1	Stage III	T3	M0	N1
TCGA-B6-A2IU	62	FEMALE	NA	5176	Alive	Core needle biopsy	0	Stage II	T2	M0	N0
TCGA-C8-A273	29	FEMALE	NA	513	Alive	Other method, specify:	2	Stage II	T2	M0	N1
TCGA-XX-A89A	68	FEMALE	NA	488	Alive	Core needle biopsy	0	Stage II	T3	MX	N0
TCGA-A8-A09I	84	FEMALE	NA	1371	Alive	NA	NA	Stage II	T2	M0	N0
TCGA-C8-A27A	48	FEMALE	NA	747	Alive	Tumor resection	NA	Stage II	T2	M0	N1
TCGA-AO-A12C	42	FEMALE	NA	2372	Alive	Core needle biopsy	2	Stage II	T2	M0	N1
TCGA-A8-A08B	52	FEMALE	NA	1156	Alive	NA	NA	Stage II	T2	M0	N0
TCGA-C8-A1HO	34	FEMALE	NA	375	Alive	Tumor resection	NA	Stage III	T3	M0	N3
TCGA-C8-A1HE	59	FEMALE	NA	375	Alive	Other method, specify:	NA	Stage II	T2	M0	N0
TCGA-BH-A0DL	64	FEMALE	NA	2381	Alive	Core needle biopsy	0	Stage II	T2	M0	N0
TCGA-BH-A6R8	46	FEMALE	NA	293	Alive	Core needle biopsy	0	Stage II	T2	M0	N0
TCGA-EW-A2FW	52	FEMALE	NA	672	Alive	Core needle biopsy	0	Stage II	T2	MX	N0
TCGA-E2-A10F	47	FEMALE	NA	878	Alive	Core needle biopsy	0	Stage II	T2	M0	N0
TCGA-GM-A3XN	44	FEMALE	NA	2019	Alive	Incisional Biopsy	5	Stage III	T1	M0	N2
TCGA-C8-A12T	43	FEMALE	NA	NA	Alive	Other method, specify:	0	Stage II	T2	M0	N0
TCGA-OL-A5D7	70	FEMALE	NA	1780	Alive	Core needle biopsy	NA	Stage II	T2	MX	N0
TCGA-AQ-A0Y5	70	FEMALE	172	NA	Dead	Core needle biopsy	5	Stage III	T2	MX	N2
TCGA-A2-A1FZ	63	FEMALE	NA	683	Alive	Core needle biopsy	0	Stage II	T2	M0	N0
TCGA-3C-AALJ	62	FEMALE	NA	1474	Alive	Core needle biopsy	1	Stage II	T2	M0	N1
TCGA-V7-A7HQ	75	FEMALE	NA	2033	Alive	Tumor resection	5	Stage III	T1	M0	N2
TCGA-AR-A255	62	FEMALE	NA	2161	Alive	Core needle biopsy	0	Stage I	T1	M0	N0
TCGA-A7-A6VW	48	FEMALE	NA	285	Alive	Core needle biopsy	0	Stage II	T2	M0	N0
TCGA-BH-A0W4	46	FEMALE	NA	759	Alive	Core needle biopsy	NA	Stage II	T2	M0	N0
TCGA-GM-A2DF	53	FEMALE	NA	2155	Alive	Core needle biopsy	1	Stage II	T1	M0	N1
TCGA-E2-A1LI	57	FEMALE	NA	3121	Alive	Tumor resection	0	Stage II	T2	M0	N1
TCGA-A2-A0ET	58	FEMALE	NA	1066	Alive	Core needle biopsy	5	Stage III	T2	M0	N2
TCGA-B6-A0RE	61	FEMALE	NA	7777	Alive	Other method, specify:	0	Stage X	TX	M0	N0
TCGA-A8-A06Q	63	FEMALE	NA	31	Alive	NA	NA	Stage III	T3	M0	N2
TCGA-LL-A441	62	FEMALE	NA	996	Alive	Core needle biopsy	0	Stage I	T1	MX	N0
TCGA-BH-A0DT	41	FEMALE	NA	2403	Alive	Core needle biopsy	1	Stage II	T1	M0	N1
TCGA-C8-A274	63	FEMALE	NA	508	Alive	Other method, specify:	NA	Stage II	T2	M0	N0
TCGA-LL-A442	56	FEMALE	NA	889	Alive	Core needle biopsy	0	Stage II	T2	MX	N0
TCGA-E2-A573	48	FEMALE	NA	1062	Alive	Core needle biopsy	0	Stage I	T1	M0	N0
TCGA-C8-A26Y	90	FEMALE	NA	NA	Alive	Tumor resection	NA	Stage II	T2	M0	N0
TCGA-GM-A2D9	69	FEMALE	1812	NA	Dead	Core needle biopsy	0	Stage I	T1	M0	N0
TCGA-A2-A0EO	54	FEMALE	NA	2442	Alive	Core needle biopsy	0	Stage I	T1	M0	N0
TCGA-B6-A0WS	58	FEMALE	2965	NA	Dead	Fine needle aspiration biopsy	NA	Stage X	T1	MX	NX
TCGA-BH-A0HP	65	FEMALE	NA	414	Alive	Core needle biopsy	8	Stage III	T3	M0	N2
TCGA-D8-A1JU	51	FEMALE	NA	447	Alive	Core needle biopsy	0	Stage I	T1	M0	N0
TCGA-A2-A1G4	71	FEMALE	NA	595	Alive	Core needle biopsy	2	Stage III	T3	M0	N1
TCGA-A8-A094	75	FEMALE	NA	NA	Alive	NA	NA	Stage II	T2	M0	N0
TCGA-BH-A0DV	54	FEMALE	NA	2064	Alive	Core needle biopsy	9	Stage III	T2	M0	N2
TCGA-A2-A0EY	62	FEMALE	NA	1925	Alive	Core needle biopsy	1	Stage II	T2	M0	N1
TCGA-AR-A24N	54	FEMALE	NA	3035	Alive	Core needle biopsy	0	Stage I	T1	M0	N0
TCGA-AR-A1AS	54	FEMALE	NA	1150	Alive	Core needle biopsy	1	Stage II	T2	M0	N1
TCGA-BH-A0HI	78	FEMALE	NA	620	Alive	Core needle biopsy	0	Stage I	T1	M0	N0
TCGA-A7-A13E	62	FEMALE	614	326	Dead	Core needle biopsy	2	Stage II	T2	MX	N1
TCGA-AN-A0XL	61	FEMALE	NA	163	Alive	Tumor resection	0	Stage II	T2	M0	N0
TCGA-A8-A084	81	FEMALE	NA	458	Alive	NA	NA	Stage II	T2	M0	N1
TCGA-AN-A0G0	56	FEMALE	NA	16	Alive	Tumor resection	0	Stage II	T2	M0	N0
TCGA-D8-A13Y	52	FEMALE	NA	1728	Alive	Core needle biopsy	0	Stage I	T1	M0	N0
TCGA-AN-A0XR	55	FEMALE	NA	10	Alive	Tumor resection	7	Stage III	T2	M0	N2
TCGA-D8-A1JI	54	FEMALE	NA	577	Alive	Fine needle aspiration biopsy	2	Stage II	T1	MX	N1
TCGA-E9-A227	42	FEMALE	NA	975	Alive	Core needle biopsy	1	Stage II	T2	M0	N1
TCGA-E2-A574	44	FEMALE	NA	1179	Alive	Core needle biopsy	0	Stage II	T2	M0	N0
TCGA-A8-A086	59	FEMALE	NA	396	Alive	NA	NA	Stage II	T1	M0	N1
TCGA-A2-A0ES	52	FEMALE	NA	2190	Alive	Core needle biopsy	0	Stage II	T2	M0	N0
TCGA-A7-A0CE	57	FEMALE	NA	1074	Alive	Core needle biopsy	0	Stage II	T2	M0	N0
TCGA-BH-A0DH	63	FEMALE	NA	1156	Alive	Core needle biopsy	3	Stage II	T2	M0	N1
TCGA-A2-A0T4	62	FEMALE	NA	624	Alive	Core needle biopsy	0	Stage II	T2	M0	N0
TCGA-B6-A401	47	FEMALE	NA	2596	Alive	Core needle biopsy	1	Stage II	T1	M0	N1
TCGA-AR-A2LM	49	FEMALE	NA	1935	Alive	Core needle biopsy	1	Stage II	T1	M0	N1
TCGA-GM-A2DB	62	FEMALE	NA	2406	Alive	Core needle biopsy	0	Stage II	T2	M0	N0
TCGA-A2-A0ST	62	FEMALE	NA	3017	Alive	Excisional Biopsy	3	Stage II	T1	M0	N1
TCGA-B6-A0WT	61	FEMALE	NA	5739	Alive	Fine needle aspiration biopsy	1	Stage II	T2	M0	N1
TCGA-E2-A1LG	50	FEMALE	NA	1523	Alive	Tumor resection	0	Stage II	T2	M0	N0
TCGA-E9-A6HE	45	FEMALE	NA	847	Alive	Core needle biopsy	12	Stage III	T3	MX	N3
TCGA-GM-A3XG	46	FEMALE	NA	1330	Alive	Core needle biopsy	3	Stage III	T3	M0	N1
TCGA-JL-A3YW	49	FEMALE	NA	360	Alive	Tumor resection	3	Stage II	T2	M0	N1
TCGA-D8-A1JN	80	FEMALE	NA	620	Alive	Incisional Biopsy	11	Stage III	T3	MX	N3
TCGA-D8-A1Y2	71	FEMALE	NA	433	Alive	Fine needle aspiration biopsy	0	Stage II	T2	MX	N0
TCGA-D8-A1XM	57	FEMALE	NA	538	Alive	Fine needle aspiration biopsy	0	Stage I	T1	M0	N0
TCGA-BH-A0BW	71	FEMALE	NA	2371	Alive	Core needle biopsy	0	Stage I	T1	M0	N0
TCGA-D8-A27V	62	FEMALE	NA	381	Alive	Fine needle aspiration biopsy	0	Stage II	T2	M0	N0
TCGA-A2-A4S2	62	FEMALE	NA	643	Alive	Core needle biopsy	5	Stage III	T3	M0	N2
TCGA-EW-A424	51	FEMALE	NA	715	Alive	Core needle biopsy	0	Stage III	T3	MX	N1
TCGA-A1-A0SG	61	FEMALE	NA	434	Alive	Core needle biopsy	1	Stage II	T2	M0	N1
TCGA-LL-A8F5	61	FEMALE	NA	596	Alive	Core needle biopsy	0	Stage II	T2	MX	N0
TCGA-D8-A73X	53	FEMALE	NA	767	Alive	Core needle biopsy	NA	Stage II	T2	M0	N0
TCGA-E9-A1RD	67	FEMALE	NA	34	Alive	Cytology (e.g. Peritoneal or pleural fluid)	0	Stage II	T2	M0	N0
TCGA-OL-A6VO	43	FEMALE	NA	858	Alive	Core needle biopsy	0	Stage I	T1	MX	N0
TCGA-B6-A0I5	49	FEMALE	NA	8556	Alive	Other method, specify:	5	Stage II	T2	M0	N1
TCGA-BH-A1FD	68	FEMALE	1009	NA	Dead	Core needle biopsy	0	Stage I	T1	M0	N0
TCGA-D8-A1XR	56	FEMALE	NA	482	Alive	Core needle biopsy	2	Stage II	T2	M0	N1
TCGA-BH-A0B9	44	FEMALE	NA	1572	Alive	Core needle biopsy	0	Stage I	T1	M0	N0
TCGA-BH-A0AV	52	FEMALE	NA	1820	Alive	Core needle biopsy	0	Stage I	T1	M0	N0
TCGA-E2-A3DX	43	FEMALE	NA	1325	Alive	Core needle biopsy	25	Stage III	T2	M0	N3
TCGA-BH-A0HQ	56	FEMALE	NA	1121	Alive	Core needle biopsy	0	Stage II	T2	M0	N0
TCGA-A7-A4SC	62	FEMALE	NA	446	Alive	Core needle biopsy	0	Stage II	T3	MX	N0
TCGA-C8-A137	34	FEMALE	NA	379	Alive	Core needle biopsy	NA	Stage II	T2	M0	N1
TCGA-S3-AA17	64	FEMALE	NA	424	Alive	Core needle biopsy	0	Stage II	T2	M0	N1
TCGA-AC-A3W7	66	FEMALE	NA	471	Alive	Core needle biopsy	1	Stage II	T2	MX	N1
TCGA-AN-A0FK	88	FEMALE	NA	213	Alive	Tumor resection	0	Stage III	T4	M0	N0
TCGA-A2-A0YD	63	FEMALE	NA	769	Alive	Core needle biopsy	0	Stage II	T3	M0	N0
TCGA-D8-A1JH	56	FEMALE	NA	426	Alive	Fine needle aspiration biopsy	NA	Stage I	T1	M0	N0
TCGA-BH-A0H0	69	FEMALE	NA	461	Alive	Core needle biopsy	0	Stage I	T1	M0	N0
TCGA-AN-A0XW	36	FEMALE	NA	170	Alive	Tumor resection	1	Stage III	T2	M0	N2
TCGA-AR-A5QQ	68	FEMALE	322	NA	Dead	Core needle biopsy	1	Stage III	T3	M0	N1
TCGA-E9-A1NC	61	FEMALE	NA	1203	Alive	Tumor resection	1	Stage II	T2	M0	N1
TCGA-B6-A1KI	63	FEMALE	NA	2236	Alive	Core needle biopsy	0	Stage I	T1	M0	N0
TCGA-E2-A14U	74	FEMALE	NA	1318	Alive	Tumor resection	0	Stage I	T1	M0	N0
TCGA-OL-A5DA	61	FEMALE	NA	1783	Alive	Other method, specify:	NA	Stage II	T2	MX	N0
TCGA-A8-A07C	57	FEMALE	NA	1034	Alive	NA	NA	Stage II	T2	M0	N0
TCGA-EW-A1IY	38	FEMALE	NA	258	Alive	Core needle biopsy	0	Stage I	T1	MX	N0
TCGA-AN-A0AL	41	FEMALE	NA	227	Alive	Tumor resection	0	Stage III	T4	M0	N0
TCGA-A2-A0CM	40	FEMALE	754	NA	Dead	Excisional Biopsy	0	Stage II	T2	M0	N0
TCGA-AR-A24H	65	FEMALE	NA	4894	Alive	Core needle biopsy	0	Stage II	T2	M0	N0
TCGA-LL-A7SZ	49	FEMALE	NA	594	Alive	Core needle biopsy	2	Stage II	T2	MX	N1
TCGA-D8-A1JE	62	FEMALE	NA	575	Alive	Fine needle aspiration biopsy	3	Stage II	T1	M0	N1
TCGA-E9-A1N5	45	FEMALE	NA	1120	Alive	Tumor resection	2	Stage II	T2	M0	N1
TCGA-BH-A0BO	54	FEMALE	NA	2197	Alive	Core needle biopsy	0	Stage I	T1	M0	N0
TCGA-A8-A08G	41	FEMALE	NA	607	Alive	NA	NA	Stage II	T2	M0	N0
TCGA-AR-A1AR	50	FEMALE	524	NA	Dead	Core needle biopsy	5	Stage III	T1	M0	N2
TCGA-A2-A0YT	56	FEMALE	723	NA	Dead	Core needle biopsy	5	Stage III	T4	M0	N2
TCGA-AN-A0XO	59	FEMALE	NA	375	Alive	Tumor resection	2	Stage III	T2	M0	N2
TCGA-A2-A0CZ	46	FEMALE	NA	1616	Alive	Core needle biopsy	0	Stage II	T2	M0	N0
TCGA-E9-A1NE	28	FEMALE	NA	1088	Alive	Tumor resection	1	Stage II	T2	M0	N1
TCGA-E9-A1R2	51	FEMALE	NA	1063	Alive	Core needle biopsy	17	Stage III	T2	MX	N3
TCGA-B6-A0RQ	68	FEMALE	4267	NA	Dead	Fine needle aspiration biopsy	0	Stage II	T3	M0	N0
TCGA-AC-A23C	62	FEMALE	NA	585	Alive	Core needle biopsy	1	Stage II	T2	MX	N1
TCGA-BH-A0BL	35	FEMALE	NA	2278	Alive	Core needle biopsy	0	Stage I	T1	M0	N0
TCGA-A8-A076	66	FEMALE	NA	1642	Alive	NA	NA	Stage II	T2	M0	N0
TCGA-A1-A0SN	50	FEMALE	NA	1196	Alive	Core needle biopsy	4	Stage II	T1	MX	N1
TCGA-A8-A08O	45	FEMALE	NA	943	Alive	NA	NA	Stage IV	T2	M1	N3
TCGA-AC-A8OQ	72	FEMALE	NA	34	Alive	Core needle biopsy	1	Stage II	T2	MX	N1
TCGA-E9-A22D	38	FEMALE	NA	1248	Alive	Tumor resection	0	Stage II	T2	M0	N0
TCGA-AR-A24L	26	FEMALE	2866	2221	Dead	Core needle biopsy	2	Stage II	T2	M0	N1
TCGA-E2-A1LK	84	FEMALE	266	NA	Dead	Tumor resection	11	Stage III	T4	M0	N3
