# Supplementary material for: CD24-associated ceRNA network reveals prognostic biomarkers in breast carcinoma
Source: Sci Rep. 2023 Mar 7;13:3826. doi: 10.1038/s41598-022-25072-x (PMC9992383; doi:10.1038/s41598-022-25072-x)
Supplement: Supplementary file 1 — Supplementary Information. [file 41598_2022_25072_MOESM1_ESM.zip › Editorial 8.xlsx]

## Sheet: Sheet1
Gene	check point	type	gene	r	p
BEND3	A2aR	Immunoinhibitor	ADORA2A	-0.053	0.0764
BEND3	CD272	Immunoinhibitor	BTLA	0.039	0.194
BEND3	CD160	Immunoinhibitor	CD160	-0.017	0.584
BEND3	SLAMF4	Immunoinhibitor	CD244	-0.03	0.319
BEND3	PD-L1	Immunoinhibitor	CD274	0.081	0.00699
BEND3	CD96	Immunoinhibitor	CD96	0.036	0.238
BEND3	CSF1R	Immunoinhibitor	CSF1R	-0.218	3.2e-13
BEND3	CTLA-4	Immunoinhibitor	CTLA4	0.131	1.37e-05
BEND3	TIM3	Immunoinhibitor	HAVCR2	-0.076	0.0112
BEND3	IDO1	Immunoinhibitor	IDO1	0.202	1.51e-11
BEND3	IL10	Immunoinhibitor	IL10	0.047	0.118
BEND3	IL10RB	Immunoinhibitor	IL10RB	0.026	0.38
BEND3	VEGFR	Immunoinhibitor	KDR	-0.077	0.011
BEND3	KIR2DL1	Immunoinhibitor	KIR2DL1	NA	NA
BEND3	KIR2DL3	Immunoinhibitor	KIR2DL3	NA	NA
BEND3	LAG3	Immunoinhibitor	LAG3	0.179	2.58e-09
BEND3	LGALS9	Immunoinhibitor	LGALS9	-0.093	0.00208
BEND3	PD-1	Immunoinhibitor	PDCD1	0.039	0.193
BEND3	PD-L2	Immunoinhibitor	PDCD1LG2	0.105	0.000482
BEND3	CD112	Immunoinhibitor	PVRL2	-0.247	1.14e-16
BEND3	TGFB1	Immunoinhibitor	TGFB1	-0.363	2.2e-16
BEND3	TGFBR1	Immunoinhibitor	TGFBR1	0.164	4.57e-08
BEND3	TIGIT	Immunoinhibitor	TIGIT	0.106	0.000431
BEND3	B7-H4	Immunoinhibitor	VTCN1	-0.009	0.762
BEND3	BTNL2	Immunostimulator	BTNL2	NA	NA
BEND3	VISTA	Immunostimulator	C10orf54	-0.189	2.89e-10
BEND3	CD27	Immunostimulator	CD27	-0.021	0.496
BEND3	B7-H3	Immunostimulator	CD276	0.123	4.27e-05
BEND3	CD28	Immunostimulator	CD28	-0.014	0.646
BEND3	CD40	Immunostimulator	CD40	-0.077	0.0104
BEND3	CD40LG	Immunostimulator	CD40LG	-0.018	0.55
BEND3	CD48	Immunostimulator	CD48	-0.073	0.0154
BEND3	CD70	Immunostimulator	CD70	0.025	0.414
BEND3	B7.1	Immunostimulator	CD80	0.118	8.94e-05
BEND3	B7.2	Immunostimulator	CD86	-0.047	0.12
BEND3	CXCL12	Immunostimulator	CXCL12	-0.309	2.2e-16
BEND3	CXCR4	Immunostimulator	CXCR4	0.128	2e-05
BEND3	CD39	Immunostimulator	ENTPD1	-0.097	0.00126
BEND3	B7-H7	Immunostimulator	HHLA2	NA	NA
BEND3	ICOS	Immunostimulator	ICOS	0.154	2.73e-07
BEND3	B7-H2	Immunostimulator	ICOSLG	0.239	1.17e-15
BEND3	CD25	Immunostimulator	IL2RA	0.218	2.82e-13
BEND3	IL6	Immunostimulator	IL6	-0.016	0.605
BEND3	IL6R	Immunostimulator	IL6R	0.044	0.14
BEND3	NKG2A	Immunostimulator	KLRC1	-0.006	0.839
BEND3	NKG2D	Immunostimulator	KLRK1	-0.075	0.0125
BEND3	LTA	Immunostimulator	LTA	0.096	0.0015
BEND3	MICB	Immunostimulator	MICB	-0.087	0.00374
BEND3	CD73	Immunostimulator	NT5E	0.028	0.346
BEND3	CD155	Immunostimulator	PVR	0.329	2.2e-16
BEND3	RAET1E	Immunostimulator	RAET1E	-0.118	8.32e-05
BEND3	STING	Immunostimulator	TMEM173	-0.236	2.32e-15
BEND3	TMIGD2	Immunostimulator	TMIGD2	NA	NA
BEND3	CD267	Immunostimulator	TNFRSF13B	-0.106	0.000444
BEND3	BAFF-R	Immunostimulator	TNFRSF13C	0.216	5.31e-13
BEND3	HVEM	Immunostimulator	TNFRSF14	-0.372	2.2e-16
BEND3	BCMA	Immunostimulator	TNFRSF17	0.024	0.43
BEND3	GITR	Immunostimulator	TNFRSF18	-0.222	1.25e-13
BEND3	DR3	Immunostimulator	TNFRSF25	0.012	0.683
BEND3	OX40	Immunostimulator	TNFRSF4	-0.073	0.0159
BEND3	CD30	Immunostimulator	TNFRSF8	0.006	0.833
BEND3	4-1BB	Immunostimulator	TNFRSF9	0.14	3.2e-06
BEND3	APRIL	Immunostimulator	TNFSF13	-0.352	2.2e-16
BEND3	BAFF	Immunostimulator	TNFSF13B	0.095	0.0016
BEND3	LIGHT	Immunostimulator	TNFSF14	0.049	0.102
BEND3	TL1A	Immunostimulator	TNFSF15	0.202	1.63e-11
BEND3	GITRL	Immunostimulator	TNFSF18	NA	NA
BEND3	OX-40L	Immunostimulator	TNFSF4	-0.025	0.402
BEND3	4-1BB-L	Immunostimulator	TNFSF9	0.01	0.735
BEND3	ULBP1	Immunostimulator	ULBP1	0.377	2.2e-16
SIM2	A2aR	Immunoinhibitor	ADORA2A	-0.075	0.013
SIM2	CD272	Immunoinhibitor	BTLA	-0.038	0.212
SIM2	CD160	Immunoinhibitor	CD160	0.006	0.844
SIM2	SLAMF4	Immunoinhibitor	CD244	-0.046	0.127
SIM2	PD-L1	Immunoinhibitor	CD274	-0.044	0.148
SIM2	CD96	Immunoinhibitor	CD96	-0.04	0.189
SIM2	CSF1R	Immunoinhibitor	CSF1R	-0.066	0.0279
SIM2	CTLA-4	Immunoinhibitor	CTLA4	0.054	0.0761
SIM2	TIM3	Immunoinhibitor	HAVCR2	-0.004	0.894
SIM2	IDO1	Immunoinhibitor	IDO1	0.064	0.0337
SIM2	IL10	Immunoinhibitor	IL10	0.061	0.0448
SIM2	IL10RB	Immunoinhibitor	IL10RB	0.086	0.00413
SIM2	VEGFR	Immunoinhibitor	KDR	-0.102	0.000714
SIM2	KIR2DL1	Immunoinhibitor	KIR2DL1	NA	NA
SIM2	KIR2DL3	Immunoinhibitor	KIR2DL3	NA	NA
SIM2	LAG3	Immunoinhibitor	LAG3	0.086	0.00448
SIM2	LGALS9	Immunoinhibitor	LGALS9	-0.016	0.591
SIM2	PD-1	Immunoinhibitor	PDCD1	0.007	0.813
SIM2	PD-L2	Immunoinhibitor	PDCD1LG2	0.051	0.0885
SIM2	CD112	Immunoinhibitor	PVRL2	-0.133	1.04e-05
SIM2	TGFB1	Immunoinhibitor	TGFB1	-0.083	0.00581
SIM2	TGFBR1	Immunoinhibitor	TGFBR1	0.088	0.00359
SIM2	TIGIT	Immunoinhibitor	TIGIT	0.019	0.519
SIM2	B7-H4	Immunoinhibitor	VTCN1	0.077	0.0102
SIM2	BTNL2	Immunostimulator	BTNL2	NA	NA
SIM2	VISTA	Immunostimulator	C10orf54	-0.034	0.258
SIM2	CD27	Immunostimulator	CD27	-0.052	0.0867
SIM2	B7-H3	Immunostimulator	CD276	0.084	0.00545
SIM2	CD28	Immunostimulator	CD28	-0.032	0.284
SIM2	CD40	Immunostimulator	CD40	-0.025	0.403
SIM2	CD40LG	Immunostimulator	CD40LG	-0.049	0.103
SIM2	CD48	Immunostimulator	CD48	-0.047	0.118
SIM2	CD70	Immunostimulator	CD70	0.145	1.53e-06
SIM2	B7.1	Immunostimulator	CD80	0.078	0.00996
SIM2	B7.2	Immunostimulator	CD86	-0.001	0.964
SIM2	CXCL12	Immunostimulator	CXCL12	-0.05	0.0949
SIM2	CXCR4	Immunostimulator	CXCR4	0.104	0.000565
SIM2	CD39	Immunostimulator	ENTPD1	-0.006	0.84
SIM2	B7-H7	Immunostimulator	HHLA2	NA	NA
SIM2	ICOS	Immunostimulator	ICOS	0.032	0.294
SIM2	B7-H2	Immunostimulator	ICOSLG	0.127	2.33e-05
SIM2	CD25	Immunostimulator	IL2RA	0.065	0.0315
SIM2	IL6	Immunostimulator	IL6	0.001	0.984
SIM2	IL6R	Immunostimulator	IL6R	0.009	0.769
SIM2	NKG2A	Immunostimulator	KLRC1	-0.077	0.011
SIM2	NKG2D	Immunostimulator	KLRK1	-0.093	0.00194
SIM2	LTA	Immunostimulator	LTA	0.041	0.174
SIM2	MICB	Immunostimulator	MICB	-0.024	0.43
SIM2	CD73	Immunostimulator	NT5E	0.088	0.0036
SIM2	CD155	Immunostimulator	PVR	0.252	2.66e-17
SIM2	RAET1E	Immunostimulator	RAET1E	-0.005	0.864
SIM2	STING	Immunostimulator	TMEM173	-0.059	0.051
SIM2	TMIGD2	Immunostimulator	TMIGD2	NA	NA
SIM2	CD267	Immunostimulator	TNFRSF13B	-0.094	0.0018
SIM2	BAFF-R	Immunostimulator	TNFRSF13C	0.075	0.0133
SIM2	HVEM	Immunostimulator	TNFRSF14	-0.166	3.22e-08
SIM2	BCMA	Immunostimulator	TNFRSF17	-0.081	0.00743
SIM2	GITR	Immunostimulator	TNFRSF18	-0.082	0.00636
SIM2	DR3	Immunostimulator	TNFRSF25	0.072	0.0172
SIM2	OX40	Immunostimulator	TNFRSF4	0.025	0.405
SIM2	CD30	Immunostimulator	TNFRSF8	0.015	0.625
SIM2	4-1BB	Immunostimulator	TNFRSF9	0.055	0.0688
SIM2	APRIL	Immunostimulator	TNFSF13	-0.215	6.17e-13
SIM2	BAFF	Immunostimulator	TNFSF13B	0.023	0.444
SIM2	LIGHT	Immunostimulator	TNFSF14	0.022	0.469
SIM2	TL1A	Immunostimulator	TNFSF15	0.121	5.79e-05
SIM2	GITRL	Immunostimulator	TNFSF18	NA	NA
SIM2	OX-40L	Immunostimulator	TNFSF4	0.098	0.00119
SIM2	4-1BB-L	Immunostimulator	TNFSF9	0.159	1.17e-07
SIM2	ULBP1	Immunostimulator	ULBP1	0.279	5.82e-21
